# Supplementary material for: Arrdc4‐dependent extracellular vesicle biogenesis is required for sperm maturation
Source: J Extracell Vesicles. 2021 Jun 22;10(8):e12113. doi: 10.1002/jev2.12113 (PMC8217992; doi:10.1002/jev2.12113)
Supplement: Supplementary file 9 — Supporting information. [file JEV2-10-e12113-s006.xlsx]

## Sheet: Arrdc4
			WT			KO			WT			Arrdc4 KO			LFQ
Protein IDs	Protein names	Gene names	Peptides						LFQ intensity						WT/KO
			Rep 1	Rep 2	Rep 3	Rep 1	Rep 2	Rep 3	Rep 1	Rep 2	Rep 3	Rep 1	Rep 2	Rep 3	Fold WT/KO
P16627	Heat shock 70 kDa protein 1-like	Hspa1l	7	8	10	7	7	7	146780000	467940000	214090000	0	0	0	30.0415
P01631	Ig kappa chain V-II region 26-10		2	2	1	1	1	1	133810000	259270000	0	0	0	0	28.9653
Q9Z1N5;Q8VDW0	Spliceosome RNA helicase Ddx39b;ATP-dependent RNA helicase DDX39A	Ddx39b;Ddx39a	2	1	4	1	1	1	28211000	0	104100000	0	0	0	27.3944
P06728	Apolipoprotein A-IV	Apoa4	0	2	2	1	1	0	0	56490000	55914000	0	0	0	27.1592
Q9Z0N2	Eukaryotic translation initiation factor 2 subunit 3, Y-linked	Eif2s3y	5	0	3	1	0	0	23041000	0	32600000	0	0	0	26.1447
Q9CXY6	Interleukin enhancer-binding factor 2	Ilf2	2	1	4	1	0	0	7346400	0	28750000	0	0	0	25.5204
E9Q557	Desmoplakin	Dsp	2	5	81	8	0	3	0	1203300	518660000	810630	0	411450	8.73265
Q9D154	Leukocyte elastase inhibitor A	Serpinb1a	7	0	1	2	2	0	26881000	0	0	1586900	0	0	4.0823
P48678	Prelamin-A/C;Lamin-A/C	Lmna	7	5	26	3	7	8	22432000	31914000	470270000	7698300	12936000	13973000	3.92211
P01804;P01803;P01799;P01797;P01796;P01801;P01800;P01798;P01802	Ig heavy chain V-III region HPC76;Ig heavy chain V region AMPC1;Ig heavy chain V-III region ABE-47N;Ig heavy chain V-III region U61;Ig heavy chain V-III region A4;Ig heavy chain V-III region J606;Ig heavy chain V-III region T957;Ig heavy chain V-III region E109;Ig heavy chain V-III region W3082		2	2	2	2	1	2	433000000	333330000	44264000	24060000	0	37632000	3.71582
Q62348	Translin	Tsn	9	0	0	2	1	1	36851000	0	0	3022800	0	0	3.60775
Q8BYI9	Tenascin-R	Tnr	18	0	0	0	7	0	53629000	0	0	0	4632300	0	3.53321
P97350	Plakophilin-1	Pkp1	1	0	8	2	0	0	0	0	105470000	10686000	0	0	3.30304
Q8R016	Bleomycin hydrolase	Blmh	9	0	5	2	3	0	35259000	0	162420000	11359000	12029000	0	3.07932
P23116	Eukaryotic translation initiation factor 3 subunit A	Eif3a	9	0	3	2	1	0	32286000	0	8498800	4947000	0	0	3.04341
Q6ZQM8;Q62452;Q64435;P70691;Q63886	UDP-glucuronosyltransferase 1-7C;UDP-glucuronosyltransferase 1-9;UDP-glucuronosyltransferase 1-6;UDP-glucuronosyltransferase 1-2;UDP-glucuronosyltransferase 1-1	Ugt1a7c;Ugt1a9;Ugt1a6;Ugt1a2;Ugt1a1	7	0	0	1	1	0	24919000	0	0	3456600	0	0	2.84982
Q9QXS1	Plectin	Plec	63	0	16	11	28	2	96541000	0	80624000	7710700	20004000	0	2.67637
Q8K482	EMILIN-2	Emilin2	45	12	18	37	13	1	853780000	62774000	123650000	151530000	19887000	0	2.60128
P23953	Carboxylesterase 1C	Ces1c	3	3	3	2	0	3	26202000	87832000	179830000	16362000	0	33420000	2.56145
P61979	Heterogeneous nuclear ribonucleoprotein K	Hnrnpk	2	1	5	2	1	1	0	0	51201000	9657700	0	0	2.40642
Q61503	5-nucleotidase	Nt5e	18	0	0	7	1	4	156880000	0	0	17535000	0	15544000	2.24567
Q9EQU5	Protein SET	Set	2	2	3	1	2	1	79534000	109330000	110840000	0	63347000	0	2.24219
P01864	Ig gamma-2A chain C region secreted form		7	8	5	2	3	4	784750000	692360000	693050000	189350000	190870000	92583000	2.19849
P05202	Aspartate aminotransferase, mitochondrial	Got2	9	0	0	1	2	0	56924000	0	0	0	12473000	0	2.19023
P14602	Heat shock protein beta-1	Hspb1	7	0	2	2	2	4	32923000	0	318000000	26523000	41830000	12549000	2.11691
P70670;Q60817	Nascent polypeptide-associated complex subunit alpha, muscle-specific form;Nascent polypeptide-associated complex subunit alpha	Naca	3	1	4	2	2	1	25916000	0	99837000	0	29356000	0	2.09887
O70456	14-3-3 protein sigma	Sfn	3	2	10	6	3	4	0	0	388460000	85129000	0	5882500	2.09365
Q9WVJ2	26S proteasome non-ATPase regulatory subunit 13	Psmd13	13	2	2	4	4	1	88713000	6955700	6212100	13164000	11017000	0	2.07494
P84104;Q8BL97	Serine/arginine-rich splicing factor 3;Serine/arginine-rich splicing factor 7	Srsf3;Srsf7	0	1	2	2	1	0	0	0	57415000	15039000	0	0	1.93272
Q62059	Versican core protein	Vcan	59	27	26	50	47	15	6875800000	1142800000	1389300000	1463300000	1208900000	193880000	1.71479
Q8BND5	Sulfhydryl oxidase 1	Qsox1	15	0	0	6	3	1	76672000	0	0	12260000	11479000	0	1.69144
Q9JHI0	Matrix metalloproteinase-19	Mmp19	8	0	0	4	0	0	42346000	0	0	13182000	0	0	1.68366
P07091	Protein S100-A4	S100a4	5	2	2	5	4	0	4050300000	214190000	66539000	495240000	892620000	0	1.64185
Q99K41	EMILIN-1	Emilin1	39	33	30	41	37	0	295740000	550600000	204090000	150680000	187260000	0	1.63614
O88569	Heterogeneous nuclear ribonucleoproteins A2/B1	Hnrnpa2b1	3	4	6	3	2	1	137440000	374170000	631890000	132910000	235020000	0	1.63595
Q9Z2W0	Aspartyl aminopeptidase	Dnpep	14	1	1	7	5	2	175510000	0	0	27694000	20172000	8748400	1.63231
O35129	Prohibitin-2	Phb2	1	1	2	3	1	0	0	0	18609000	6522800	0	0	1.51244
Q8BTH8;Q8C4X2;Q8BVP5	Casein kinase I isoform gamma-1;Casein kinase I isoform gamma-3;Casein kinase I isoform gamma-2	Csnk1g1;Csnk1g3;Csnk1g2	3	0	0	1	2	1	19068000	0	0	0	6737300	0	1.50091
P01027	Complement C3;Complement C3 beta chain;C3-beta-c;Complement C3 alpha chain;C3a anaphylatoxin;Acylation stimulating protein;Complement C3b alpha chain;Complement C3c alpha chain fragment 1;Complement C3dg fragment;Complement C3g fragment;Complement C3d fragment;Complement C3f fragment;Complement C3c alpha chain fragment 2	C3	54	31	27	32	35	24	135230000	205230000	201580000	50364000	78171000	63318000	1.4984
P51410	60S ribosomal protein L9	Rpl9	4	2	3	4	4	1	37902000	39110000	58387000	23405000	24734000	0	1.49194
P16381;Q62167;Q62095	Putative ATP-dependent RNA helicase Pl10;ATP-dependent RNA helicase DDX3X;ATP-dependent RNA helicase DDX3Y	D1Pas1;Ddx3x;Ddx3y	4	1	10	3	2	1	12188000	0	41032000	9239500	9713500	0	1.48954
Q8VEK3	Heterogeneous nuclear ribonucleoprotein U	Hnrnpu	3	1	6	2	1	2	14015000	0	152900000	31352000	0	28814000	1.47209
Q60675	Laminin subunit alpha-2	Lama2	143	72	92	137	9	2	258190000	273870000	1055400000	580620000	2934700	2203900	1.43834
P54775	26S protease regulatory subunit 6B	Psmc4	5	0	3	1	2	0	23416000	0	13507000	0	13822000	0	1.41755
Q60854	Serpin B6	Serpinb6	14	3	1	8	7	3	151830000	27492000	0	37765000	16312000	13563000	1.4066
P01837	Ig kappa chain C region		3	2	2	2	2	2	352940000	422870000	366310000	130930000	185920000	120350000	1.38535
P60229	Eukaryotic translation initiation factor 3 subunit E	Eif3e	8	0	0	2	3	1	34245000	0	0	0	13135000	0	1.38248
Q9CZ04	COP9 signalosome complex subunit 7a	Cops7a	4	0	0	2	1	1	15674000	0	0	6039000	0	0	1.37599
F6ZDS4	Nucleoprotein TPR	Tpr	1	1	1	1	1	1	590160000	1535200000	1535300000	261160000	420170000	730360000	1.37468
P62196	26S protease regulatory subunit 8	Psmc5	10	0	1	2	1	1	34444000	0	0	13386000	0	0	1.36353
P49312	Heterogeneous nuclear ribonucleoprotein A1;Heterogeneous nuclear ribonucleoprotein A1, N-terminally processed	Hnrnpa1	1	2	5	1	3	2	0	341300000	801830000	0	162110000	303460000	1.29592
Q60737	Casein kinase II subunit alpha	Csnk2a1	3	0	2	3	1	1	15937000	0	13085000	11917000	0	0	1.28413
P23492	Purine nucleoside phosphorylase	Pnp	6	1	1	1	2	0	47368000	0	0	0	19473000	0	1.28244
P70333;O35737;Q9Z2X1	Heterogeneous nuclear ribonucleoprotein H2;Heterogeneous nuclear ribonucleoprotein H;Heterogeneous nuclear ribonucleoprotein H, N-terminally processed;Heterogeneous nuclear ribonucleoprotein F;Heterogeneous nuclear ribonucleoprotein F, N-terminally processed	Hnrnph2;Hnrnph1;Hnrnpf	1	1	2	1	1	1	35100000	0	0	14544000	0	0	1.27105
P34022	Ran-specific GTPase-activating protein	Ranbp1	5	2	0	4	1	1	57255000	86235000	0	59500000	0	0	1.26999
P52800	Ephrin-B2	Efnb2	13	0	0	6	1	0	175980000	0	0	74737000	0	0	1.23552
Q6A0D4	Raftlin	Rftn1	4	0	0	2	0	0	27245000	0	0	11571000	0	0	1.23548
P97807	Fumarate hydratase, mitochondrial	Fh	6	0	0	0	2	0	22549000	0	0	0	9755300	0	1.20881
Q9CPU0	Lactoylglutathione lyase	Glo1	3	1	4	4	3	1	24289000	0	28053000	10787000	11964000	0	1.20204
P48758	Carbonyl reductase [NADPH] 1	Cbr1	8	0	0	1	3	1	33303000	0	0	0	14586000	0	1.19107
Q9WTX5	S-phase kinase-associated protein 1	Skp1	3	0	2	2	0	0	13934000	0	7004000	9204300	0	0	1.18574
P40142	Transketolase	Tkt	5	3	4	4	7	1	33739000	33144000	61486000	18129000	38424000	0	1.18262
D3YXG0		Hmcn1	180	2	5	124	168	0	279670000	2544600	1078900	44405000	80887000	0	1.177
Q9R0E2	Procollagen-lysine,2-oxoglutarate 5-dioxygenase 1	Plod1	22	0	1	19	7	0	199640000	0	0	74778000	13607000	0	1.17553
Q61879	Myosin-10	Myh10	16	1	5	14	13	7	9866900	0	0	0	4374300	0	1.17354
P04768;P04095	Prolactin-2C3;Prolactin-2C2	Prl2c3;Prl2c2	3	0	0	2	0	0	27975000	0	0	12505000	0	0	1.16163
Q07797	Galectin-3-binding protein	Lgals3bp	18	16	14	18	18	2	1620400000	1880100000	1675400000	1132700000	1204200000	13707000	1.13878
P05201	Aspartate aminotransferase, cytoplasmic	Got1	8	0	2	3	3	1	45658000	0	39323000	15839000	22901000	0	1.13332
P62843	40S ribosomal protein S15	Rps15	2	0	1	2	2	2	7918100	0	0	0	0	3742700	1.08107
Q91ZJ5	UTP--glucose-1-phosphate uridylyltransferase	Ugp2	12	0	0	4	3	1	68958000	0	0	22277000	11734000	0	1.01972
Q6ZQ38	Cullin-associated NEDD8-dissociated protein 1	Cand1	15	0	0	13	5	2	55837000	0	0	21237000	6547200	0	1.00696
Q99KJ8	Dynactin subunit 2	Dctn2	13	0	0	2	6	1	47661000	0	0	9361700	14405000	0	1.00387
A2AVZ9	Solute carrier family 43 member 3	Slc43a3	2	0	2	3	1	1	51051000	0	50737000	51382000	0	0	0.986233
P62334	26S protease regulatory subunit 10B	Psmc6	8	0	0	2	2	1	48408000	0	0	11712000	12728000	0	0.986001
P67984	60S ribosomal protein L22	Rpl22	2	2	2	2	2	2	44833000	45071000	117390000	71852000	0	34330000	0.965139
Q02257	Junction plakoglobin	Jup	23	4	32	25	22	26	118300000	12206000	510750000	81665000	100680000	146190000	0.964853
Q00519	Xanthine dehydrogenase/oxidase;Xanthine dehydrogenase;Xanthine oxidase	Xdh	10	0	0	6	1	0	26777000	0	0	13735000	0	0	0.963137
Q8VCM7	Fibrinogen gamma chain	Fgg	9	11	10	9	9	12	213110000	289960000	336140000	108700000	148690000	173910000	0.96034
P67778	Prohibitin	Phb	2	2	1	2	2	1	24204000	45205000	0	15657000	20044000	0	0.959158
Q9CZY3;Q9D2M8	Ubiquitin-conjugating enzyme E2 variant 1;Ubiquitin-conjugating enzyme E2 variant 2	Ube2v1;Ube2v2	2	2	1	3	2	1	381370000	576830000	0	257210000	236610000	0	0.956342
E9PV24	Fibrinogen alpha chain;Fibrinopeptide A;Fibrinogen alpha chain	Fga	8	8	7	8	8	7	274960000	373170000	404750000	130620000	210160000	206060000	0.94515
Q80X90	Filamin-B	Flnb	96	5	9	48	65	4	213340000	11083000	15532000	49820000	67409000	7828400	0.940173
Q6ZWU9	40S ribosomal protein S27	Rps27	2	1	0	2	1	1	85388000	0	0	44828000	0	0	0.929633
P62814	V-type proton ATPase subunit B, brain isoform	Atp6v1b2	12	0	6	5	4	1	34724000	0	26791000	21588000	10752000	0	0.927619
Q9D8W5	26S proteasome non-ATPase regulatory subunit 12	Psmd12	15	0	0	5	7	2	88939000	0	0	24325000	18359000	4369100	0.918526
P80318	T-complex protein 1 subunit gamma	Cct3	15	4	4	13	8	9	680200000	1605900000	1095600000	677520000	623390000	488450000	0.918305
P28665;P28666	Murinoglobulin-1;Murinoglobulin-2	Mug1;Mug2	17	18	17	16	14	17	234570000	344080000	320270000	101830000	165050000	208980000	0.917656
P46471	26S protease regulatory subunit 7	Psmc2	9	0	1	2	4	2	46486000	0	0	0	15430000	9318300	0.909467
P50516	V-type proton ATPase catalytic subunit A	Atp6v1a	5	0	2	3	0	0	23666000	0	29274000	28423000	0	0	0.897299
Q60932	Voltage-dependent anion-selective channel protein 1	Vdac1	5	2	7	5	5	0	27450000	27939000	82142000	25571000	48436000	0	0.894023
Q00623	Apolipoprotein A-I;Proapolipoprotein A-I;Truncated apolipoprotein A-I	Apoa1	11	11	10	10	10	11	458510000	824670000	961110000	322380000	411380000	476800000	0.890585
P62242	40S ribosomal protein S8	Rps8	7	2	3	7	7	4	159110000	193770000	206790000	98272000	122710000	82364000	0.883612
Q8BP67	60S ribosomal protein L24	Rpl24	3	1	1	2	1	2	83343000	0	0	0	0	45652000	0.868383
P68040	Guanine nucleotide-binding protein subunit beta-2-like 1;Guanine nucleotide-binding protein subunit beta-2-like 1, N-terminally processed	Gnb2l1	12	3	8	8	9	4	137690000	44501000	171830000	67647000	91917000	35100000	0.862849
P26516	26S proteasome non-ATPase regulatory subunit 7	Psmd7	8	0	2	4	2	1	67153000	0	8804600	25427000	16395000	0	0.860932
P60122	RuvB-like 1	Ruvbl1	7	0	2	2	5	0	39757000	0	11415000	13012000	15329000	0	0.852464
P62264	40S ribosomal protein S14	Rps14	2	2	2	2	1	2	113020000	67342000	46717000	58048000	0	68305000	0.845734
Q61838	Alpha-2-macroglobulin;Alpha-2-macroglobulin 165 kDa subunit;Alpha-2-macroglobulin 35 kDa subunit	A2m	43	42	42	34	37	39	2106200000	3051600000	2894200000	1080200000	1500600000	1940600000	0.832578
P97298	Pigment epithelium-derived factor	Serpinf1	20	16	7	17	4	3	495480000	552840000	67176000	573820000	27525000	27119000	0.827783
Q9CQT1	Methylthioribose-1-phosphate isomerase	Mri1	4	0	0	3	0	0	14904000	0	0	8403900	0	0	0.826569
P50580	Proliferation-associated protein 2G4	Pa2g4	7	3	5	5	3	1	33117000	30470000	31484000	31573000	22436000	0	0.815805
Q8K0E8	Fibrinogen beta chain;Fibrinopeptide B;Fibrinogen beta chain	Fgb	8	8	8	7	8	7	138700000	256790000	252550000	51140000	166890000	150320000	0.815006
P01872	Ig mu chain C region	Ighm	8	8	8	8	8	8	274260000	393160000	360480000	142480000	180280000	262710000	0.812033
P62889	60S ribosomal protein L30	Rpl30	3	0	2	0	2	0	18837000	0	0	0	10736000	0	0.811113
Q9CQC6	Basic leucine zipper and W2 domain-containing protein 1	Bzw1	5	0	0	0	2	0	14949000	0	0	0	8581000	0	0.800831
O35640	Annexin A8	Anxa8	15	0	2	8	11	1	326740000	0	27980000	73114000	130550000	0	0.80049
Q03734	Serine protease inhibitor A3M	Serpina3m	3	3	3	2	2	3	200710000	452440000	405290000	182660000	75870000	349330000	0.800128
Q80ZA4	Fibrocystin-L	Pkhd1l1	86	2	1	63	39	1	135210000	2691700	0	62908000	16492000	0	0.796429
Q60930	Voltage-dependent anion-selective channel protein 2	Vdac2	3	1	2	3	4	0	22723000	0	54580000	14121000	30439000	0	0.794775
Q9DCD0	6-phosphogluconate dehydrogenase, decarboxylating	Pgd	13	2	4	7	10	1	192310000	12039000	39873000	81627000	59320000	0	0.79304
Q6ZWN5	40S ribosomal protein S9	Rps9	8	3	4	7	5	3	118270000	104020000	34164000	64754000	43943000	40043000	0.785907
P51881	ADP/ATP translocase 2;ADP/ATP translocase 2, N-terminally processed	Slc25a5	5	6	5	4	6	2	259220000	468020000	500040000	190640000	310200000	220040000	0.767633
P08121	Collagen alpha-1(III) chain	Col3a1	64	15	2	54	47	1	780540000	76618000	3565500	199530000	308570000	0	0.760437
P84099	60S ribosomal protein L19	Rpl19	2	1	1	2	2	0	19834000	0	0	11714000	0	0	0.759742
Q9D8N0	Elongation factor 1-gamma	Eef1g	14	1	8	12	8	3	134120000	0	114380000	87411000	47693000	11847000	0.757911
P84244;P02301	Histone H3.3;Histone H3.3C	H3f3a;H3f3c	3	3	4	3	3	3	726900000	1053900000	1109500000	216540000	728420000	797760000	0.729878
Q8BG32	26S proteasome non-ATPase regulatory subunit 11	Psmd11	15	1	2	5	9	4	77674000	0	6923800	16952000	22607000	11450000	0.729868
Q9D0R2	Threonine--tRNA ligase, cytoplasmic	Tars	4	0	2	7	2	0	24852000	0	12683000	22746000	0	0	0.722624
P24547	Inosine-5-monophosphate dehydrogenase 2	Impdh2	8	0	0	2	3	0	18776000	0	0	0	11379000	0	0.722516
Q00897	Alpha-1-antitrypsin 1-4	Serpina1d	6	8	7	8	6	8	672390000	959170000	869600000	383370000	494000000	638750000	0.722213
P07759	Serine protease inhibitor A3K	Serpina3k	6	6	6	5	5	6	407190000	747840000	636230000	277880000	366420000	443460000	0.719614
P07724	Serum albumin	Alb	38	35	37	35	36	36	25061000000	37941000000	37176000000	14922000000	20915000000	25105000000	0.717057
Q61805	Lipopolysaccharide-binding protein	Lbp	8	1	1	1	5	0	75297000	0	0	0	45901000	0	0.714067
Q61753	D-3-phosphoglycerate dehydrogenase	Phgdh	10	5	4	8	5	3	66759000	108240000	75826000	65662000	51569000	35685000	0.713942
Q8JZQ9	Eukaryotic translation initiation factor 3 subunit B	Eif3b	6	0	2	3	1	0	26931000	0	0	16497000	0	0	0.707064
P40124	Adenylyl cyclase-associated protein 1	Cap1	16	0	4	6	6	2	147070000	0	18182000	32864000	50589000	17906000	0.705194
Q61696;P17879	Heat shock 70 kDa protein 1A;Heat shock 70 kDa protein 1B	Hspa1a;Hspa1b	11	9	13	13	11	13	61212000	109870000	183230000	42399000	81499000	93694000	0.703395
Q3U1J4	DNA damage-binding protein 1	Ddb1	11	0	0	6	0	1	33205000	0	0	20443000	0	0	0.699794
P43277;P15864;P43274	Histone H1.3;Histone H1.2;Histone H1.4	Hist1h1d;Hist1h1c;Hist1h1e	3	3	3	3	3	3	294860000	369740000	338140000	143730000	194070000	279750000	0.69932
P62908	40S ribosomal protein S3	Rps3	14	4	11	11	12	9	147520000	104100000	153650000	79538000	103300000	67329000	0.695992
Q3V1G4	Olfactomedin-like protein 2B	Olfml2b	12	5	2	11	5	0	39256000	49830000	18805000	50887000	15726000	0	0.695699
P09633;P10629;P09024;P09023;P09025;P09632;P09079;P32043;P02830;P09092;P20615;P09021;P28357	Homeobox protein Hox-C9;Homeobox protein Hox-C6;Homeobox protein Hox-B7;Homeobox protein Hox-B6;Homeobox protein Hox-C8;Homeobox protein Hox-B8;Homeobox protein Hox-B5;Homeobox protein Hox-C5;Homeobox protein Hox-A7;Homeobox protein Hox-A6;Homeobox protein Hox-B9;Homeobox protein Hox-A5;Homeobox protein Hox-D9	Hoxc9;Hoxc6;Hoxb7;Hoxb6;Hoxc8;Hoxb8;Hoxb5;Hoxc5;Hoxa7;Hoxa6;Hoxb9;Hoxa5;Hoxd9	1	2	2	2	2	1	0	148490000	145290000	115910000	65608000	0	0.694624
P28654	Decorin	Dcn	15	2	2	10	8	0	285830000	8090300	5044600	122830000	61945000	0	0.694207
Q61576	Peptidyl-prolyl cis-trans isomerase FKBP10	Fkbp10	12	0	1	11	0	0	94389000	0	0	58349000	0	0	0.693911
Q9Z1Q9	Valine--tRNA ligase	Vars	10	0	1	4	0	0	16842000	0	0	10416000	0	0	0.693262
Q921I1	Serotransferrin	Tf	24	27	27	26	27	26	14079000000	28717000000	29387000000	11728000000	13823000000	19307000000	0.686294
P22599	Alpha-1-antitrypsin 1-2	Serpina1b	5	8	8	7	6	7	150410000	251390000	233680000	71458000	139200000	186210000	0.679187
Q9QZD9	Eukaryotic translation initiation factor 3 subunit I	Eif3i	4	0	0	1	2	0	20953000	0	0	0	13099000	0	0.6777
Q8R1Q8	Cytoplasmic dynein 1 light intermediate chain 1	Dync1li1	4	0	0	2	2	1	14488000	0	0	0	9068400	0	0.675938
P08226	Apolipoprotein E	Apoe	3	3	4	5	5	6	38965000	317050000	286680000	57901000	148600000	196920000	0.671848
Q9CY58	Plasminogen activator inhibitor 1 RNA-binding protein	Serbp1	4	0	0	2	1	0	16838000	0	0	10589000	0	0	0.669154
P62192	26S protease regulatory subunit 4	Psmc1	8	0	2	5	2	1	68593000	0	15198000	30317000	22514000	0	0.665411
P61164	Alpha-centractin	Actr1a	9	0	3	6	6	2	185240000	0	30719000	57689000	64202000	14276000	0.66538
Q61151	Serine/threonine-protein phosphatase 2A 56 kDa regulatory subunit epsilon isoform	Ppp2r5e	5	0	0	1	2	0	11231000	0	0	0	7097900	0	0.662022
P20029	78 kDa glucose-regulated protein	Hspa5	18	11	21	22	14	18	181140000	284240000	451140000	234460000	162850000	183990000	0.656883
P04443	Hemoglobin subunit beta-H0	Hbb-bh0	1	1	1	1	1	1	516380000	2065700000	2245400000	445300000	1372700000	1245200000	0.656231
P40224	Stromal cell-derived factor 1	Cxcl12	3	0	0	0	2	0	235300000	0	0	0	151190000	0	0.638139
Q00898	Alpha-1-antitrypsin 1-5	Serpina1e	4	6	6	4	5	6	119780000	169440000	160100000	100020000	121460000	67900000	0.634778
Q9EPC1	Alpha-parvin	Parva	4	0	0	3	1	1	29530000	0	0	19097000	0	0	0.628835
Q61316	Heat shock 70 kDa protein 4	Hspa4	13	1	3	12	2	1	64561000	0	8938200	44456000	3136300	0	0.627
Q9WVJ9	EGF-containing fibulin-like extracellular matrix protein 2	Efemp2	12	5	2	11	10	0	167350000	199290000	66161000	165120000	115690000	0	0.62411
P05064	Fructose-bisphosphate aldolase A	Aldoa	21	12	14	20	21	11	433280000	201580000	345440000	298640000	230760000	106680000	0.624015
Q61035	Histidine--tRNA ligase, cytoplasmic	Hars	8	0	3	4	3	0	23368000	0	21549000	17855000	11651000	0	0.606253
P16125	L-lactate dehydrogenase B chain	Ldhb	6	3	2	5	3	2	32614000	107790000	42378000	31156000	37676000	51630000	0.601546
P99027	60S acidic ribosomal protein P2	Rplp2	4	0	4	4	1	0	14974000	0	79480000	62531000	0	0	0.59504
Q7TT50	Serine/threonine-protein kinase MRCK beta	Cdc42bpb	16	0	0	9	4	1	27187000	0	0	11758000	6254400	0	0.593927
Q8VHX6	Filamin-C	Flnc	49	2	0	35	24	2	53227000	0	0	26771000	8622200	0	0.588686
P56480	ATP synthase subunit beta, mitochondrial	Atp5b	14	2	10	8	12	4	43529000	24561000	58619000	32360000	39793000	12145000	0.587949
P61222	ATP-binding cassette sub-family E member 1	Abce1	4	0	0	4	0	0	32022000	0	0	21433000	0	0	0.57923
O70401	Tetraspanin-6	Tspan6	2	2	1	3	1	1	33815000	99949000	0	89566000	0	0	0.578667
Q00896;P07758	Alpha-1-antitrypsin 1-3;Alpha-1-antitrypsin 1-1	Serpina1c;Serpina1a	5	7	7	6	6	7	58510000	252380000	257170000	115830000	90023000	177170000	0.568612
Q8BKC5	Importin-5	Ipo5	8	0	1	7	1	2	31910000	0	0	14985000	0	6532500	0.568498
Q8BWT5	Disco-interacting protein 2 homolog A	Dip2a	13	3	2	14	4	1	17877000	16516000	0	23249000	0	0	0.564946
P23242	Gap junction alpha-1 protein	Gja1	18	4	1	11	8	7	721330000	95589000	0	267150000	171060000	114210000	0.564427
P28301	Protein-lysine 6-oxidase	Lox	7	2	0	3	3	0	67416000	91944000	0	57196000	51315000	0	0.554448
Q9DCL9	Multifunctional protein ADE2;Phosphoribosylaminoimidazole-succinocarboxamide synthase;Phosphoribosylaminoimidazole carboxylase	Paics	9	0	4	2	5	1	46124000	0	14524000	13568000	27734000	0	0.554248
P28653	Biglycan	Bgn	11	8	7	13	12	0	443670000	353240000	253270000	416800000	298830000	0	0.553351
P21107	Tropomyosin alpha-3 chain	Tpm3	7	2	5	6	8	3	15814000	0	55838000	22002000	27083000	0	0.545725
P35441	Thrombospondin-1	Thbs1	8	28	32	12	18	41	21554000	555910000	1364300000	33282000	80661000	1233300000	0.527358
Q9CX56	26S proteasome non-ATPase regulatory subunit 8	Psmd8	4	1	1	3	1	0	61486000	0	0	42694000	0	0	0.526225
Q61937	Nucleophosmin	Npm1	3	3	5	2	3	3	85471000	133460000	144570000	98776000	71273000	83790000	0.518046
Q61703	Inter-alpha-trypsin inhibitor heavy chain H2	Itih2	24	15	11	25	22	13	31325000	102220000	35357000	75887000	42697000	0	0.510277
P57787	Monocarboxylate transporter 4	Slc16a3	4	3	0	2	3	0	23425000	11884000	0	6979900	17861000	0	0.507319
P60843;P10630	Eukaryotic initiation factor 4A-I;Eukaryotic initiation factor 4A-II;Eukaryotic initiation factor 4A-II, N-terminally processed	Eif4a1;Eif4a2	20	2	10	13	11	8	193790000	40277000	171170000	130960000	88934000	65405000	0.506291
P11499	Heat shock protein HSP 90-beta	Hsp90ab1	37	11	17	32	24	19	779020000	411030000	511310000	718310000	250930000	230690000	0.503738
Q9D8E6	60S ribosomal protein L4	Rpl4	7	2	3	6	6	4	40082000	42365000	52944000	39651000	35984000	20316000	0.496762
O88947	Coagulation factor X;Factor X light chain;Factor X heavy chain;Activated factor Xa heavy chain	F10	2	1	0	1	1	2	36754000	0	0	0	0	26110000	0.493299
Q03265	ATP synthase subunit alpha, mitochondrial	Atp5a1	11	5	8	6	6	6	42489000	39014000	47538000	34901000	42815000	14132000	0.490509
P62918	60S ribosomal protein L8	Rpl8	4	2	3	2	3	2	33309000	23219000	22076000	26721000	29272000	0	0.489356
Q9D1R9	60S ribosomal protein L34	Rpl34	3	1	0	0	2	0	26307000	0	0	0	18740000	0	0.489326
Q9CZU6	Citrate synthase, mitochondrial	Cs	4	0	0	0	4	1	30823000	0	0	0	22158000	0	0.47618
P14131	40S ribosomal protein S16	Rps16	8	3	4	6	7	5	126770000	91045000	104420000	63611000	91621000	77856000	0.467238
P97384	Annexin A11	Anxa11	15	2	3	7	9	4	354430000	72060000	64427000	111530000	138300000	105750000	0.465305
Q99JY9	Actin-related protein 3	Actr3	14	3	7	7	9	9	151540000	25541000	50166000	57672000	55160000	52192000	0.461585
Q9CWJ9	Bifunctional purine biosynthesis protein PURH;Phosphoribosylaminoimidazolecarboxamide formyltransferase;IMP cyclohydrolase	Atic	10	0	0	12	1	1	33166000	0	0	24113000	0	0	0.459894
P55065	Phospholipid transfer protein	Pltp	14	2	1	13	10	0	503460000	60775000	0	220810000	193810000	0	0.444506
P97927	Laminin subunit alpha-4	Lama4	50	0	1	0	55	1	162010000	0	0	0	119100000	0	0.443909
P10126	Elongation factor 1-alpha 1	Eef1a1	19	9	13	15	17	9	1070700000	424840000	1370500000	1064000000	667270000	376480000	0.443355
P17182	Alpha-enolase	Eno1	23	11	16	21	23	15	628800000	389740000	522030000	443480000	522530000	167850000	0.442222
O55131	Septin-7	2020-09-07	10	0	1	7	2	2	71746000	0	0	25392000	13616000	14062000	0.435002
P58252	Elongation factor 2	Eef2	42	8	30	38	33	17	316400000	60398000	277920000	293740000	134190000	56839000	0.433576
Q3THE2;Q9CQ19	Myosin regulatory light chain 12B;Myosin regulatory light polypeptide 9	Myl12b;Myl9	6	0	2	4	1	2	89577000	0	30928000	59037000	0	30319000	0.431456
Q9CQW2	ADP-ribosylation factor-like protein 8B	Arl8b	2	0	2	2	3	1	0	0	12235000	0	9080600	0	0.430155
Q91X72	Hemopexin	Hpx	11	13	12	11	13	11	4607900000	5220900000	6472300000	3494900000	3582800000	5034700000	0.428485
P97351	40S ribosomal protein S3a	Rps3a	7	1	1	3	4	2	42162000	12458000	14280000	15112000	26372000	9751100	0.427371
P62754	40S ribosomal protein S6	Rps6	5	1	2	4	3	1	63133000	0	48585000	42604000	40680000	0	0.42375
Q60864	Stress-induced-phosphoprotein 1	Stip1	8	2	2	10	2	1	28588000	48941000	58537000	72770000	28696000	0	0.42331
O88844	Isocitrate dehydrogenase [NADP] cytoplasmic	Idh1	7	1	1	2	2	0	75642000	0	0	24066000	32470000	0	0.420018
O55234	Proteasome subunit beta type-5	Psmb5	10	2	3	8	9	7	170320000	9916400	7996500	36362000	63564000	40795000	0.419681
P35700	Peroxiredoxin-1	Prdx1	9	5	5	10	10	8	260440000	187400000	217320000	163530000	169550000	165970000	0.414517
P14206	40S ribosomal protein SA	Rpsa	12	6	12	11	10	4	110520000	76423000	149670000	85216000	122420000	47243000	0.401278
Q9CQ26	STAM-binding protein	Stambp	3	0	0	1	1	2	20387000	0	0	0	0	15596000	0.386473
P62806	Histone H4	Hist1h4a	6	6	7	7	6	7	1191500000	1775000000	2805900000	1762700000	1943900000	715700000	0.384374
Q9D898	Actin-related protein 2/3 complex subunit 5-like protein	Arpc5l	2	0	2	1	2	2	0	0	23833000	0	0	18266000	0.3838
Q8BLU0		Flrt2	6	0	0	6	5	1	54608000	0	0	21219000	20643000	0	0.383471
Q61598	Rab GDP dissociation inhibitor beta	Gdi2	32	10	10	22	21	9	336010000	136530000	92403000	217490000	172870000	44087000	0.378925
P62267	40S ribosomal protein S23	Rps23	2	1	0	2	2	1	34932000	0	0	0	26898000	0	0.37705
Q9CXW4	60S ribosomal protein L11	Rpl11	2	2	2	2	2	2	82547000	62263000	72511000	52853000	73005000	41760000	0.374651
Q9EQH3	Vacuolar protein sorting-associated protein 35	Vps35	7	0	0	9	2	0	39364000	0	0	30373000	0	0	0.374087
Q8C145	Zinc transporter ZIP6	Slc39a6	3	1	0	2	2	0	43015000	0	0	20994000	12229000	0	0.372657
Q3TXS7	26S proteasome non-ATPase regulatory subunit 1	Psmd1	6	0	1	6	3	0	50306000	0	0	20459000	18508000	0	0.368478
O70475	UDP-glucose 6-dehydrogenase	Ugdh	9	0	0	5	2	2	30188000	0	0	15647000	0	7746800	0.367849
Q9CZM2	60S ribosomal protein L15	Rpl15	3	1	2	3	3	1	26022000	0	19657000	17817000	17705000	0	0.362818
P38647	Stress-70 protein, mitochondrial	Hspa9	6	2	1	8	5	1	33774000	43843000	0	26959000	33532000	0	0.359652
P07214	SPARC	Sparc	12	7	3	11	12	3	354920000	318640000	116030000	272060000	303920000	40347000	0.357408
P62751	60S ribosomal protein L23a	Rpl23a	3	1	1	2	1	1	42671000	0	0	33453000	0	0	0.35112
Q78HU7	Glycophorin-C	Gypc	1	0	0	1	1	0	69815000	0	0	26686000	28297000	0	0.344551
P08207	Protein S100-A10	S100a10	3	3	1	2	3	2	2519800000	127300000	0	497210000	1447800000	146760000	0.339688
P28862	Stromelysin-1	Mmp3	12	0	0	4	5	0	74405000	0	0	25430000	33386000	0	0.339191
Q8CDN6	Thioredoxin-like protein 1	Txnl1	3	0	4	4	4	0	24883000	0	47539000	30018000	27295000	0	0.337566
P21956	Lactadherin	Mfge8	23	24	21	25	26	26	351030000	3901400000	3225300000	2457000000	2042700000	1460600000	0.327215
P53690	Matrix metalloproteinase-14	Mmp14	6	0	0	3	1	3	36392000	0	0	0	0	29012000	0.326972
P07901	Heat shock protein HSP 90-alpha	Hsp90aa1	32	11	17	25	21	17	135500000	79326000	113200000	143170000	64346000	54155000	0.326056
P11983	T-complex protein 1 subunit alpha	Tcp1	22	2	5	14	12	4	108890000	9873600	29183000	53792000	53809000	10785000	0.321578
P17751	Triosephosphate isomerase	Tpi1	12	5	9	12	12	8	199110000	89390000	158110000	167870000	126770000	63673000	0.317795
P40336	Vacuolar protein sorting-associated protein 26A	Vps26a	4	0	3	4	3	0	19400000	0	15534000	13127000	14912000	0	0.317197
P68372;Q9D6F9	Tubulin beta-4B chain;Tubulin beta-4A chain	Tubb4b;Tubb4a	21	9	16	18	17	18	341810000	315720000	268530000	241790000	255500000	249890000	0.30965
P80315	T-complex protein 1 subunit delta	Cct4	14	4	5	11	9	7	106590000	56246000	73012000	82353000	58980000	49200000	0.307816
P47911	60S ribosomal protein L6	Rpl6	7	0	3	7	7	1	44819000	0	52020000	43911000	34664000	0	0.301518
Q91V92	ATP-citrate synthase	Acly	22	0	4	11	8	11	90133000	0	7483700	31752000	15489000	32155000	0.298062
Q9DCH4	Eukaryotic translation initiation factor 3 subunit F	Eif3f	8	0	2	3	2	2	37975000	0	26176000	20078000	19624000	12476000	0.29803
Q8CI32	BAG family molecular chaperone regulator 5	Bag5	4	0	0	0	2	0	25864000	0	0	0	21058000	0	0.296577
P37889	Fibulin-2	Fbln2	52	38	34	51	51	29	6845200000	5116700000	4203000000	5292100000	7551900000	320540000	0.296207
P25444	40S ribosomal protein S2	Rps2	9	2	5	8	7	3	90129000	35659000	68458000	51657000	60923000	45843000	0.294103
P42208	Septin-2	2020-09-02	10	0	0	7	4	2	51855000	0	0	27959000	8713000	6113100	0.277375
Q64314	Hematopoietic progenitor cell antigen CD34	Cd34	7	0	0	7	2	0	154850000	0	0	99862000	28244000	0	0.273533
Q8K354	Carbonyl reductase [NADPH] 3	Cbr3	7	0	0	3	2	2	33703000	0	0	13574000	14328000	0	0.272508
P16110	Galectin-3	Lgals3	6	1	3	4	4	5	72073000	0	60165000	17985000	55661000	35937000	0.271113
Q61171	Peroxiredoxin-2	Prdx2	10	1	2	11	8	7	315750000	0	103770000	182000000	126070000	39594000	0.271046
Q9WUM3	Coronin-1B	Coro1b	7	0	0	3	0	0	29182000	0	0	24208000	0	0	0.269595
Q9JHL1	Na(+)/H(+) exchange regulatory cofactor NHE-RF2	Slc9a3r2	5	0	0	3	1	0	11857000	0	0	9853600	0	0	0.267016
P99024	Tubulin beta-5 chain	Tubb5	20	10	16	17	18	17	388880000	280520000	318080000	318780000	286900000	216180000	0.264859
Q05909	Receptor-type tyrosine-protein phosphatase gamma	Ptprg	5	0	0	5	5	1	24461000	0	0	12664000	7797700	0	0.257557
P61202	COP9 signalosome complex subunit 2	Cops2	5	0	0	2	2	2	43334000	0	0	15673000	10845000	9746500	0.256941
P17427;P17426	AP-2 complex subunit alpha-2;AP-2 complex subunit alpha-1	Ap2a2;Ap2a1	8	0	0	5	4	2	39123000	0	0	16127000	16625000	0	0.256434
Q62433	Protein NDRG1	Ndrg1	4	0	0	0	3	1	11306000	0	0	0	9473400	0	0.255134
Q3TW96	UDP-N-acetylhexosamine pyrophosphorylase-like protein 1	Uap1l1	8	0	0	7	0	0	28847000	0	0	24217000	0	0	0.252401
Q9CZR2	N-acetylated-alpha-linked acidic dipeptidase 2	Naalad2	0	10	5	24	0	0	0	216920000	50663000	225260000	0	0	0.248395
Q6ZWY9;Q64478;P10853;P10854;Q64475;Q64525;Q8CGP2;Q8CGP1;Q9D2U9;P70696;Q8CGP0;Q64524	Histone H2B type 1-C/E/G;Histone H2B type 1-H;Histone H2B type 1-F/J/L;Histone H2B type 1-M;Histone H2B type 1-B;Histone H2B type 2-B;Histone H2B type 1-P;Histone H2B type 1-K;Histone H2B type 3-A;Histone H2B type 1-A;Histone H2B type 3-B;Histone H2B type 2-E	Hist1h2bc;Hist1h2bh;Hist1h2bf;Hist1h2bm;Hist1h2bb;Hist2h2bb;Hist1h2bp;Hist1h2bk;Hist3h2ba;Hist1h2ba;Hist3h2bb;Hist2h2be	5	4	5	6	6	5	309220000	1560700000	1825300000	1015000000	951760000	1154800000	0.243393
E9Q7X6	Protein HEG homolog 1	Heg1	16	11	3	17	16	0	129660000	156620000	22325000	157850000	103130000	0	0.241822
Q9R1P0	Proteasome subunit alpha type-4	Psma4	7	3	3	4	4	3	159500000	85216000	103670000	70844000	117650000	106890000	0.238095
Q9WVA4	Transgelin-2	Tagln2	12	3	4	6	8	8	94207000	80418000	17623000	33758000	58132000	71468000	0.234931
P29391;P49945	Ferritin light chain 1;Ferritin light chain 2	Ftl1;Ftl2	8	2	5	8	7	5	409870000	270610000	547560000	348540000	392120000	305680000	0.231006
Q922D8	C-1-tetrahydrofolate synthase, cytoplasmic;Methylenetetrahydrofolate dehydrogenase;Methenyltetrahydrofolate cyclohydrolase;Formyltetrahydrofolate synthetase;C-1-tetrahydrofolate synthase, cytoplasmic, N-terminally processed	Mthfd1	9	0	0	8	6	0	35024000	0	0	17578000	12280000	0	0.230226
P53026	60S ribosomal protein L10a	Rpl10a	5	1	2	2	4	1	46692000	0	25692000	31191000	30826000	0	0.223007
P09103	Protein disulfide-isomerase	P4hb	22	6	7	16	20	14	135240000	48574000	45363000	101860000	57308000	37380000	0.221581
Q60692	Proteasome subunit beta type-6	Psmb6	4	3	2	3	4	4	205690000	43777000	112000000	72122000	134170000	103860000	0.220889
P47757	F-actin-capping protein subunit beta	Capzb	11	3	5	11	10	3	140030000	55924000	63184000	107970000	97872000	17278000	0.215901
Q8R146	Acylamino-acid-releasing enzyme	Apeh	4	0	0	3	2	0	32824000	0	0	13899000	14433000	0	0.212319
Q99JI4	26S proteasome non-ATPase regulatory subunit 6	Psmd6	9	0	2	4	4	2	36809000	0	19761000	17789000	17880000	13552000	0.200763
Q9R1P1	Proteasome subunit beta type-3	Psmb3	6	2	2	3	5	5	129130000	84151000	51529000	68056000	73415000	88959000	0.200629
Q7TQI3	Ubiquitin thioesterase OTUB1	Otub1	3	1	3	5	2	0	22286000	0	18657000	21291000	14371000	0	0.199229
P08122	Collagen alpha-2(IV) chain;Canstatin	Col4a2	41	10	2	32	24	3	176990000	49031000	0	148790000	39857000	8306400	0.198602
P11352	Glutathione peroxidase 1	Gpx1	6	0	0	3	2	0	22507000	0	0	10110000	9760400	0	0.179753
P23927	Alpha-crystallin B chain	Cryab	5	0	0	3	1	1	19409000	0	0	17208000	0	0	0.173646
P14685	26S proteasome non-ATPase regulatory subunit 3	Psmd3	15	0	1	6	9	1	40468000	0	0	15418000	20557000	0	0.169787
P29341	Polyadenylate-binding protein 1	Pabpc1	8	1	6	12	5	1	26561000	0	46503000	40134000	25063000	0	0.164355
P14115	60S ribosomal protein L27a	Rpl27a	2	0	0	1	2	1	44295000	0	0	0	39862000	0	0.15213
O54724	Polymerase I and transcript release factor	Ptrf	8	0	0	3	7	0	37421000	0	0	8169600	25614000	0	0.147525
P19253	60S ribosomal protein L13a	Rpl13a	3	1	2	3	4	1	25214000	0	18952000	22221000	18204000	0	0.127688
Q6P069	Sorcin	Sri	7	0	0	3	4	2	49348000	0	0	21289000	17650000	6284400	0.125922
P61161	Actin-related protein 2	Actr2	7	0	4	5	5	4	119700000	0	23148000	47866000	32929000	50211000	0.124848
P14869	60S acidic ribosomal protein P0	Rplp0	9	2	4	6	7	3	57042000	34882000	35475000	37797000	48662000	30521000	0.123092
Q9CVB6	Actin-related protein 2/3 complex subunit 2	Arpc2	9	1	5	7	8	2	50129000	0	31566000	31719000	28143000	15222000	0.121742
Q6DYE8	Ectonucleotide pyrophosphatase/phosphodiesterase family member 3;Alkaline phosphodiesterase I;Nucleotide pyrophosphatase	Enpp3	2	0	0	4	0	0	23466000	0	0	21586000	0	0	0.120476
O35074	Prostacyclin synthase	Ptgis	11	0	0	4	4	0	64685000	0	0	30217000	29362000	0	0.118627
P08752	Guanine nucleotide-binding protein G(i) subunit alpha-2	Gnai2	21	10	3	18	20	8	685300000	248500000	92068000	381500000	425090000	139410000	0.116933
P05213	Tubulin alpha-1B chain	Tuba1b	19	11	16	16	18	16	798010000	465420000	605240000	612100000	583710000	527620000	0.116729
Q64105	Sepiapterin reductase	Spr	2	0	0	3	1	0	14312000	0	0	13222000	0	0	0.114285
P62827;Q61820	GTP-binding nuclear protein Ran;GTP-binding nuclear protein Ran, testis-specific isoform	Ran;Rasl2-9	7	3	6	7	7	6	83137000	89635000	69733000	63556000	62324000	100640000	0.0983761
Q07076	Annexin A7	Anxa7	10	0	2	5	5	4	70334000	0	35551000	38118000	39861000	21039000	0.0967355
Q922F4	Tubulin beta-6 chain	Tubb6	14	3	6	10	7	7	31188000	0	0	29294000	0	0	0.0903858
P16092	Fibroblast growth factor receptor 1	Fgfr1	3	0	0	3	0	0	9437900	0	0	8883400	0	0	0.0873539
Q9Z2U1	Proteasome subunit alpha type-5	Psma5	11	6	6	9	9	8	208280000	113530000	101270000	85201000	152990000	161430000	0.0822981
P97461	40S ribosomal protein S5;40S ribosomal protein S5, N-terminally processed	Rps5	6	1	2	2	4	1	54127000	0	15030000	33042000	32631000	0	0.0745749
P47963	60S ribosomal protein L13	Rpl13	5	1	2	5	3	1	44632000	0	34998000	36715000	38959000	0	0.0735144
P05132;P68181	cAMP-dependent protein kinase catalytic subunit alpha;cAMP-dependent protein kinase catalytic subunit beta	Prkaca;Prkacb	3	1	0	2	1	0	24016000	0	0	22839000	0	0	0.0724964
Q7TPR4	Alpha-actinin-1	Actn1	51	3	6	40	37	26	439180000	17180000	61369000	166990000	196420000	130190000	0.0688547
Q62465	Synaptic vesicle membrane protein VAT-1 homolog	Vat1	13	5	4	12	10	4	320980000	34366000	30267000	264910000	97826000	5347000	0.0671226
Q8R105	Vacuolar protein sorting-associated protein 37C	Vps37c	5	2	2	6	4	2	105490000	83039000	68349000	140830000	66770000	37737000	0.0663185
Q9CWS0	N(G),N(G)-dimethylarginine dimethylaminohydrolase 1	Ddah1	5	5	0	8	7	1	38280000	71989000	0	55073000	50421000	0	0.0638663
Q3TH73	Protein tweety homolog 2	Ttyh2	7	4	3	9	6	1	88091000	173460000	108850000	313380000	41588000	0	0.061399
F8VPU2	FERM, RhoGEF and pleckstrin domain-containing protein 1	Farp1	30	1	2	31	25	1	199430000	0	102990000	154010000	135880000	0	0.061048
P52480	Pyruvate kinase PKM	Pkm	33	15	22	29	27	18	725170000	293080000	364290000	586210000	557790000	185900000	0.0560035
P24369	Peptidyl-prolyl cis-trans isomerase B	Ppib	7	3	4	10	6	7	52691000	66096000	66315000	69478000	37154000	71733000	0.0534879
Q69ZU6	Thrombospondin type-1 domain-containing protein 7A	Thsd7a	6	4	0	11	8	0	21646000	29963000	0	31742000	17997000	0	0.0532452
P99026	Proteasome subunit beta type-4	Psmb4	8	3	4	7	7	6	236520000	79046000	58901000	100900000	142680000	118160000	0.0498855
P02468	Laminin subunit gamma-1	Lamc1	69	37	39	65	69	45	596350000	446500000	638050000	650250000	590410000	388750000	0.0448842
P47791	Glutathione reductase, mitochondrial	Gsr	4	0	0	0	2	0	19910000	0	0	0	19350000	0	0.0411597
P35979	60S ribosomal protein L12	Rpl12	5	0	3	5	6	2	98740000	0	87039000	61462000	71508000	48105000	0.0370001
Q6P5F6	Zinc transporter ZIP10	Slc39a10	6	0	1	4	3	0	43910000	0	0	22893000	19980000	0	0.0344802
Q8BWY3	Eukaryotic peptide chain release factor subunit 1	Etf1	2	0	0	4	1	0	23794000	0	0	23325000	0	0	0.0287207
Q9R0P3	S-formylglutathione hydrolase	Esd	8	1	2	7	5	2	222540000	0	40458000	142740000	90977000	24826000	0.0246476
Q11011	Puromycin-sensitive aminopeptidase	Npepps	7	0	7	14	2	0	23218000	0	22254000	36832000	7882700	0	0.0242293
Q9CYD3	Cartilage-associated protein	Crtap	6	0	0	2	3	0	45130000	0	0	14427000	30104000	0	0.0192768
Q8VDM4	26S proteasome non-ATPase regulatory subunit 2	Psmd2	16	0	2	8	9	2	55276000	0	8944000	26004000	32907000	4603600	0.0159344
Q9DBG3	AP-2 complex subunit beta	Ap2b1	12	0	1	9	6	3	49021000	0	0	18566000	18653000	11286000	0.0152664
P02469	Laminin subunit beta-1	Lamb1	75	39	41	73	75	52	600530000	447900000	551350000	639850000	500860000	443400000	0.014201
O70318	Band 4.1-like protein 2	Epb41l2	22	5	0	20	14	3	114020000	57437000	0	79568000	78852000	11484000	0.013127
O09159	Lysosomal alpha-mannosidase	Man2b1	25	4	10	28	16	6	130620000	23712000	101540000	141270000	73121000	39295000	0.0123784
P15116	Cadherin-2	Cdh2	15	4	3	12	16	9	258000000	172860000	72261000	146980000	264550000	87542000	0.0116574
Q9EQK5	Major vault protein	Mvp	16	3	0	18	3	15	90147000	5066800	0	43514000	2398400	48598000	0.0106976
Q61129	Complement factor I;Complement factor I heavy chain;Complement factor I light chain	Cfi	2	1	0	2	2	1	62522000	0	0	28530000	33533000	0	0.0106305
P63330;P62715	Serine/threonine-protein phosphatase 2A catalytic subunit alpha isoform;Serine/threonine-protein phosphatase 2A catalytic subunit beta isoform	Ppp2ca;Ppp2cb	3	0	3	5	5	0	36514000	0	24258000	32529000	28495000	0	-0.00596998
Q9Z0L8	Gamma-glutamyl hydrolase	Ggh	2	0	1	1	2	1	24208000	0	0	0	24342000	0	-0.00796382
Q9CQ10	Charged multivesicular body protein 3	Chmp3	3	0	0	2	1	1	29350000	0	0	29668000	0	0	-0.0155472
P70452	Syntaxin-4	Stx4	10	2	0	6	7	1	64979000	15695000	0	44473000	37388000	0	-0.0210725
Q61206	Platelet-activating factor acetylhydrolase IB subunit beta	Pafah1b2	2	0	1	2	1	0	12660000	0	0	12873000	0	0	-0.0240709
Q8BG67	Protein EFR3 homolog A	Efr3a	5	0	0	8	1	0	20100000	0	0	20440000	0	0	-0.0241997
Q9QUM9	Proteasome subunit alpha type-6	Psma6	10	5	5	7	7	8	306640000	156140000	93336000	134220000	232810000	201250000	-0.0312161
O35874	Neutral amino acid transporter A	Slc1a4	6	2	2	5	4	0	91376000	57432000	52417000	114830000	91310000	0	-0.0348149
Q6ZWX6	Eukaryotic translation initiation factor 2 subunit 1	Eif2s1	2	0	2	2	2	1	16188000	0	27383000	24028000	20656000	0	-0.0363901
Q8R5C5	Beta-centractin	Actr1b	8	0	1	4	5	3	42144000	0	0	20857000	22448000	0	-0.0392064
Q9Z2U0	Proteasome subunit alpha type-7	Psma7	11	7	10	10	10	10	292590000	137980000	97296000	144930000	215090000	189690000	-0.058499
P57780	Alpha-actinin-4	Actn4	42	4	20	37	38	25	104000000	0	86982000	59069000	89064000	50859000	-0.0592738
P09411	Phosphoglycerate kinase 1	Pgk1	18	9	9	18	14	12	288640000	317770000	296910000	494320000	265400000	181900000	-0.0599078
P63260	Actin, cytoplasmic 2;Actin, cytoplasmic 2, N-terminally processed	Actg1	21	17	20	22	20	19	13174000000	5649200000	5626800000	9731900000	8679600000	7099900000	-0.0613076
P14152	Malate dehydrogenase, cytoplasmic	Mdh1	6	1	4	6	2	2	37415000	0	67544000	52467000	22457000	34741000	-0.0632773
P11688	Integrin alpha-5;Integrin alpha-5 heavy chain;Integrin alpha-5 light chain	Itga5	26	16	11	29	23	2	203380000	168100000	105860000	379140000	115430000	4189500	-0.0633271
P12382	ATP-dependent 6-phosphofructokinase, liver type	Pfkl	3	0	1	6	0	0	18247000	0	0	19128000	0	0	-0.0680267
P63094;Q6R0H7	Guanine nucleotide-binding protein G(s) subunit alpha isoforms short;Guanine nucleotide-binding protein G(s) subunit alpha isoforms XLas	Gnas	15	3	3	16	14	11	298370000	24363000	24049000	228730000	72952000	62536000	-0.0707732
P06909	Complement factor H	Cfh	42	13	8	27	37	2	281550000	32491000	13404000	70405000	272800000	1556200	-0.0743448
P09528	Ferritin heavy chain;Ferritin heavy chain, N-terminally processed	Fth1	8	2	2	8	7	4	280220000	73046000	163000000	189510000	190780000	164210000	-0.0768175
P62702	40S ribosomal protein S4, X isoform	Rps4x	12	1	5	7	7	2	94752000	0	21284000	44866000	62419000	15151000	-0.0774553
P70168	Importin subunit beta-1	Kpnb1	19	0	3	19	13	4	169490000	0	24887000	128980000	50522000	25765000	-0.0786442
P63038	60 kDa heat shock protein, mitochondrial	Hspd1	12	1	4	7	5	2	63214000	0	32038000	27081000	48200000	25363000	-0.0794399
Q64727	Vinculin	Vcl	40	0	11	35	36	18	143260000	0	61242000	83927000	79241000	53566000	-0.0838105
Q01853	Transitional endoplasmic reticulum ATPase	Vcp	31	8	24	34	29	22	296480000	56156000	193450000	232410000	180560000	169080000	-0.0920149
O70251	Elongation factor 1-beta	Eef1b	3	0	1	3	2	1	67946000	0	0	50239000	22194000	0	-0.0922585
P26645	Myristoylated alanine-rich C-kinase substrate	Marcks	9	1	1	6	4	0	129540000	30908000	29761000	150410000	53040000	0	-0.0970888
P68254	14-3-3 protein theta	Ywhaq	13	5	6	12	11	10	122270000	78961000	40720000	116890000	72222000	71821000	-0.108965
P47962	60S ribosomal protein L5	Rpl5	6	0	4	4	4	3	48370000	0	37199000	36271000	41099000	15107000	-0.112006
P63242	Eukaryotic translation initiation factor 5A-1	Eif5a	8	2	5	6	5	4	167800000	91486000	76347000	146920000	116750000	99155000	-0.112389
Q9R111	Guanine deaminase	Gda	4	0	1	2	1	1	18883000	0	0	20485000	0	0	-0.11748
P54823	Probable ATP-dependent RNA helicase DDX6	Ddx6	3	0	0	2	2	0	18978000	0	0	10692000	9939700	0	-0.120535
P98063	Bone morphogenetic protein 1	Bmp1	24	4	15	28	30	15	125220000	59711000	286330000	160690000	192990000	160040000	-0.124456
P62259	14-3-3 protein epsilon	Ywhae	19	6	12	18	15	12	1038700000	604950000	390360000	1071500000	607050000	551380000	-0.132672
P06151	L-lactate dehydrogenase A chain	Ldha	17	5	9	16	16	10	438580000	188010000	164960000	328650000	422600000	118310000	-0.135605
Q9R1P4	Proteasome subunit alpha type-1	Psma1	13	4	3	8	9	8	295040000	124300000	68892000	134590000	211700000	190670000	-0.137248
E9Q3L2		Pi4ka	4	0	0	2	0	0	8980300	0	0	9893700	0	0	-0.139747
P42932	T-complex protein 1 subunit theta	Cct8	21	2	5	13	13	7	95744000	23856000	21385000	71345000	50228000	33769000	-0.139906
P07356	Annexin A2	Anxa2	30	19	23	28	29	24	2145000000	438150000	311870000	1029800000	1688100000	479010000	-0.143105
Q9DAS9	Guanine nucleotide-binding protein G(I)/G(S)/G(O) subunit gamma-12	Gng12	3	3	2	4	3	2	553240000	55502000	7317100	350030000	253150000	78473000	-0.145969
P59999	Actin-related protein 2/3 complex subunit 4	Arpc4	6	1	5	5	5	3	116440000	0	80501000	60667000	70452000	87520000	-0.150787
Q9WVJ3	Carboxypeptidase Q	Cpq	4	0	3	7	4	1	29592000	0	65674000	74335000	31604000	0	-0.1532
P47880	Insulin-like growth factor-binding protein 6	Igfbp6	2	0	0	3	2	0	27249000	0	0	13140000	17173000	0	-0.153733
Q9JIM1	Equilibrative nucleoside transporter 1	Slc29a1	7	2	0	6	6	3	278860000	104790000	0	166850000	217280000	43010000	-0.154918
Q91XD6	Vacuolar protein-sorting-associated protein 36	Vps36	3	0	0	2	2	1	24546000	0	0	14998000	12433000	0	-0.160319
P0CG50;P0CG49;P62983;P62984	Polyubiquitin-C;Ubiquitin;Ubiquitin-related 1;Ubiquitin-related 2;Polyubiquitin-B;Ubiquitin;Ubiquitin-40S ribosomal protein S27a;Ubiquitin;40S ribosomal protein S27a;Ubiquitin-60S ribosomal protein L40;Ubiquitin;60S ribosomal protein L40	Ubc;Ubb;Rps27a;Uba52	5	5	5	6	5	5	4696400000	3956600000	3519300000	3827200000	3793100000	5984000000	-0.160461
O88968	Transcobalamin-2	Tcn2	8	2	1	5	5	0	79227000	71927000	0	54122000	115240000	0	-0.164091
Q9CQV8	14-3-3 protein beta/alpha;14-3-3 protein beta/alpha, N-terminally processed	Ywhab	14	7	5	12	11	10	154430000	79718000	41075000	153700000	73103000	83741000	-0.174197
E9Q414	Apolipoprotein B-100;Apolipoprotein B-48	Apob	7	7	5	6	7	7	81919000	194080000	321110000	73687000	65779000	534390000	-0.174446
Q9CZX8	40S ribosomal protein S19	Rps19	9	3	2	6	7	4	80621000	38819000	18205000	48917000	63489000	43001000	-0.175099
Q9CPY7	Cytosol aminopeptidase	Lap3	14	1	3	6	7	4	48314000	0	27955000	31964000	40876000	13426000	-0.177695
P08228	Superoxide dismutase [Cu-Zn]	Sod1	4	3	1	4	4	4	98842000	63769000	94202000	100470000	101360000	89701000	-0.182931
O88792	Junctional adhesion molecule A	F11r	7	3	0	6	6	7	180980000	87379000	0	108880000	79937000	116010000	-0.183826
Q9DC51	Guanine nucleotide-binding protein G(k) subunit alpha	Gnai3	16	7	2	16	13	7	168480000	93438000	0	170910000	127100000	0	-0.186246
Q8R366	Immunoglobulin superfamily member 8	Igsf8	17	8	6	16	17	15	360240000	489620000	243580000	411970000	671060000	163480000	-0.18902
Q9CZ28	Vacuolar-sorting protein SNF8	Snf8	3	0	0	2	0	3	22024000	0	0	0	0	25162000	-0.19217
Q921J2	GTP-binding protein Rheb	Rheb	5	0	0	3	2	3	58357000	0	0	20136000	19156000	27530000	-0.195417
P62301	40S ribosomal protein S13	Rps13	6	1	3	4	5	2	70668000	0	34575000	38348000	56409000	26410000	-0.203273
Q6PIX5	Inactive rhomboid protein 1	Rhbdf1	2	0	0	4	0	0	13288000	0	0	15313000	0	0	-0.204633
P14824	Annexin A6	Anxa6	36	6	8	27	28	24	444710000	62891000	55889000	170140000	341100000	140950000	-0.210902
P60335	Poly(rC)-binding protein 1	Pcbp1	6	1	4	6	3	2	36018000	0	56159000	49688000	33036000	24550000	-0.218822
P28229	Gap junction gamma-1 protein	Gjc1	2	0	0	2	1	0	19439000	0	0	22640000	0	0	-0.21992
P62281	40S ribosomal protein S11	Rps11	5	0	2	4	4	2	41958000	0	24740000	21303000	33699000	22924000	-0.224461
P16858	Glyceraldehyde-3-phosphate dehydrogenase	Gapdh	17	10	10	18	17	14	1034900000	479040000	487820000	1131500000	835310000	383500000	-0.231582
P50247	Adenosylhomocysteinase	Ahcy	12	5	4	8	7	7	100590000	26189000	86647000	69279000	67884000	113450000	-0.231725
P10605	Cathepsin B;Cathepsin B light chain;Cathepsin B heavy chain	Ctsb	6	1	2	4	4	2	83820000	0	78992000	97144000	44878000	49185000	-0.231928
O35516	Neurogenic locus notch homolog protein 2;Notch 2 extracellular truncation;Notch 2 intracellular domain	Notch2	18	0	0	13	8	0	50174000	0	0	35203000	24041000	0	-0.239729
P10493	Nidogen-1	Nid1	66	53	54	64	60	18	5397400000	2797700000	2307800000	6169300000	6148900000	83528000	-0.239753
P63101	14-3-3 protein zeta/delta	Ywhaz	16	10	12	15	15	12	674030000	261480000	271170000	510950000	543420000	370560000	-0.239848
Q61735	Leukocyte surface antigen CD47	Cd47	3	1	1	3	3	2	411190000	0	0	202420000	212440000	71314000	-0.241668
Q62261	Spectrin beta chain, non-erythrocytic 1	Sptbn1	24	0	0	14	13	0	23006000	0	0	15570000	11670000	0	-0.243717
Q8VDN2	Sodium/potassium-transporting ATPase subunit alpha-1	Atp1a1	36	14	11	38	34	29	302240000	197580000	117760000	302670000	261780000	167070000	-0.244271
Q9WTS6	Teneurin-3	Tenm3	31	2	0	30	18	0	69006000	25168000	0	86396000	25239000	0	-0.245389
P48759	Pentraxin-related protein PTX3	Ptx3	0	3	3	10	3	0	0	44101000	99394000	154230000	17580000	0	-0.259814
O08553	Dihydropyrimidinase-related protein 2	Dpysl2	13	0	0	2	7	0	41501000	0	0	0	49774000	0	-0.262246
P62874	Guanine nucleotide-binding protein G(I)/G(S)/G(T) subunit beta-1	Gnb1	15	5	2	14	15	6	140320000	24963000	0	63674000	134660000	0	-0.262994
P80314	T-complex protein 1 subunit beta	Cct2	19	2	4	13	10	8	133370000	27568000	33208000	121130000	61007000	51032000	-0.264234
P05622	Platelet-derived growth factor receptor beta	Pdgfrb	5	8	5	17	3	0	6009400	60110000	31070000	111990000	5316100	0	-0.271407
P62270	40S ribosomal protein S18	Rps18	6	1	3	5	6	4	73645000	0	22851000	32772000	48364000	35699000	-0.275931
Q9DBJ1	Phosphoglycerate mutase 1	Pgam1	12	4	9	12	12	7	291720000	69544000	154410000	308410000	236120000	83363000	-0.284059
P70296	Phosphatidylethanolamine-binding protein 1;Hippocampal cholinergic neurostimulating peptide	Pebp1	5	2	2	4	4	2	56812000	40264000	31662000	70746000	47010000	39238000	-0.286271
Q9WU78	Programmed cell death 6-interacting protein	Pdcd6ip	56	35	36	56	56	52	1049500000	747240000	595310000	1146300000	879020000	893640000	-0.287207
Q99K51	Plastin-3	Pls3	5	1	10	8	9	5	24149000	0	54128000	24558000	38379000	32714000	-0.289192
O35598	Disintegrin and metalloproteinase domain-containing protein 10	Adam10	13	6	6	15	12	12	123680000	98884000	88736000	137480000	133550000	109650000	-0.290273
Q8K2B0	Synaptonemal complex protein SC65	Leprel4	5	0	0	1	4	0	30323000	0	0	0	37099000	0	-0.290968
Q61990;P57722	Poly(rC)-binding protein 2;Poly(rC)-binding protein 3	Pcbp2;Pcbp3	5	1	4	4	2	3	21990000	0	41174000	44240000	0	33199000	-0.293958
P68368	Tubulin alpha-4A chain	Tuba4a	18	7	16	14	17	15	81839000	0	114560000	34826000	62655000	143940000	-0.297764
P68033;P68134;P62737;P63268	Actin, alpha cardiac muscle 1;Actin, alpha skeletal muscle;Actin, aortic smooth muscle;Actin, gamma-enteric smooth muscle	Actc1;Acta1;Acta2;Actg2	16	12	12	18	14	12	2473500000	775850000	761190000	1811900000	1585600000	1533300000	-0.298025
P84084	ADP-ribosylation factor 5	Arf5	8	2	4	8	6	5	21236000	0	0	26232000	0	0	-0.304816
Q6GSS7;Q64523;Q64522	Histone H2A type 2-A;Histone H2A type 2-C;Histone H2A type 2-B	Hist2h2aa1;Hist2h2ac;Hist2h2ab	3	2	3	4	3	4	288370000	1143500000	1134600000	1696300000	585190000	899970000	-0.309904
P06745	Glucose-6-phosphate isomerase	Gpi	21	4	2	20	21	4	225150000	29752000	28156000	176150000	163190000	11795000	-0.310928
P08249	Malate dehydrogenase, mitochondrial	Mdh2	4	2	7	5	8	1	26173000	0	45390000	37438000	51820000	0	-0.318768
P17742	Peptidyl-prolyl cis-trans isomerase A;Peptidyl-prolyl cis-trans isomerase A, N-terminally processed	Ppia	11	4	9	10	11	10	1216900000	782160000	579230000	1152500000	900310000	1165900000	-0.320068
Q8C1B7	Septin-11	2020-09-11	11	0	0	4	4	1	34403000	0	0	26519000	16539000	0	-0.323747
P17047	Lysosome-associated membrane glycoprotein 2	Lamp2	3	1	2	5	5	2	41950000	0	122250000	81789000	99127000	24962000	-0.326336
Q9Z127	Large neutral amino acids transporter small subunit 1	Slc7a5	5	3	1	5	5	3	68388000	76573000	0	90057000	64860000	26981000	-0.327465
P29416	Beta-hexosaminidase subunit alpha	Hexa	4	0	1	6	0	0	25636000	0	0	32261000	0	0	-0.33162
Q8VDD5	Myosin-9	Myh9	74	7	23	67	60	34	153220000	33551000	116420000	145620000	69332000	167750000	-0.335995
Q9DCK3	Tetraspanin-4	Tspan4	4	3	0	4	3	2	243940000	561040000	0	346040000	444600000	225840000	-0.336557
Q9R118	Serine protease HTRA1	Htra1	17	8	1	16	11	17	199370000	520150000	0	262550000	86691000	561530000	-0.340054
Q9WV32	Actin-related protein 2/3 complex subunit 1B	Arpc1b	9	0	1	7	5	3	57398000	0	0	24296000	24928000	23767000	-0.346718
P51912	Neutral amino acid transporter B(0)	Slc1a5	6	2	2	8	5	3	169520000	55161000	61100000	244790000	86222000	33015000	-0.349135
Q3LAC4	Phosphatidylinositol 3,4,5-trisphosphate-dependent Rac exchanger 2 protein	Prex2	1	1	1	1	1	1	1336200000	831960000	1374100000	1308300000	821950000	2388000000	-0.351094
Q9D819	Inorganic pyrophosphatase	Ppa1	5	1	1	5	1	0	17458000	0	0	22309000	0	0	-0.353738
Q61292	Laminin subunit beta-2	Lamb2	9	2	11	18	43	10	16549000	26041000	188260000	39782000	197770000	57809000	-0.355524
Q6P1F6;Q925E7	Serine/threonine-protein phosphatase 2A 55 kDa regulatory subunit B alpha isoform;Serine/threonine-protein phosphatase 2A 55 kDa regulatory subunit B delta isoform	Ppp2r2a;Ppp2r2d	6	0	1	2	3	0	21620000	0	0	13016000	14702000	0	-0.358457
P53986	Monocarboxylate transporter 1	Slc16a1	8	5	2	6	7	5	381890000	210320000	56592000	369850000	340290000	123220000	-0.361162
Q9DBC7	cAMP-dependent protein kinase type I-alpha regulatory subunit;cAMP-dependent protein kinase type I-alpha regulatory subunit, N-terminally processed	Prkar1a	6	0	0	4	2	0	32491000	0	0	25022000	16722000	0	-0.361529
P50518;Q9D593	V-type proton ATPase subunit E 1;V-type proton ATPase subunit E 2	Atp6v1e1;Atp6v1e2	4	0	1	2	2	0	17204000	0	0	9955700	12158000	0	-0.362196
Q04857	Collagen alpha-1(VI) chain	Col6a1	44	10	6	42	37	3	708620000	59175000	21460000	571630000	421810000	21615000	-0.362995
Q99K85	Phosphoserine aminotransferase	Psat1	10	7	0	14	10	1	37815000	52993000	0	83072000	34010000	0	-0.366628
O70435	Proteasome subunit alpha type-3	Psma3	9	4	3	6	6	7	135220000	51747000	18875000	62842000	97778000	107300000	-0.380265
P19096	Fatty acid synthase;[Acyl-carrier-protein] S-acetyltransferase;[Acyl-carrier-protein] S-malonyltransferase;3-oxoacyl-[acyl-carrier-protein] synthase;3-oxoacyl-[acyl-carrier-protein] reductase;3-hydroxyacyl-[acyl-carrier-protein] dehydratase;Enoyl-[acyl-carrier-protein] reductase;Oleoyl-[acyl-carrier-protein] hydrolase	Fasn	58	0	3	33	33	18	169890000	0	16617000	60230000	50051000	134440000	-0.391908
Q9JM52;P83510	Misshapen-like kinase 1;Traf2 and NCK-interacting protein kinase	Mink1;Tnik	10	1	0	11	5	2	13113000	0	0	17213000	0	0	-0.392501
O88572	Low-density lipoprotein receptor-related protein 6	Lrp6	8	4	1	13	5	0	12991000	16917000	0	30483000	8914300	0	-0.397565
Q8QZY1	Eukaryotic translation initiation factor 3 subunit L	Eif3l	9	0	0	4	4	0	34165000	0	0	26478000	18611000	0	-0.400256
O88322	Nidogen-2	Nid2	47	36	31	36	53	2	754550000	730680000	294820000	102490000	2237700000	10293000	-0.401039
P34884	Macrophage migration inhibitory factor	Mif	3	1	1	3	4	2	333440000	0	0	262570000	84151000	94249000	-0.403253
P84091	AP-2 complex subunit mu	Ap2m1	6	0	1	3	3	2	26013000	0	0	0	15483000	19105000	-0.411039
O09061	Proteasome subunit beta type-1	Psmb1	9	2	4	6	9	9	220790000	50956000	43959000	103420000	169900000	146920000	-0.412636
P48036	Annexin A5	Anxa5	23	17	10	22	23	16	598710000	635560000	491200000	847760000	1141300000	313710000	-0.416381
O35114	Lysosome membrane protein 2	Scarb2	7	0	0	7	6	0	59678000	0	0	33807000	46187000	0	-0.422693
Q91VI7	Ribonuclease inhibitor	Rnh1	7	0	0	2	5	1	52711000	0	0	35573000	35083000	0	-0.422708
P0DP28;P0DP27;P0DP26			4	2	4	3	3	3	202800000	0	158890000	136450000	186960000	161500000	-0.422963
Q9JIZ9	Phospholipid scramblase 3	Plscr3	8	4	0	8	7	7	456180000	228210000	0	376740000	314460000	227440000	-0.424681
Q5SYD0	Unconventional myosin-Id	Myo1d	26	0	0	25	10	6	70532000	0	0	68072000	16575000	10159000	-0.4267
Q923Z0	G-protein coupled receptor family C group 5 member B	Gprc5b	5	4	1	4	5	4	70824000	51123000	0	34512000	47291000	82145000	-0.426984
Q9Z0G0	PDZ domain-containing protein GIPC1	Gipc1	4	0	0	5	3	0	26252000	0	0	22067000	13313000	0	-0.430507
P62080	Tetraspanin-5	Tspan5	2	1	0	2	2	1	30912000	36096000	0	58441000	31942000	0	-0.431718
P35802	Neuronal membrane glycoprotein M6-a	Gpm6a	9	2	0	3	8	0	755200000	14075000	0	63368000	974780000	0	-0.432441
P47754	F-actin-capping protein subunit alpha-2	Capza2	11	3	2	9	8	2	165050000	70851000	30138000	183270000	141750000	34226000	-0.433334
Q8VEJ9	Vacuolar protein sorting-associated protein 4A	Vps4a	5	0	1	7	3	4	37958000	0	0	51275000	0	0	-0.433852
P61982	14-3-3 protein gamma;14-3-3 protein gamma, N-terminally processed	Ywhag	11	6	6	11	11	9	231140000	179350000	79581000	255420000	200530000	206650000	-0.435147
P57776	Elongation factor 1-delta	Eef1d	6	0	1	5	5	0	42291000	0	0	33733000	23550000	0	-0.437756
Q9D1A2	Cytosolic non-specific dipeptidase	Cndp2	13	0	3	10	7	7	48109000	0	27872000	40569000	25020000	37500000	-0.44018
P80317	T-complex protein 1 subunit zeta	Cct6a	19	1	5	13	16	7	113080000	0	37422000	95482000	60963000	48075000	-0.442459
P12970	60S ribosomal protein L7a	Rpl7a	7	2	7	11	8	2	45770000	14124000	20736000	57698000	34792000	17324000	-0.445673
P41731	CD63 antigen	Cd63	3	2	1	5	2	2	803010000	635640000	625120000	1811200000	482130000	520710000	-0.447361
P10107	Annexin A1	Anxa1	29	21	16	26	27	18	2419900000	1253900000	849760000	2205000000	3357400000	626550000	-0.452236
Q9CQ65	S-methyl-5-thioadenosine phosphorylase	Mtap	3	0	1	2	2	0	23044000	0	0	12424000	19272000	0	-0.45991
Q8BFY9	Transportin-1	Tnpo1	3	0	0	3	0	0	11745000	0	0	16178000	0	0	-0.461987
P46935	E3 ubiquitin-protein ligase NEDD4	Nedd4	11	0	0	12	8	1	45076000	0	0	41604000	20500000	0	-0.462327
Q01768	Nucleoside diphosphate kinase B	Nme2	12	4	4	8	9	4	391890000	61656000	115890000	414070000	203440000	167250000	-0.462718
Q61187	Tumor susceptibility gene 101 protein	Tsg101	16	4	5	14	10	9	379010000	258250000	187500000	547720000	323050000	266480000	-0.463503
P59383	Leucine-rich repeat neuronal protein 4	Lrrn4	14	0	0	17	0	0	96772000	0	0	134010000	0	0	-0.469679
Q9D6X6	Serine protease 23	Prss23	6	4	0	7	8	0	30955000	135550000	0	88652000	142330000	0	-0.472215
Q8BTM8	Filamin-A	Flna	87	6	8	67	78	34	132280000	12164000	13282000	72734000	59903000	87470000	-0.480785
Q8BY89	Choline transporter-like protein 2	Slc44a2	16	2	0	15	14	10	233770000	9251700	0	95825000	199760000	44248000	-0.483741
Q02788	Collagen alpha-2(VI) chain	Col6a2	40	6	1	40	34	3	897900000	27616000	0	737020000	551390000	7443200	-0.485572
Q99JI6	Ras-related protein Rap-1b	Rap1b	10	4	4	11	9	7	1002000000	430310000	320700000	963730000	816770000	675180000	-0.486288
Q80VQ0	Aldehyde dehydrogenase family 3 member B1	Aldh3b1	12	0	0	4	7	2	45078000	0	0	21529000	31308000	10398000	-0.4883
P47753	F-actin-capping protein subunit alpha-1	Capza1	7	2	3	7	7	3	37015000	0	41983000	45179000	37283000	28947000	-0.495978
Q8BGK6	Y+L amino acid transporter 2	Slc7a6	2	1	0	2	2	1	17903000	0	0	25357000	0	0	-0.502183
Q3UR85	Myelin regulatory factor;Myelin regulatory factor, N-terminal;Myelin regulatory factor, C-terminal	Myrf	4	0	0	4	3	0	24901000	0	0	19748000	15643000	0	-0.507179
P35980	60S ribosomal protein L18	Rpl18	6	1	1	5	4	1	40458000	0	0	32021000	25873000	0	-0.516989
Q9CX00	IST1 homolog	Ist1	8	5	4	10	10	9	54718000	85769000	89419000	84935000	129780000	114720000	-0.51895
Q9JM76	Actin-related protein 2/3 complex subunit 3	Arpc3	5	0	3	3	3	3	54927000	0	20308000	29461000	37168000	41428000	-0.522317
Q99JT2	Serine/threonine-protein kinase 26	Stk26	9	0	0	5	3	0	48868000	0	0	47507000	22763000	0	-0.524019
O08529	Calpain-2 catalytic subunit	Capn2	8	0	0	5	4	0	34253000	0	0	26819000	22449000	0	-0.524421
P54116	Erythrocyte band 7 integral membrane protein	Stom	12	9	2	11	10	10	204830000	99385000	29587000	132540000	172070000	177230000	-0.529562
O08807	Peroxiredoxin-4	Prdx4	3	3	2	5	4	5	215300000	187200000	0	174280000	146520000	263610000	-0.537992
P54754	Ephrin type-B receptor 3	Ephb3	11	0	0	13	1	1	20787000	0	0	30261000	0	0	-0.541778
P52293	Importin subunit alpha-1	Kpna2	5	0	0	3	1	2	24050000	0	0	23189000	0	11824000	-0.541854
P02463	Collagen alpha-1(IV) chain;Arresten	Col4a1	31	1	1	30	13	0	172210000	0	0	200560000	50505000	0	-0.543892
Q8K2Y3	Protein eva-1 homolog B	Eva1b	3	1	1	2	2	1	114690000	86334000	0	132910000	160640000	0	-0.546239
P21278	Guanine nucleotide-binding protein subunit alpha-11	Gna11	16	4	2	15	15	9	161340000	28011000	10347000	159720000	89289000	43419000	-0.550262
Q9WV91	Prostaglandin F2 receptor negative regulator	Ptgfrn	43	25	17	43	39	39	325100000	413480000	292420000	595580000	383890000	531620000	-0.551545
Q99PT1	Rho GDP-dissociation inhibitor 1	Arhgdia	11	2	4	10	8	9	351790000	86476000	33597000	400830000	190310000	100790000	-0.552258
P62960;Q9Z2C8	Nuclease-sensitive element-binding protein 1;Y-box-binding protein 2	Ybx1;Ybx2	4	1	1	3	3	2	44924000	0	0	26923000	20245000	18866000	-0.555723
P19324	Serpin H1	Serpinh1	11	1	0	6	6	0	32031000	0	0	22512000	24602000	0	-0.556687
Q9JMH6	Thioredoxin reductase 1, cytoplasmic	Txnrd1	6	1	1	6	4	0	87430000	0	0	75769000	53026000	0	-0.558876
Q9Z1Q5	Chloride intracellular channel protein 1	Clic1	13	8	7	13	13	10	366060000	190620000	68601000	264040000	342230000	317330000	-0.562763
P40240	CD9 antigen	Cd9	4	2	0	4	4	4	3161600000	698570000	0	877420000	2421700000	2404900000	-0.563315
P27659	60S ribosomal protein L3	Rpl3	7	0	2	4	2	0	21860000	0	0	32355000	0	0	-0.565695
Q9QZ06	Toll-interacting protein	Tollip	7	5	0	9	9	4	109210000	115950000	0	175270000	102220000	56397000	-0.568409
P29533	Vascular cell adhesion protein 1	Vcam1	28	5	0	21	32	0	1259500000	242160000	0	335560000	1897800000	0	-0.572658
Q9WTQ5	A-kinase anchor protein 12	Akap12	2	5	6	19	3	0	0	17686000	21856000	54372000	4474400	0	-0.573568
Q9CR57	60S ribosomal protein L14	Rpl14	4	1	0	2	3	1	57540000	0	0	45622000	40200000	0	-0.576782
Q8K2Q7	BRO1 domain-containing protein BROX	Brox	11	2	2	10	8	9	228010000	92592000	75195000	223350000	175480000	192740000	-0.579788
Q6ZPF4	Formin-like protein 3	Fmnl3	5	0	0	9	4	1	11374000	0	0	17076000	0	0	-0.58623
P14148	60S ribosomal protein L7	Rpl7	4	2	1	5	5	2	34295000	26215000	0	32045000	32705000	26781000	-0.597087
Q9CQD1	Ras-related protein Rab-5A	Rab5a	6	2	4	6	5	5	42495000	0	52745000	46653000	47810000	49614000	-0.597201
Q9DB05	Alpha-soluble NSF attachment protein	Napa	5	1	3	9	5	0	16354000	0	16488000	27297000	22632000	0	-0.604336
Q8R422	CD109 antigen	Cd109	44	17	5	43	42	25	217690000	182070000	23307000	170550000	315300000	158590000	-0.60716
Q811D0	Disks large homolog 1	Dlg1	15	0	0	17	12	0	186480000	0	0	177320000	106750000	0	-0.607226
P35288	Ras-related protein Rab-23	Rab23	4	0	0	5	2	0	16762000	0	0	18209000	7412800	0	-0.612178
P10852	4F2 cell-surface antigen heavy chain	Slc3a2	20	6	5	20	15	15	256240000	134610000	138830000	434020000	149150000	227230000	-0.613513
P18572	Basigin	Bsg	9	8	4	8	7	7	460010000	439250000	182360000	760330000	719130000	177170000	-0.615058
P13020	Gelsolin	Gsn	23	4	8	26	14	11	152930000	23189000	49322000	193200000	74799000	77491000	-0.615894
O08710	Thyroglobulin	Tg	7	2	3	7	6	6	49108000	53117000	119190000	56989000	43324000	239500000	-0.617988
P49722	Proteasome subunit alpha type-2	Psma2	11	2	7	9	10	8	191980000	44618000	43962000	112770000	176180000	144160000	-0.626424
P62082	40S ribosomal protein S7	Rps7	6	2	4	4	4	3	93127000	0	77084000	76179000	96006000	90760000	-0.627437
P46664	Adenylosuccinate synthetase isozyme 2	Adss	4	0	0	3	2	1	25585000	0	0	23106000	16520000	0	-0.631149
Q9WTI7	Unconventional myosin-Ic	Myo1c	48	11	9	47	41	31	229350000	41144000	37391000	234820000	165690000	76827000	-0.632617
Q8K124	Pleckstrin homology domain-containing family O member 2	Plekho2	6	0	0	7	4	0	32024000	0	0	31855000	17809000	0	-0.633047
Q8BWB6	Metalloreductase STEAP2	Steap2	6	2	0	8	4	2	45700000	16624000	0	59478000	15754000	21814000	-0.638881
P27601	Guanine nucleotide-binding protein subunit alpha-13	Gna13	9	0	1	6	3	5	32095000	0	0	30398000	6866800	12857000	-0.64309
P58771	Tropomyosin alpha-1 chain	Tpm1	5	1	2	8	8	3	65459000	0	108580000	98632000	107130000	66716000	-0.646729
Q9CZ30	Obg-like ATPase 1	Ola1	3	0	0	2	2	1	38906000	0	0	43246000	17688000	0	-0.647255
P35278	Ras-related protein Rab-5C	Rab5c	8	3	3	8	6	7	162800000	68701000	21906000	137070000	92346000	167960000	-0.649048
Q9Z0P4	Paralemmin-1	Palm	9	0	0	7	4	0	29331000	0	0	29711000	16357000	0	-0.651339
P60710	Actin, cytoplasmic 1;Actin, cytoplasmic 1, N-terminally processed	Actb	21	17	20	22	20	19	359320000	0	0	307890000	257910000	0	-0.655023
O08746	Matrilin-2	Matn2	8	0	0	0	9	0	29197000	0	0	0	46019000	0	-0.656409
P80316	T-complex protein 1 subunit epsilon	Cct5	12	3	2	10	7	5	72355000	27456000	24741000	102370000	55989000	38893000	-0.663292
P97820	Mitogen-activated protein kinase kinase kinase kinase 4	Map4k4	22	5	3	25	15	3	68349000	10383000	2119500	90000000	34799000	3460000	-0.665714
Q99L47	Hsc70-interacting protein	St13	6	0	1	3	3	2	71883000	0	0	61656000	22854000	29601000	-0.666715
Q9R0N0	Galactokinase	Galk1	5	1	0	3	1	2	50848000	0	0	35745000	0	45720000	-0.679989
Q8CBR6	Tsukushin	Tsku	5	0	0	4	4	2	44836000	0	0	29459000	30360000	12501000	-0.689737
Q9R1P3	Proteasome subunit beta type-2	Psmb2	9	1	3	7	7	8	129080000	0	29377000	61524000	106050000	88226000	-0.690925
P62748	Hippocalcin-like protein 1	Hpcal1	2	0	0	2	3	2	34392000	0	0	0	0	55533000	-0.691272
P20152	Vimentin	Vim	25	6	8	21	23	7	277170000	37005000	34030000	175580000	359170000	27527000	-0.691344
P61358	60S ribosomal protein L27	Rpl27	3	0	2	3	2	2	31780000	0	0	26684000	24660000	0	-0.692077
Q9Z175	Lysyl oxidase homolog 3	Loxl3	14	4	4	17	21	0	223890000	91421000	34092000	261650000	304010000	0	-0.695043
Q9CZQ6	Retinoic acid early-inducible protein 1-epsilon	Raet1e	2	1	1	2	0	2	17958000	0	0	20757000	0	8328200	-0.695659
O08989	Ras-related protein M-Ras	Mras	6	0	0	3	2	0	13972000	0	0	12772000	9876900	0	-0.696902
Q64514	Tripeptidyl-peptidase 2	Tpp2	4	0	0	2	3	0	12217000	0	0	8480900	11335000	0	-0.697768
O35887	Calumenin	Calu	5	0	0	3	0	2	43835000	0	0	32740000	0	38425000	-0.699085
Q01149	Collagen alpha-2(I) chain	Col1a2	62	18	4	64	45	2	1921600000	152580000	40087000	2720200000	713210000	3253000	-0.700851
Q60715	Prolyl 4-hydroxylase subunit alpha-1	P4ha1	12	0	0	14	2	0	45294000	0	0	68484000	5650700	0	-0.710829
Q8CJ26	Death domain-containing membrane protein NRADD	Nradd	6	0	0	4	2	0	73473000	0	0	75710000	44650000	0	-0.71207
P12265	Beta-glucuronidase	Gusb	10	1	2	12	2	8	68569000	0	10006000	62834000	8960000	57073000	-0.713741
P61027	Ras-related protein Rab-10	Rab10	7	3	5	6	5	5	146290000	92966000	49062000	198120000	104660000	175180000	-0.729229
Q9D358	Low molecular weight phosphotyrosine protein phosphatase	Acp1	2	0	1	2	2	1	17849000	0	0	15486000	14319000	0	-0.739711
Q921M7	Protein FAM49B	Fam49b	2	0	0	4	0	0	8823300	0	0	14862000	0	0	-0.752238
Q9DCN2	NADH-cytochrome b5 reductase 3;NADH-cytochrome b5 reductase 3 membrane-bound form;NADH-cytochrome b5 reductase 3 soluble form	Cyb5r3	3	0	0	4	5	0	40215000	0	0	27677000	40190000	0	-0.754977
Q921E2	Ras-related protein Rab-31	Rab31	4	0	0	4	3	4	68881000	0	0	36685000	34603000	45066000	-0.756343
Q05895	Thrombospondin-3	Thbs3	9	0	0	13	1	4	50617000	0	0	72674000	0	12952000	-0.758427
Q9JHU4	Cytoplasmic dynein 1 heavy chain 1	Dync1h1	61	2	8	65	60	5	66398000	9101700	25453000	119060000	46289000	6431000	-0.766883
P50543	Protein S100-A11	S100a11	4	3	4	4	4	3	1069700000	114820000	231830000	772560000	1123600000	513940000	-0.766915
P51150	Ras-related protein Rab-7a	Rab7a	12	10	9	13	14	11	318690000	146400000	109410000	314300000	269030000	394940000	-0.767926
Q9CYL5	Golgi-associated plant pathogenesis-related protein 1	Glipr2	8	2	2	8	7	0	236760000	50534000	68551000	431630000	176560000	0	-0.773273
P58022	Lysyl oxidase homolog 2	Loxl2	24	10	11	25	29	1	470870000	225200000	378140000	403860000	1436100000	0	-0.776398
P20352	Tissue factor	F3	8	3	3	11	6	5	101460000	221320000	242530000	661430000	141680000	166730000	-0.778705
Q76MZ3	Serine/threonine-protein phosphatase 2A 65 kDa regulatory subunit A alpha isoform	Ppp2r1a	16	0	2	9	12	5	87636000	0	16957000	88169000	66962000	24703000	-0.78188
Q07113	Cation-independent mannose-6-phosphate receptor	Igf2r	5	3	2	7	7	8	45052000	50903000	65376000	56888000	36980000	184890000	-0.78899
Q5FWK3	Rho GTPase-activating protein 1	Arhgap1	7	0	1	4	3	0	36289000	0	0	37508000	25375000	0	-0.793138
Q99LD8	N(G),N(G)-dimethylarginine dimethylaminohydrolase 2	Ddah2	9	0	0	11	5	0	38629000	0	0	53626000	13527000	0	-0.797768
P53994	Ras-related protein Rab-2A	Rab2a	7	2	3	7	7	5	62137000	28490000	26199000	72961000	69948000	60950000	-0.80321
P10649	Glutathione S-transferase Mu 1	Gstm1	8	1	0	5	4	4	114440000	0	0	49836000	107250000	45787000	-0.825985
P13595	Neural cell adhesion molecule 1	Ncam1	20	4	2	22	9	7	101120000	39925000	28923000	199400000	55767000	46284000	-0.82666
P61087	Ubiquitin-conjugating enzyme E2 K	Ube2k	4	0	0	4	2	1	18235000	0	0	17238000	15143000	0	-0.828437
P80313	T-complex protein 1 subunit eta	Cct7	16	1	1	12	11	4	61767000	0	0	48868000	40461000	20622000	-0.831953
Q3UH60	Disco-interacting protein 2 homolog B	Dip2b	26	9	7	31	21	3	24713000	54709000	34305000	113070000	83532000	6231300	-0.83472
P68510	14-3-3 protein eta	Ywhah	11	3	4	10	8	7	115400000	59524000	0	110510000	67626000	135230000	-0.84112
Q9CWR7	Metalloreductase STEAP1	Steap1	5	0	0	6	0	1	18636000	0	0	33421000	0	0	-0.842663
P97370	Sodium/potassium-transporting ATPase subunit beta-3	Atp1b3	5	1	1	4	3	0	45885000	0	0	58484000	24384000	0	-0.852792
Q9CPV4	Glyoxalase domain-containing protein 4	Glod4	3	0	0	3	2	0	20242000	0	0	23315000	13368000	0	-0.85776
Q8BP47	Asparagine--tRNA ligase, cytoplasmic	Nars	7	0	0	6	2	0	28931000	0	0	33469000	19205000	0	-0.864475
P97429	Annexin A4	Anxa4	13	4	6	13	12	11	137110000	17383000	32093000	168910000	63474000	109520000	-0.873751
P11276	Fibronectin;Anastellin	Fn1	124	66	84	120	127	58	4782000000	804670000	1835300000	3631400000	9757100000	227090000	-0.875385
O70439	Syntaxin-7	Stx7	2	3	0	6	3	2	15660000	18916000	0	21211000	16051000	26229000	-0.876781
P63321	Ras-related protein Ral-A	Rala	8	3	1	7	7	8	149660000	58968000	0	96017000	80026000	207760000	-0.879433
P27773	Protein disulfide-isomerase A3	Pdia3	15	2	3	15	12	15	61499000	96295000	44629000	126500000	57629000	189290000	-0.883422
Q61301	Catenin alpha-2	Ctnna2	8	0	1	8	9	8	72139000	0	0	91828000	41637000	0	-0.88761
Q6P5F7	Protein tweety homolog 3	Ttyh3	3	2	3	9	3	2	28934000	51465000	105760000	230540000	91763000	22945000	-0.891098
Q8CG16;Q8CFG9	Complement C1r-A subcomponent;Complement C1r-A subcomponent heavy chain;Complement C1r-A subcomponent light chain;Complement C1r-B subcomponent;Complement C1r-B subcomponent heavy chain;Complement C1r-B subcomponent light chain	C1ra;C1rb	13	0	0	15	15	0	86407000	0	0	77409000	83418000	0	-0.89629
Q62165	Dystroglycan;Alpha-dystroglycan;Beta-dystroglycan	Dag1	10	3	0	10	10	4	51931000	36368000	0	83971000	62292000	18702000	-0.901691
P08030	Adenine phosphoribosyltransferase	Aprt	8	0	1	6	6	5	62299000	0	0	50959000	44110000	21431000	-0.903049
Q61235	Beta-2-syntrophin	Sntb2	14	0	0	9	8	1	29515000	0	0	31037000	24245000	0	-0.905361
Q923D2	Flavin reductase (NADPH)	Blvrb	2	1	0	3	1	2	18550000	0	0	0	0	34757000	-0.905884
Q8R1F1	Niban-like protein 1	Fam129b	19	1	0	18	14	12	99535000	0	0	75532000	58079000	52905000	-0.906024
P24549	Retinal dehydrogenase 1	Aldh1a1	20	6	7	11	21	1	79728000	49734000	75487000	54712000	329540000	0	-0.906788
P15532	Nucleoside diphosphate kinase A	Nme1	9	3	3	6	6	5	82443000	0	61135000	142720000	55094000	71661000	-0.908317
Q05793	Basement membrane-specific heparan sulfate proteoglycan core protein;Endorepellin;LG3 peptide	Hspg2	147	133	107	154	163	55	1431300000	2332800000	934830000	2873100000	5867600000	86561000	-0.909634
Q9WUK2	Eukaryotic translation initiation factor 4H	Eif4h	3	0	1	0	0	2	9354300	0	0	0	0	17625000	-0.913922
O09131	Glutathione S-transferase omega-1	Gsto1	9	2	0	11	6	6	88111000	13431000	0	120630000	42795000	28250000	-0.916586
P18760	Cofilin-1	Cfl1	13	8	10	13	12	11	547670000	308400000	277420000	805270000	635240000	701910000	-0.91847
Q9QUR6	Prolyl endopeptidase	Prep	9	0	0	7	2	1	31196000	0	0	41727000	17337000	0	-0.920918
P26041	Moesin	Msn	40	19	19	44	44	34	893520000	572630000	343530000	1205900000	1584300000	641310000	-0.923109
P63325	40S ribosomal protein S10	Rps10	4	0	1	3	3	3	58528000	0	0	29367000	44653000	37208000	-0.926321
Q91XY4	Protocadherin gamma-A4	Pcdhga4	2	2	0	2	2	0	65465000	62822000	0	105820000	140570000	0	-0.941569
P30412	Peptidyl-prolyl cis-trans isomerase C	Ppic	5	2	0	3	5	4	58111000	34787000	0	28689000	115620000	34917000	-0.94806
P62900	60S ribosomal protein L31	Rpl31	3	2	1	2	3	2	41939000	61511000	0	108570000	36408000	55189000	-0.95227
P10404	MLV-related proviral Env polyprotein;Surface protein;Transmembrane protein		7	4	3	11	10	11	447850000	557600000	130120000	570720000	503550000	1135100000	-0.960218
Q78HU3	Multivesicular body subunit 12A	Mvb12a	6	4	0	7	5	5	73650000	31604000	0	73340000	66596000	65094000	-0.96196
P63017	Heat shock cognate 71 kDa protein	Hspa8	37	23	29	40	38	37	1179200000	818870000	588570000	1505100000	1576200000	1974500000	-0.96686
P62880	Guanine nucleotide-binding protein G(I)/G(S)/G(T) subunit beta-2	Gnb2	15	4	4	15	13	11	437070000	84144000	41043000	501220000	461510000	138800000	-0.970207
Q9CYN9	Renin receptor	Atp6ap2	3	2	0	7	3	3	26826000	22321000	0	42819000	26665000	27171000	-0.975741
P08556	GTPase NRas	Nras	6	2	0	6	6	5	71054000	0	0	72591000	67383000	0	-0.978171
Q64008	Ras-related protein Rab-34	Rab34	11	0	0	9	2	6	33765000	0	0	36856000	13806000	15862000	-0.978346
Q6P9J9	Anoctamin-6	Ano6	17	4	4	23	18	0	180730000	25714000	24700000	260650000	199860000	0	-0.994441
P62717	60S ribosomal protein L18a	Rpl18a	4	1	1	4	3	0	14026000	0	0	13758000	14221000	0	-0.996241
P21279	Guanine nucleotide-binding protein G(q) subunit alpha	Gnaq	13	3	1	15	12	6	67983000	13433000	0	106790000	39289000	16649000	-0.999078
Q99NF8	Ran-binding protein 17	Ranbp17	1	1	1	2	2	1	108850000	0	0	108930000	109110000	0	-1.00225
P97792	Coxsackievirus and adenovirus receptor homolog	Cxadr	18	0	0	16	16	10	558500000	0	0	416650000	565300000	136950000	-1.00245
P70195	Proteasome subunit beta type-7	Psmb7	5	0	0	3	3	3	68288000	0	0	33070000	57935000	46123000	-1.00582
Q9QUI0	Transforming protein RhoA	Rhoa	11	3	4	10	10	10	337460000	10745000	33655000	299590000	237730000	239950000	-1.02537
Q99KK7	Dipeptidyl peptidase 3	Dpp3	5	0	0	5	1	2	20331000	0	0	27174000	0	14317000	-1.02912
O08992	Syntenin-1	Sdcbp	12	8	8	13	11	12	1878300000	1677100000	799160000	2157700000	2643600000	4112900000	-1.03358
P62821	Ras-related protein Rab-1A	Rab1A	12	6	8	10	9	12	252580000	101400000	64783000	289570000	254350000	313780000	-1.03434
O88456;Q9D7J7	Calpain small subunit 1;Calpain small subunit 2	Capns1;Capns2	2	0	0	3	2	1	16476000	0	0	20775000	13238000	0	-1.04572
Q5F2E8	Serine/threonine-protein kinase TAO1	Taok1	4	0	0	6	0	2	17760000	0	0	18932000	0	18002000	-1.05632
P59108	Copine-2	Cpne2	3	0	0	4	2	1	8436800	0	0	17565000	0	0	-1.05794
Q8BHJ6	Serine incorporator 5	Serinc5	3	1	0	3	2	1	232160000	0	0	227690000	255770000	0	-1.05828
Q61398	Procollagen C-endopeptidase enhancer 1	Pcolce	23	12	6	20	21	0	1581500000	342150000	186910000	1974300000	2453700000	0	-1.06903
Q8VE70	Programmed cell death protein 10	Pdcd10	3	0	0	3	1	3	27868000	0	0	26945000	0	32230000	-1.08638
Q9JII6	Alcohol dehydrogenase [NADP(+)]	Akr1a1	5	0	3	7	5	1	21528000	0	17063000	36320000	45627000	0	-1.08643
Q8C0Z1	Protein ITFG3	Itfg3	4	1	0	10	3	1	38006000	0	0	68483000	12245000	0	-1.08684
O88952	Protein lin-7 homolog C	Lin7c	9	0	0	6	6	4	88000000	0	0	78554000	80636000	28624000	-1.09373
Q6KAU4	Multivesicular body subunit 12B	Mvb12b	7	3	0	11	10	2	61359000	34555000	0	121140000	67981000	16654000	-1.10125
Q91Z67	SLIT-ROBO Rho GTPase-activating protein 2	Srgap2	4	0	0	8	4	0	22601000	0	0	23243000	25275000	0	-1.10213
Q00915	Retinol-binding protein 1	Rbp1	2	0	1	3	0	0	86160000	0	0	186170000	0	0	-1.11153
P43406	Integrin alpha-V;Integrin alpha-V heavy chain;Integrin alpha-V light chain	Itgav	25	4	6	35	20	27	112430000	27056000	45032000	162670000	55495000	186030000	-1.13129
O35316	Sodium- and chloride-dependent taurine transporter	Slc6a6	5	0	0	5	4	4	116210000	0	0	149850000	59402000	45407000	-1.13183
O35409	Glutamate carboxypeptidase 2	Folh1	0	2	7	32	1	0	0	190340000	57914000	546790000	0	0	-1.13917
Q64449	C-type mannose receptor 2	Mrc2	25	5	7	35	7	0	86970000	19405000	41162000	312910000	12049000	0	-1.13918
Q9QX15		Clca3a1	12	0	3	3	23	0	84078000	0	6516500	2056500	198120000	0	-1.14378
Q8C166	Copine-1	Cpne1	8	0	0	8	3	1	27946000	0	0	43620000	18265000	0	-1.14695
Q920E5	Farnesyl pyrophosphate synthase	Fdps	2	0	0	2	2	2	21177000	0	0	13361000	0	33678000	-1.15136
Q91V41	Ras-related protein Rab-14	Rab14	11	2	7	9	8	8	120330000	30822000	32508000	106930000	112010000	189280000	-1.15231
Q3UW53	Protein Niban	Fam129a	6	0	0	9	3	0	21049000	0	0	37034000	9902600	0	-1.15696
O54962	Barrier-to-autointegration factor;Barrier-to-autointegration factor, N-terminally processed	Banf1	2	0	0	2	2	2	606490000	0	0	431360000	348290000	573160000	-1.1574
P28656	Nucleosome assembly protein 1-like 1	Nap1l1	6	0	0	7	4	1	48080000	0	0	72021000	35426000	0	-1.16012
Q80SZ7	Guanine nucleotide-binding protein G(I)/G(S)/G(O) subunit gamma-5	Gng5	3	1	0	4	3	2	376970000	0	0	302750000	367380000	172330000	-1.16016
P08113	Endoplasmin	Hsp90b1	6	2	4	10	6	12	24314000	0	25259000	40318000	20705000	50228000	-1.16619
O08709	Peroxiredoxin-6	Prdx6	11	2	2	9	9	11	58502000	23595000	11777000	63206000	42024000	105470000	-1.16639
P16546	Spectrin alpha chain, non-erythrocytic 1	Sptan1	17	0	1	16	16	3	21442000	0	0	20005000	16916000	11236000	-1.16731
Q61553	Fascin	Fscn1	14	3	4	22	12	5	103170000	32853000	13376000	213230000	109100000	13571000	-1.16887
P35293	Ras-related protein Rab-18	Rab18	5	0	2	3	4	2	33025000	0	9784600	36989000	36271000	23057000	-1.16986
Q923U0	TOM1-like protein 1	Tom1l1	8	1	1	4	3	2	63044000	0	0	49009000	46907000	46235000	-1.17299
Q61207	Prosaposin	Psap	6	0	0	12	4	2	59157000	0	0	96500000	28029000	9164000	-1.1763
Q921Y0;Q8BPB0	MOB kinase activator 1A;MOB kinase activator 1B	Mob1a;Mob1b	4	1	0	4	3	2	48256000	0	0	52533000	27489000	29232000	-1.17891
P70290	55 kDa erythrocyte membrane protein	Mpp1	5	0	0	4	2	0	16503000	0	0	27934000	9715800	0	-1.18991
P01942	Hemoglobin subunit alpha	Hba	3	3	4	3	4	6	0	0	135630000	82559000	75755000	152330000	-1.19559
P60766	Cell division control protein 42 homolog	Cdc42	7	3	4	5	7	5	402710000	102660000	58513000	414040000	375010000	502750000	-1.19591
Q9JJ00	Phospholipid scramblase 1	Plscr1	8	2	1	7	5	7	293550000	67829000	0	266420000	184830000	376730000	-1.19608
Q8BGQ7	Alanine--tRNA ligase, cytoplasmic	Aars	6	0	0	19	1	0	18259000	0	0	41997000	0	0	-1.20168
P11440	Cyclin-dependent kinase 1	Cdk1	9	1	1	6	2	3	84693000	0	0	49799000	63837000	81371000	-1.20321
Q9QYJ0	DnaJ homolog subfamily A member 2	Dnaja2	15	1	2	13	12	11	147930000	0	0	138960000	121220000	81619000	-1.20823
P62245	40S ribosomal protein S15a	Rps15a	4	1	2	2	3	1	31835000	0	63150000	116130000	61038000	42701000	-1.21087
Q01730	Ras suppressor protein 1	Rsu1	4	1	1	4	3	0	20211000	0	0	32546000	14248000	0	-1.21118
Q62419	Endophilin-A2	Sh3gl1	8	1	0	4	4	1	40649000	0	0	38741000	55488000	0	-1.21295
O88342	WD repeat-containing protein 1	Wdr1	19	4	4	18	12	14	78086000	100040000	51269000	229070000	154710000	150320000	-1.21928
Q61072	Disintegrin and metalloproteinase domain-containing protein 9	Adam9	5	0	0	10	5	1	16317000	0	0	19939000	18072000	0	-1.22004
P62137	Serine/threonine-protein phosphatase PP1-alpha catalytic subunit	Ppp1ca	9	0	4	8	6	8	25252000	0	18299000	39656000	34665000	27243000	-1.22161
Q9Z2P8	Vesicle-associated membrane protein 5	Vamp5	2	1	1	2	2	1	167910000	0	0	138870000	254500000	0	-1.2282
Q68FD5	Clathrin heavy chain 1	Cltc	51	3	18	45	40	18	118690000	13183000	69868000	138730000	169990000	166610000	-1.23643
Q80X71	Transmembrane protein 106B	Tmem106b	3	0	0	3	3	1	27855000	0	0	43734000	21927000	0	-1.2371
Q9ES30	Complement C1q tumor necrosis factor-related protein 3	C1qtnf3	3	0	2	3	3	3	65563000	0	60087000	83717000	108230000	105200000	-1.24177
Q8R1F5	Putative hydroxypyruvate isomerase	Hyi	1	1	1	1	1	1	2736300000	1294800000	2243500000	3718700000	4994500000	6175800000	-1.24665
P55258	Ras-related protein Rab-8A	Rab8a	6	2	5	7	5	4	50049000	0	6955200	70809000	47358000	17226000	-1.24801
P17918	Proliferating cell nuclear antigen	Pcna	2	1	1	1	2	0	11274000	0	0	0	26954000	0	-1.2575
P62835	Ras-related protein Rap-1A	Rap1a	9	4	4	9	8	6	31699000	0	0	34281000	41702000	0	-1.26124
P52332	Tyrosine-protein kinase JAK1	Jak1	5	0	0	7	4	1	11732000	0	0	15375000	12901000	0	-1.26913
Q9D8B3	Charged multivesicular body protein 4b	Chmp4b	6	3	1	6	7	6	58564000	42311000	0	66606000	72741000	104530000	-1.27359
Q02053	Ubiquitin-like modifier-activating enzyme 1	Uba1	11	2	2	18	9	4	73986000	14392000	15587000	190770000	43239000	17947000	-1.27707
Q99P72	Reticulon-4	Rtn4	8	0	1	6	6	1	84541000	0	0	104120000	100940000	0	-1.27832
Q3UQ28	Peroxidasin homolog	Pxdn	47	6	2	48	45	9	158080000	8867900	0	147230000	249230000	9884500	-1.28331
Q8BJF9	Charged multivesicular body protein 2b	Chmp2b	2	0	0	3	2	2	11418000	0	0	16044000	11827000	0	-1.28745
Q06138	Calcium-binding protein 39	Cab39	4	0	1	6	5	2	46490000	0	0	61205000	52580000	0	-1.29132
Q7TMS5	ATP-binding cassette sub-family G member 2	Abcg2	6	0	0	11	7	1	50984000	0	0	76877000	48143000	0	-1.29404
Q80YX1	Tenascin	Tnc	18	13	6	31	44	6	12872000	66753000	18265000	53230000	167740000	19143000	-1.29448
P35762	CD81 antigen	Cd81	5	2	3	4	4	5	1361800000	617450000	552830000	1642000000	2230200000	2348600000	-1.29678
O35639	Annexin A3	Anxa3	18	9	6	21	21	15	175180000	142700000	127670000	362640000	372590000	362700000	-1.30113
Q6IRU2	Tropomyosin alpha-4 chain	Tpm4	9	0	1	6	6	0	32365000	0	0	39455000	40318000	0	-1.30147
P49817	Caveolin-1	Cav1	5	0	0	3	4	3	110260000	0	0	41016000	127850000	103650000	-1.30543
Q9D379	Epoxide hydrolase 1	Ephx1	5	1	1	5	3	2	376760000	0	0	419060000	328140000	189970000	-1.31466
P60867	40S ribosomal protein S20	Rps20	2	1	2	2	2	2	75115000	0	41495000	158090000	73358000	58680000	-1.315
P61021	Ras-related protein Rab-5B	Rab5b	8	2	4	8	7	5	22785000	0	8973600	33169000	20184000	25938000	-1.32001
Q8CG14	Complement C1s-A subcomponent;Complement C1s-A subcomponent heavy chain;Complement C1s-A subcomponent light chain	C1sa	4	0	0	9	11	0	55941000	0	0	72218000	67974000	0	-1.32543
B2RSH2	Guanine nucleotide-binding protein G(i) subunit alpha-1	Gnai1	11	4	3	10	10	5	25782000	0	0	20426000	44905000	0	-1.3414
P09055	Integrin beta-1	Itgb1	26	11	10	28	26	24	426720000	313260000	418640000	995140000	616980000	1335000000	-1.3469
Q9CQM9	Glutaredoxin-3	Glrx3	5	0	0	4	4	0	11987000	0	0	16773000	13723000	0	-1.34715
P40237	CD82 antigen	Cd82	6	3	2	6	6	6	357920000	424850000	126310000	660050000	500380000	1153700000	-1.34799
P97300	Neuroplastin	Nptn	3	0	0	5	4	0	60890000	0	0	56303000	99281000	0	-1.35342
Q9Z0T9	Integrin beta-6	Itgb6	1	2	2	1	1	10	0	240730000	273440000	0	0	1320300000	-1.36055
P24452	Macrophage-capping protein	Capg	6	1	1	4	3	3	41812000	0	0	56440000	14680000	36430000	-1.36302
P18052	Receptor-type tyrosine-protein phosphatase alpha	Ptpra	13	1	1	12	5	1	31880000	0	0	51408000	30603000	0	-1.36317
Q80W68	Kin of IRRE-like protein 1	Kirrel	18	0	1	22	13	15	65253000	0	0	72630000	37338000	58707000	-1.37013
P62331	ADP-ribosylation factor 6	Arf6	5	0	0	5	4	4	67261000	0	0	42893000	44749000	87651000	-1.38193
P62855	40S ribosomal protein S26	Rps26	3	1	0	3	2	1	71866000	0	0	94007000	94674000	0	-1.39257
P61028	Ras-related protein Rab-8B	Rab8b	5	2	3	5	5	2	24496000	0	0	43091000	21236000	0	-1.39288
P49769	Presenilin-1;Presenilin-1 NTF subunit;Presenilin-1 CTF subunit;Presenilin-1 CTF12	Psen1	4	0	0	3	3	0	27814000	0	0	47455000	25608000	0	-1.39333
Q8R0J7	Vacuolar protein sorting-associated protein 37B	Vps37b	11	4	1	12	11	10	63953000	31259000	0	91219000	84009000	75131000	-1.39478
Q9D1G1	Ras-related protein Rab-1B	Rab1b	9	3	4	8	8	6	77630000	0	0	93123000	59775000	52216000	-1.40174
P35822	Receptor-type tyrosine-protein phosphatase kappa	Ptprk	9	0	0	14	12	2	29659000	0	0	32780000	41371000	4847600	-1.41336
Q60770	Syntaxin-binding protein 3	Stxbp3	6	0	0	9	5	3	23764000	0	0	28581000	20601000	14339000	-1.41846
P35282	Ras-related protein Rab-21	Rab21	7	0	2	7	5	4	40242000	0	2873800	41707000	30646000	42985000	-1.41958
P62071	Ras-related protein R-Ras2	Rras2	10	6	1	11	11	10	133050000	131370000	0	191010000	234940000	281800000	-1.42041
Q9QZI8	Serine incorporator 1	Serinc1	2	0	0	2	2	1	11408000	0	0	24382000	6296900	0	-1.4272
Q8BJY1	26S proteasome non-ATPase regulatory subunit 5	Psmd5	3	0	0	3	2	2	16278000	0	0	20759000	10458000	12563000	-1.42735
Q9WVH9	Fibulin-5	Fbln5	2	0	0	4	2	0	21220000	0	0	57269000	0	0	-1.43233
P46638	Ras-related protein Rab-11B	Rab11b	10	5	4	11	12	9	134180000	51546000	32982000	157460000	173790000	262370000	-1.44053
Q9CPR4	60S ribosomal protein L17	Rpl17	3	1	1	3	3	3	70731000	0	0	70540000	72834000	48907000	-1.4428
P17809	Solute carrier family 2, facilitated glucose transporter member 1	Slc2a1	4	2	0	4	4	3	73240000	27314000	0	91115000	96229000	86870000	-1.44733
Q8BJU2	Tetraspanin-9	Tspan9	3	2	1	3	2	2	200950000	324350000	0	375550000	212000000	845610000	-1.44799
Q9EPL2	Calsyntenin-1;Soluble Alc-alpha;CTF1-alpha	Clstn1	7	1	0	12	15	0	92289000	0	0	99504000	153430000	0	-1.45453
P62852	40S ribosomal protein S25	Rps25	4	1	1	4	3	2	69121000	0	0	51960000	77699000	60196000	-1.4577
P30999	Catenin delta-1	Ctnnd1	28	1	2	34	27	27	126650000	0	1790400	143520000	84504000	125660000	-1.46136
Q99P58;Q9ERI2	Ras-related protein Rab-27B;Ras-related protein Rab-27A	Rab27b;Rab27a	2	0	1	3	4	0	13236000	0	0	10476000	25972000	0	-1.46137
Q01279	Epidermal growth factor receptor	Egfr	22	2	1	23	7	8	60741000	12274000	0	92653000	31632000	79058000	-1.47765
A2APV2	Formin-like protein 2	Fmnl2	6	0	0	13	6	2	29970000	0	0	49862000	27872000	6164000	-1.48512
P97333	Neuropilin-1	Nrp1	10	0	1	7	11	2	29675000	0	0	15457000	51258000	16681000	-1.49073
Q61147	Ceruloplasmin	Cp	37	2	4	23	39	29	183510000	3323200	5216000	43837000	345570000	155990000	-1.50583
Q02248	Catenin beta-1	Ctnnb1	15	1	3	24	15	18	67071000	0	0	94718000	48474000	49828000	-1.52499
P11152	Lipoprotein lipase	Lpl	5	0	0	6	6	0	71175000	0	0	69236000	135640000	0	-1.52531
P12815	Programmed cell death protein 6	Pdcd6	9	1	2	7	8	8	131220000	0	28665000	92971000	68389000	300610000	-1.53076
P47878	Insulin-like growth factor-binding protein 3	Igfbp3	4	0	0	0	5	1	14359000	0	0	0	41653000	0	-1.53647
P26040	Ezrin	Ezr	38	8	18	35	39	31	518730000	52593000	36982000	596490000	934210000	239920000	-1.54139
P00493	Hypoxanthine-guanine phosphoribosyltransferase	Hprt1	3	1	0	4	4	2	18975000	0	0	0	32554000	22846000	-1.54579
O35490	Betaine--homocysteine S-methyltransferase 1	Bhmt	3	1	1	2	2	3	24078000	0	0	19128000	0	51222000	-1.54683
Q9DCT8	Cysteine-rich protein 2	Crip2	2	0	0	2	2	1	71478000	0	0	60950000	148590000	0	-1.55165
P32883	GTPase KRas;GTPase KRas, N-terminally processed	Kras	5	1	0	5	4	6	173240000	0	0	150040000	134320000	228200000	-1.56495
P06797	Cathepsin L1;Cathepsin L1 heavy chain;Cathepsin L1 light chain	Ctsl	4	1	0	4	4	3	47541000	0	0	52006000	27411000	61272000	-1.56527
P35564	Calnexin	Canx	2	0	0	6	4	0	30185000	0	0	51681000	37704000	0	-1.5662
Q6PHN9	Ras-related protein Rab-35	Rab35	8	2	0	7	5	5	48356000	27244000	0	62444000	42517000	118960000	-1.56653
P14094	Sodium/potassium-transporting ATPase subunit beta-1	Atp1b1	5	2	0	4	3	4	120990000	0	0	100040000	176210000	82159000	-1.56672
Q80UB0	Testin-2;Testin-1		0	7	0	2	10	0	0	41334000	0	3798600	118750000	0	-1.56795
P12399	Protein CTLA-2-alpha	Ctla2a	8	2	0	8	4	3	122010000	79801000	0	483370000	65444000	49996000	-1.56909
Q8R138	Transmembrane protein 119	Tmem119	4	0	0	4	3	0	24363000	0	0	50671000	21848000	0	-1.57367
Q9CQD4	Charged multivesicular body protein 1b-2	Chmp1b2	4	4	1	3	3	4	36110000	40452000	0	44019000	58811000	125370000	-1.5756
Q64302	Transmembrane 4 L6 family member 1	Tm4sf1	1	1	0	2	1	1	262880000	0	0	351730000	432300000	0	-1.5765
P61750	ADP-ribosylation factor 4	Arf4	9	1	2	8	7	5	82031000	0	0	84909000	113480000	46477000	-1.57775
P31428	Dipeptidase 1	Dpep1	7	0	0	9	1	1	37035000	0	0	110950000	0	0	-1.58295
Q99JR5	Tubulointerstitial nephritis antigen-like	Tinagl1	17	10	5	14	20	10	406530000	407710000	175610000	565090000	2315300000	86142000	-1.5835
Q9JHE3	Neutral ceramidase;Neutral ceramidase soluble form	Asah2	2	3	0	5	2	7	11759000	29721000	0	26338000	0	98942000	-1.59467
Q9WUM4	Coronin-1C	Coro1c	6	0	2	5	5	2	37772000	0	0	35062000	39409000	39624000	-1.59485
Q9CZD3	Glycine--tRNA ligase	Gars	9	0	0	14	3	0	17486000	0	0	45508000	7435300	0	-1.59825
P28667	MARCKS-related protein	Marcksl1	2	1	0	2	2	1	15701000	0	0	28507000	19157000	0	-1.60204
P53811	Phosphatidylinositol transfer protein beta isoform	Pitpnb	2	0	1	4	2	0	10406000	0	0	19595000	12132000	0	-1.6083
Q8BU31	Ras-related protein Rap-2c	Rap2c	10	1	0	11	9	8	190280000	0	0	240650000	181750000	157900000	-1.60867
P63001;P60764;Q05144	Ras-related C3 botulinum toxin substrate 1;Ras-related C3 botulinum toxin substrate 3;Ras-related C3 botulinum toxin substrate 2	Rac1;Rac3;Rac2	10	5	4	8	8	9	272790000	62408000	20186000	337860000	289330000	463950000	-1.61839
Q6X893	Choline transporter-like protein 1	Slc44a1	9	3	1	13	10	8	102990000	43853000	0	284290000	100830000	67045000	-1.62257
O09044	Synaptosomal-associated protein 23	Snap23	7	2	0	9	4	6	46244000	19897000	0	102770000	39223000	61688000	-1.62269
P84096	Rho-related GTP-binding protein RhoG	Rhog	8	0	0	6	7	8	42532000	0	0	39057000	50107000	42212000	-1.62708
P97798	Neogenin	Neo1	13	0	0	12	9	6	28352000	0	0	27987000	27654000	31936000	-1.6271
Q99KN1	Arrestin domain-containing protein 1	Arrdc1	9	2	2	9	7	11	73301000	53111000	68755000	110270000	52501000	442080000	-1.63187
P63323	40S ribosomal protein S12	Rps12	4	2	1	3	3	4	52204000	48651000	0	138870000	141470000	32565000	-1.63344
P20060	Beta-hexosaminidase subunit beta	Hexb	2	0	0	5	1	2	17806000	0	0	27772000	0	27776000	-1.64137
P61205;P84078	ADP-ribosylation factor 3;ADP-ribosylation factor 1	Arf3;Arf1	10	3	6	9	9	9	365720000	51765000	110010000	440880000	319210000	887030000	-1.64272
Q9JIW9	Ras-related protein Ral-B	Ralb	10	3	0	10	10	9	79691000	10022000	0	72343000	62492000	146550000	-1.64916
Q8CJ12	G-protein coupled receptor 64	Gpr64	5	0	0	4	3	3	27677000	0	0	19299000	24122000	43389000	-1.64917
Q9QYB1	Chloride intracellular channel protein 4	Clic4	12	2	0	14	13	4	94617000	4645100	0	67564000	238280000	7247400	-1.65727
Q9CQ60	6-phosphogluconolactonase	Pgls	2	0	0	7	4	0	12114000	0	0	26870000	11681000	0	-1.67009
Q91YR1	Twinfilin-1	Twf1	4	0	1	7	6	0	11576000	0	0	20637000	16656000	0	-1.68777
Q9WV54	Acid ceramidase;Acid ceramidase subunit alpha;Acid ceramidase subunit beta	Asah1	6	0	0	4	2	2	19039000	0	0	20743000	19156000	21552000	-1.69048
P12032	Metalloproteinase inhibitor 1	Timp1	2	1	1	5	3	0	36338000	0	0	75751000	41853000	0	-1.69439
Q9R0P5	Destrin	Dstn	7	1	4	9	8	7	78073000	0	56147000	161870000	126860000	147620000	-1.70089
P26039	Talin-1	Tln1	38	0	0	33	32	11	21920000	0	0	27758000	11634000	32106000	-1.70566
Q00493	Carboxypeptidase E	Cpe	16	1	2	10	16	14	244270000	0	19348000	262270000	445440000	153480000	-1.70788
P35279;P61294	Ras-related protein Rab-6A;Ras-related protein Rab-6B	Rab6a;Rab6b	5	3	2	9	5	6	170800000	110280000	49233000	626330000	127880000	326230000	-1.70971
Q8CFE6	Sodium-coupled neutral amino acid transporter 2	Slc38a2	4	0	0	4	2	3	62615000	0	0	79646000	36471000	89170000	-1.71306
P61089	Ubiquitin-conjugating enzyme E2 N	Ube2n	5	1	3	4	4	3	68230000	0	28435000	209890000	59970000	47497000	-1.71504
Q8CJ69	BMP-binding endothelial regulator protein	Bmper	8	0	0	16	12	0	16418000	0	0	39222000	15195000	0	-1.72878
P62962	Profilin-1	Pfn1	9	3	3	9	7	8	382210000	98422000	126530000	1141900000	682630000	203940000	-1.74024
O88207	Collagen alpha-1(V) chain	Col5a1	30	1	0	46	23	1	53881000	0	0	140210000	40570000	0	-1.74639
P54822	Adenylosuccinate lyase	Adsl	10	0	0	2	4	2	204340000	0	0	249530000	296910000	140570000	-1.74936
Q91WB7	Ubiquitin domain-containing protein 1	Ubtd1	5	0	0	5	5	4	25142000	0	0	23406000	30410000	31320000	-1.75967
P70297	Signal transducing adapter molecule 1	Stam	2	0	0	4	1	1	48291000	0	0	166240000	0	0	-1.78344
Q62422	Osteoclast-stimulating factor 1	Ostf1	2	0	0	2	2	2	21523000	0	0	24531000	30256000	20135000	-1.79951
Q64735	Complement component receptor 1-like protein	Cr1l	4	1	0	5	3	1	28150000	0	0	71303000	26724000	0	-1.80004
P68037	Ubiquitin-conjugating enzyme E2 L3	Ube2l3	5	0	2	3	2	3	0	0	33472000	75506000	41143000	0	-1.80115
P35285	Ras-related protein Rab-22A	Rab22a	5	0	0	7	5	6	45185000	0	0	43952000	35697000	78182000	-1.80446
O35609	Secretory carrier-associated membrane protein 3	Scamp3	2	0	0	2	2	0	9733900	0	0	15126000	19555000	0	-1.83306
Q60605	Myosin light polypeptide 6	Myl6	6	3	5	6	6	5	130350000	47664000	60738000	436380000	285260000	129510000	-1.8339
Q9JJY3	Sphingomyelin phosphodiesterase 3	Smpd3	5	0	0	2	4	0	21820000	0	0	40795000	37260000	0	-1.83884
O35682	Myeloid-associated differentiation marker	Myadm	3	2	1	3	4	3	124150000	104480000	0	192220000	312290000	318090000	-1.84718
P26043	Radixin	Rdx	22	6	10	26	23	21	45193000	0	0	61703000	47509000	53877000	-1.85149
Q9JJH1	Ribonuclease 4	Rnase4	2	0	0	3	4	0	21498000	0	0	44937000	33136000	0	-1.86062
Q62426	Cystatin-B	Cstb	3	0	0	2	1	1	62908000	0	0	228660000	0	0	-1.86189
Q9D1G5	Leucine-rich repeat-containing protein 57	Lrrc57	4	0	0	3	2	2	17162000	0	0	23941000	16200000	22285000	-1.86293
Q60634	Flotillin-2	Flot2	15	1	4	10	14	16	31202000	0	23199000	34368000	25405000	140270000	-1.87861
Q9QZI9	Serine incorporator 3	Serinc3	2	0	0	3	2	2	42851000	0	0	112570000	45159000	0	-1.88005
Q62356	Follistatin-related protein 1	Fstl1	5	1	1	9	6	0	53204000	0	0	103880000	92339000	0	-1.88286
P15306	Thrombomodulin	Thbd	3	0	0	2	3	0	29198000	0	0	62797000	45042000	0	-1.88494
Q62188	Dihydropyrimidinase-related protein 3	Dpysl3	6	0	1	2	5	2	427130000	0	0	766100000	827140000	0	-1.89922
B2RXS4	Plexin-B2	Plxnb2	49	5	5	54	42	28	1649700000	162450000	128210000	2567800000	1785700000	2910700000	-1.90448
P51655	Glypican-4;Secreted glypican-4	Gpc4	7	6	0	17	11	2	22978000	40917000	0	193950000	35372000	10853000	-1.91031
Q09143	High affinity cationic amino acid transporter 1	Slc7a1	6	1	0	6	6	5	82034000	0	0	124580000	81513000	102400000	-1.91094
P56395	Cytochrome b5	Cyb5a	3	0	1	3	4	0	23561000	0	0	57939000	31861000	0	-1.93031
Q9CR26	Vacuolar protein sorting-associated protein VTA1 homolog	Vta1	4	1	0	2	2	5	48295000	0	0	65287000	25246000	94203000	-1.93552
Q61739	Integrin alpha-6;Integrin alpha-6 heavy chain;Integrin alpha-6 light chain	Itga6	21	0	3	29	1	19	53108000	0	8399700	93729000	0	143400000	-1.94683
Q8BKG3	Inactive tyrosine-protein kinase 7	Ptk7	27	1	0	31	12	10	49532000	0	0	125850000	34774000	30644000	-1.94916
P61226	Ras-related protein Rap-2b	Rap2b	7	1	0	6	6	6	121520000	0	0	149170000	98609000	223070000	-1.95407
P32507	Nectin-2	Pvrl2	4	0	1	9	4	4	28639000	0	0	45566000	21005000	45697000	-1.97089
P28660	Nck-associated protein 1	Nckap1	7	1	1	18	8	7	65182000	0	0	98475000	61860000	95671000	-1.97363
O35379	Multidrug resistance-associated protein 1	Abcc1	4	0	0	7	5	2	17156000	0	0	21411000	19847000	26290000	-1.9772
P97464	Exostosin-1	Ext1	2	0	0	7	5	1	19546000	0	0	49895000	27146000	0	-1.97875
P70428	Exostosin-2	Ext2	2	0	0	10	5	1	14235000	0	0	36802000	19493000	0	-1.98356
Q640N1	Adipocyte enhancer-binding protein 1	Aebp1	31	5	2	31	31	0	140280000	14586000	6187200	403610000	234380000	0	-1.986
Q8BHN3	Neutral alpha-glucosidase AB	Ganab	19	1	1	27	20	28	55484000	0	0	57864000	41159000	122700000	-1.99861
P45591	Cofilin-2	Cfl2	5	2	3	8	5	5	30465000	0	0	52195000	41782000	28079000	-2.00232
Q8BPB5	EGF-containing fibulin-like extracellular matrix protein 1	Efemp1	21	4	1	17	22	0	179650000	29865000	0	158710000	684710000	0	-2.0092
Q8BV57	Soluble scavenger receptor cysteine-rich domain-containing protein SSC5D	Ssc5d	15	3	1	16	19	1	39936000	1265600	0	62947000	103110000	0	-2.01091
Q61468	Mesothelin;Megakaryocyte-potentiating factor;Mesothelin, cleaved form	Msln	11	1	2	15	12	11	214130000	0	64197000	298310000	393580000	442140000	-2.02661
Q61554	Fibrillin-1	Fbn1	62	2	1	63	66	0	51743000	14359000	0	205440000	65332000	0	-2.03431
Q812C9;O70423	Retina-specific copper amine oxidase;Membrane primary amine oxidase	Aoc2;Aoc3	1	1	1	1	1	1	14051000	0	0	18315000	15981000	24841000	-2.07339
P10518	Delta-aminolevulinic acid dehydratase	Alad	5	0	0	4	6	4	15163000	0	0	16534000	26768000	20960000	-2.08341
Q61490	CD166 antigen	Alcam	2	0	0	7	3	4	17771000	0	0	32812000	16680000	26176000	-2.09016
Q9JHH6	Carboxypeptidase B2	Cpb2	4	1	0	4	4	6	77344000	0	0	71783000	99927000	158400000	-2.09359
Q9D1C8	Vacuolar protein sorting-associated protein 28 homolog	Vps28	9	1	0	10	7	6	4831500000	0	0	6271300000	6464000000	8055900000	-2.10543
P12023	Amyloid beta A4 protein;N-APP;Soluble APP-alpha;Soluble APP-beta;C99;Beta-amyloid protein 42;Beta-amyloid protein 40;C83;P3(42);P3(40);C80;Gamma-secretase C-terminal fragment 59;Gamma-secretase C-terminal fragment 57;Gamma-secretase C-terminal fragment 50;C31	App	5	1	0	10	9	5	34438000	0	0	43195000	37072000	68050000	-2.10661
P15379	CD44 antigen	Cd44	6	2	3	7	4	6	395270000	145070000	149310000	730380000	317660000	1924000000	-2.10752
P46467	Vacuolar protein sorting-associated protein 4B	Vps4b	12	0	1	15	11	12	79438000	0	0	76811000	84257000	181290000	-2.1076
G5E829	Plasma membrane calcium-transporting ATPase 1	Atp2b1	11	0	0	12	18	2	25426000	0	0	30237000	75751000	4348600	-2.11753
Q9ER00	Syntaxin-12	Stx12	2	1	1	5	5	1	15348000	0	0	39727000	27014000	0	-2.12052
O35566	CD151 antigen	Cd151	3	2	1	3	3	3	49883000	43904000	0	151990000	120050000	136750000	-2.1239
Q9DBV4	Matrix-remodeling-associated protein 8	Mxra8	9	0	1	8	8	0	59418000	0	0	127800000	131850000	0	-2.1276
Q9JKF1	Ras GTPase-activating-like protein IQGAP1	Iqgap1	22	0	4	18	32	19	43276000	0	6766300	37244000	82657000	102370000	-2.1511
Q8BH64	EH domain-containing protein 2	Ehd2	20	8	7	31	32	7	125950000	42126000	37041000	353900000	547730000	15449000	-2.1606
Q3U962	Collagen alpha-2(V) chain	Col5a2	30	2	1	40	34	0	42331000	0	0	111470000	81290000	0	-2.18702
P18828	Syndecan-1	Sdc1	3	0	0	3	3	2	53707000	0	0	88775000	35320000	121720000	-2.19439
Q61508	Extracellular matrix protein 1	Ecm1	10	0	1	9	12	12	59108000	0	0	38835000	130040000	102340000	-2.19801
Q9CZT5	Vasorin	Vasn	3	0	0	7	3	0	16316000	0	0	51967000	23314000	0	-2.206
B2RQC6	CAD protein;Glutamine-dependent carbamoyl-phosphate synthase;Aspartate carbamoyltransferase;Dihydroorotase	Cad	7	0	0	7	9	6	9864900	0	0	16030000	6639100	23389000	-2.22308
Q69ZN7	Myoferlin	Myof	44	2	2	34	38	37	41413000	4858200	24576000	80819000	30803000	219770000	-2.22576
Q3U1V6	Ubiquitin-conjugating enzyme E2 variant 3	Uevld	3	0	0	1	5	4	8107300	0	0	0	19292000	18760000	-2.23068
Q9Z0L0	Trophoblast glycoprotein	Tpbg	2	0	0	4	3	2	12694000	0	0	37698000	9582300	12756000	-2.24169
P63037	DnaJ homolog subfamily A member 1	Dnaja1	8	2	2	10	6	9	62054000	38539000	36206000	207420000	214050000	234510000	-2.26159
P10833	Ras-related protein R-Ras	Rras	8	2	1	7	9	8	40030000	0	0	38746000	56410000	97186000	-2.26452
Q9WUL7	ADP-ribosylation factor-like protein 3	Arl3	2	0	0	3	3	3	9697100	0	0	14982000	9179200	22579000	-2.26904
Q6URW6	Myosin-14	Myh14	7	0	3	6	5	5	97705000	0	0	124600000	49059000	297770000	-2.27054
Q9R0Y5	Adenylate kinase isoenzyme 1	Ak1	6	2	2	10	8	4	39124000	14501000	3262900	117810000	116690000	41311000	-2.27749
Q8BT07	Centrosomal protein of 55 kDa	Cep55	6	0	0	3	2	4	13566000	0	0	11946000	10809000	45362000	-2.32802
Q7TMB8	Cytoplasmic FMR1-interacting protein 1	Cyfip1	24	1	1	28	17	18	120810000	0	0	183140000	170050000	256430000	-2.33517
Q99JY8	Lipid phosphate phosphohydrolase 3	Ppap2b	3	1	1	3	2	1	12688000	0	0	52736000	11377000	0	-2.33715
P99029	Peroxiredoxin-5, mitochondrial	Prdx5	6	1	1	5	6	4	36150000	0	0	93736000	64089000	24904000	-2.33764
Q9DB34	Charged multivesicular body protein 2a	Chmp2a	4	1	1	6	5	5	43952000	0	0	54269000	65696000	102370000	-2.33873
Q9CQ80	Vacuolar protein-sorting-associated protein 25	Vps25	6	0	1	6	4	5	32006000	0	0	50781000	48931000	63988000	-2.35464
Q8QZY6	Tetraspanin-14	Tspan14	2	1	0	2	1	3	63813000	0	0	70540000	0	263450000	-2.38788
E9Q5G3	Kinesin-like protein KIF23	Kif23	4	0	0	5	0	12	16511000	0	0	20358000	0	66458000	-2.39453
Q61411	GTPase HRas;GTPase HRas, N-terminally processed	Hras	5	1	0	5	6	5	12793000	0	0	16261000	19632000	31470000	-2.3966
Q8VDV8	MIT domain-containing protein 1	Mitd1	4	0	0	4	6	3	11156000	0	0	11814000	24242000	23047000	-2.40541
P32261	Antithrombin-III	Serpinc1	9	5	5	12	10	11	138860000	0	0	226010000	314750000	218300000	-2.45058
Q9WVK4	EH domain-containing protein 1	Ehd1	27	12	8	37	33	29	115070000	125310000	53809000	821940000	360790000	454150000	-2.47613
P70441	Na(+)/H(+) exchange regulatory cofactor NHE-RF1	Slc9a3r1	14	0	0	13	13	10	58809000	0	0	104730000	122930000	102900000	-2.4908
Q03145	Ephrin type-A receptor 2	Epha2	11	0	0	14	12	12	29001000	0	0	49970000	44740000	68588000	-2.49333
Q9Z0M6	CD97 antigen	Cd97	6	0	0	13	7	5	35104000	0	0	124900000	39735000	33718000	-2.49836
O70404	Vesicle-associated membrane protein 8	Vamp8	4	2	2	5	4	4	82460000	31767000	5780100	223820000	146870000	307760000	-2.49912
Q60631	Growth factor receptor-bound protein 2	Grb2	5	0	1	5	1	5	25595000	0	0	43099000	0	102400000	-2.50708
Q8CBW3	Abl interactor 1	Abi1	2	0	0	5	2	2	9605300	0	0	37854000	0	16794000	-2.50827
O89051	Integral membrane protein 2B;BRI2, membrane form;BRI2 intracellular domain;BRI2C, soluble form;Bri23 peptide	Itm2b	8	1	1	9	8	3	45653000	0	0	111980000	81753000	68003000	-2.51933
Q571E4	N-acetylgalactosamine-6-sulfatase	Galns	2	0	0	2	2	3	9353200	0	0	12824000	0	41113000	-2.52774
P04186	Complement factor B;Complement factor B Ba fragment;Complement factor B Bb fragment	Cfb	3	1	1	5	4	3	31006000	0	0	29614000	44723000	105160000	-2.53334
P60904	DnaJ homolog subfamily C member 5	Dnajc5	3	1	0	5	2	3	32608000	0	0	61578000	40379000	88200000	-2.54389
P05480	Neuronal proto-oncogene tyrosine-protein kinase Src	Src	5	0	0	9	4	7	18799000	0	0	37761000	0	72343000	-2.55014
Q9DBG9	Tax1-binding protein 3	Tax1bp3	2	0	0	2	1	2	21276000	0	0	98159000	0	28772000	-2.57675
Q99JB8	Protein kinase C and casein kinase II substrate protein 3	Pacsin3	5	0	0	5	3	5	13374000	0	0	22905000	13720000	44734000	-2.60487
P57716	Nicastrin	Ncstn	6	1	1	11	7	5	32420000	0	0	77956000	44384000	75133000	-2.6067
Q9CQX5	Claudin domain-containing protein 1	Cldnd1	3	0	1	5	2	2	16608000	0	0	36824000	19823000	44641000	-2.60851
P43407	Syndecan-2	Sdc2	2	0	0	2	2	0	4587800	0	0	25264000	3034400	0	-2.62485
P70206	Plexin-A1	Plxna1	11	0	1	24	7	3	8072400	0	0	43961000	4018300	2042600	-2.63149
P35456	Urokinase plasminogen activator surface receptor	Plaur	3	0	0	3	3	2	46623000	0	0	74730000	107690000	112730000	-2.66233
P14069	Protein S100-A6	S100a6	3	3	4	7	6	2	623520000	219990000	93241000	2364100000	2532700000	1096000000	-2.67749
Q9DCW2	Phospholipid scramblase 2	Plscr2	2	0	0	3	0	3	19930000	0	0	34408000	0	93333000	-2.68021
Q9QZC7	Pleckstrin homology domain-containing family B member 2	Plekhb2	3	0	0	3	3	5	57830000	0	0	48718000	96269000	226020000	-2.68156
P22777	Plasminogen activator inhibitor 1	Serpine1	13	0	1	5	5	13	39691000	0	0	28682000	29346000	206820000	-2.73828
O35988	Syndecan-4	Sdc4	4	1	0	4	4	4	114770000	0	0	277440000	139630000	352290000	-2.74491
P16675	Lysosomal protective protein;Lysosomal protective protein 32 kDa chain;Lysosomal protective protein 20 kDa chain	Ctsa	3	0	1	8	1	4	32531000	0	0	172060000	0	48733000	-2.76281
Q9R1Q6	Transmembrane protein 176B	Tmem176b	2	0	1	5	3	3	17990000	0	0	34943000	37588000	55358000	-2.82963
Q9D7S9	Charged multivesicular body protein 5	Chmp5	4	1	0	3	3	4	25594000	0	0	35591000	54512000	92316000	-2.83338
Q9JLQ0	CD2-associated protein	Cd2ap	5	0	0	15	2	13	16482000	0	0	46068000	4575500	67426000	-2.84067
P16045	Galectin-1	Lgals1	9	5	2	10	8	4	444810000	78147000	26728000	2368800000	1519900000	89854000	-2.85557
P35951	Low-density lipoprotein receptor	Ldlr	5	0	0	7	8	11	37399000	0	0	51315000	55819000	164980000	-2.86314
P39061	Collagen alpha-1(XVIII) chain;Endostatin	Col18a1	11	0	0	16	9	9	19606000	0	0	46432000	14734000	82976000	-2.87812
Q8C129	Leucyl-cystinyl aminopeptidase	Lnpep	3	0	0	4	7	2	6969100	0	0	13875000	29026000	10231000	-2.93054
P07141	Macrophage colony-stimulating factor 1;Processed macrophage colony-stimulating factor 1	Csf1	2	0	0	5	5	4	22695000	0	0	53093000	29989000	90479000	-2.935
Q921W0	Charged multivesicular body protein 1a	Chmp1a	0	2	0	2	2	3	0	12023000	0	17212000	17892000	57918000	-2.95177
Q9WVE8	Protein kinase C and casein kinase substrate in neurons protein 2	Pacsin2	7	1	1	10	10	5	23672000	0	0	65652000	83392000	37648000	-2.97941
O08917	Flotillin-1	Flot1	9	0	0	4	4	13	16276000	0	0	15706000	13323000	100570000	-2.99324
P52795	Ephrin-B1	Efnb1	4	0	0	5	3	1	11509000	0	0	85240000	9378800	0	-3.03936
P10639	Thioredoxin	Txn	2	1	1	2	2	2	115560000	0	0	521850000	434720000	0	-3.04923
P63024	Vesicle-associated membrane protein 3	Vamp3	3	0	1	5	4	2	120750000	0	0	613210000	321480000	89720000	-3.0847
P19157;P46425	Glutathione S-transferase P 1;Glutathione S-transferase P 2	Gstp1;Gstp2	2	0	1	5	5	3	31796000	0	0	129080000	105720000	37600000	-3.09881
Q8CG19	Latent-transforming growth factor beta-binding protein 1	Ltbp1	2	0	0	3	10	3	7352700	0	0	4754100	52018000	6372900	-3.10232
Q9QZF2	Glypican-1;Secreted glypican-1	Gpc1	4	0	0	6	3	5	15703000	0	0	38547000	12938000	84409000	-3.11337
Q04736	Tyrosine-protein kinase Yes	Yes1	8	0	0	6	5	11	14679000	0	0	35190000	13442000	80312000	-3.13492
Q62470	Integrin alpha-3;Integrin alpha-3 heavy chain;Integrin alpha-3 light chain	Itga3	24	8	4	30	28	29	158960000	77778000	34329000	654330000	369190000	1385600000	-3.15178
O35206	Collagen alpha-1(XV) chain;Restin	Col15a1	12	0	0	22	17	0	48660000	0	0	422310000	40306000	0	-3.24901
Q91W53	Golgin subfamily A member 7	Golga7	4	0	1	4	4	4	35114000	0	0	199590000	90926000	58561000	-3.31343
A2ASQ1	Agrin;Agrin N-terminal 110 kDa subunit;Agrin C-terminal 110 kDa subunit;Agrin C-terminal 90 kDa fragment;Agrin C-terminal 22 kDa fragment	Agrn	27	0	0	31	39	36	63913000	0	0	77767000	113650000	491210000	-3.41692
Q60847	Collagen alpha-1(XII) chain	Col12a1	59	9	25	123	134	0	19167000	7640100	24186000	199280000	369590000	0	-3.47973
Q9WV95	Pleckstrin homology-like domain family A member 3	Phlda3	2	0	0	2	2	2	20785000	0	0	116850000	82281000	37042000	-3.50623
P25911	Tyrosine-protein kinase Lyn	Lyn	9	0	0	6	6	17	20069000	0	0	18360000	16407000	195900000	-3.52277
P16460	Argininosuccinate synthase	Ass1	6	1	1	13	3	3	18205000	0	0	178920000	15899000	15940000	-3.53319
P21460	Cystatin-C	Cst3	4	0	0	2	4	3	53071000	0	0	187820000	320860000	107990000	-3.5385
Q61001	Laminin subunit alpha-5	Lama5	97	8	7	120	134	88	106140000	9173300	7606200	303650000	671080000	479560000	-3.56453
Q99J93	Interferon-induced transmembrane protein 2	Ifitm2	4	1	1	5	2	3	98951000	76210000	0	1682800000	354100000	71827000	-3.58962
Q64337	Sequestosome-1	Sqstm1	2	0	0	6	2	1	6392100	0	0	67379000	9679100	0	-3.59158
Q9DBJ3	Brain-specific angiogenesis inhibitor 1-associated protein 2-like protein 1	Baiap2l1	2	0	0	9	4	8	15839000	0	0	54637000	19804000	119830000	-3.61652
P25785	Metalloproteinase inhibitor 2	Timp2	3	0	0	8	8	2	56814000	0	0	321250000	371070000	23700000	-3.65568
Q9Z2C6	Uroplakin-1b	Upk1b	2	0	0	5	3	0	36919000	0	0	463440000	47635000	0	-3.7911
Q9EQP2	EH domain-containing protein 4	Ehd4	8	6	2	26	19	25	13909000	26876000	0	219510000	53853000	339690000	-3.9099
Q80YF6	Uroplakin-3b	Upk3b	4	0	0	10	5	0	23033000	0	0	351990000	23880000	0	-4.02846
Q62351	Transferrin receptor protein 1	Tfrc	4	1	1	11	4	23	12179000	0	0	37845000	10480000	152060000	-4.04031
Q62009	Periostin	Postn	4	1	5	32	1	3	9129700	0	31071000	669650000	0	8242100	-4.07576
Q8BKX1	Brain-specific angiogenesis inhibitor 1-associated protein 2	Baiap2	5	0	0	5	5	19	14479000	0	0	29391000	17643000	204430000	-4.11832
Q9WVB4	Slit homolog 3 protein	Slit3	6	0	0	24	15	0	6435000	0	0	84512000	33702000	0	-4.19932
Q8BHL4	Retinoic acid-induced protein 3	Gprc5a	5	3	1	4	2	6	51571000	42159000	0	44144000	69132000	1662300000	-4.24363
Q8R3G9	Tetraspanin-8	Tspan8	2	0	0	4	6	3	45056000	0	0	158770000	576360000	171530000	-4.33077
O08532	Voltage-dependent calcium channel subunit alpha-2/delta-1;Voltage-dependent calcium channel subunit alpha-2-1;Voltage-dependent calcium channel subunit delta-1	Cacna2d1	6	1	1	23	21	2	5792400	0	0	66605000	81598000	4144100	-4.71706
Q06890	Clusterin;Clusterin beta chain;Clusterin alpha chain	Clu	11	0	3	5	5	14	30899000	0	12142000	10116000	20550000	1234100000	-4.87702
Q9CQW9	Interferon-induced transmembrane protein 3	Ifitm3	4	2	2	4	4	1	48895000	40154000	0	2351800000	502040000	0	-5.00216
O08688	Calpain-5	Capn5	7	0	0	9	12	39	14154000	0	0	7142000	24467000	1203000000	-6.4467
A2A863	Integrin beta-4	Itgb4	2	0	0	10	0	28	739220	0	0	4831900	0	133970000	-7.55281
O54990	Prominin-1	Prom1	2	0	1	0	0	29	6595700	0	0	0	0	3589700000	-9.08812
P21447;P06795	Multidrug resistance protein 1A;Multidrug resistance protein 1B	Abcb1a;Abcb1b	0	0	0	2	2	0	0	0	0	5858900	6104900	0	-23.9272
Q9D832	DnaJ homolog subfamily B member 4	Dnajb4	1	0	0	2	2	0	0	0	0	4478700	10448000	0	-24.2464
Q8K2J0	1-phosphatidylinositol 4,5-bisphosphate phosphodiesterase delta-3	Plcd3	0	0	0	1	2	2	0	0	0	0	7149900	12752000	-24.6614
Q01721	Growth arrest-specific protein 1	Gas1	0	0	0	2	2	0	0	0	0	15851000	6081300	0	-24.8016
P61022	Calcineurin B homologous protein 1	Chp1	2	0	0	2	2	0	0	0	0	11905000	10476000	0	-24.8308
Q8BGU5	Cyclin-Y	Ccny	1	0	0	2	2	0	0	0	0	12144000	10611000	0	-24.8547
Q810U5	Coiled-coil domain-containing protein 50	Ccdc50	1	1	0	3	2	0	0	0	0	12109000	11147000	0	-24.8861
Q62523	Zyxin	Zyx	0	0	0	7	2	0	0	0	0	18189000	5805400	0	-24.9312
P04925	Major prion protein	Prnp	0	0	0	2	1	0	0	0	0	14276000	9920700	0	-24.9433
P63276	40S ribosomal protein S17	Rps17	2	0	0	2	2	1	0	0	0	10255000	14543000	0	-24.9788
P63085	Mitogen-activated protein kinase 1	Mapk1	4	0	0	2	1	2	0	0	0	15457000	12281000	0	-25.1404
Q9CWZ7	Gamma-soluble NSF attachment protein	Napg	0	0	0	3	2	0	0	0	0	13498000	14344000	0	-25.1458
Q9JLB2	MAGUK p55 subfamily member 5	Mpp5	1	0	0	2	2	1	0	0	0	9468400	20627000	0	-25.2581
Q60766	Immunity-related GTPase family M protein 1	Irgm1	0	0	0	2	2	0	0	0	0	21952000	8373900	0	-25.2691
Q8R3B1	1-phosphatidylinositol 4,5-bisphosphate phosphodiesterase delta-1	Plcd1	3	0	0	4	2	0	0	0	0	13124000	19806000	0	-25.3879
Q8K2Y9	Cerebral cavernous malformations protein 2 homolog	Ccm2	3	0	0	4	2	1	0	0	0	19150000	14654000	0	-25.4257
P35917	Vascular endothelial growth factor receptor 3	Flt4	1	0	0	4	0	2	0	0	0	15609000	0	20141000	-25.5065
Q8CFI0	E3 ubiquitin-protein ligase NEDD4-like	Nedd4l	4	0	0	7	4	1	0	0	0	25790000	10380000	0	-25.5233
Q3UPI1	Protein FAM198B	Fam198b	0	0	0	3	4	0	0	0	0	9723400	29970000	0	-25.6574
Q3MI99	Collagen and calcium-binding EGF domain-containing protein 1	Ccbe1	0	0	0	6	0	2	0	0	0	23536000	0	17264000	-25.6971
Q9Z0K8	Pantetheinase	Vnn1	0	0	0	1	1	1	0	0	0	21459000	0	19498000	-25.7026
Q00609	T-lymphocyte activation antigen CD80	Cd80	0	0	0	2	4	0	0	0	0	19586000	22355000	0	-25.7369
Q61592	Growth arrest-specific protein 6	Gas6	0	0	0	3	3	0	0	0	0	12074000	31422000	0	-25.7894
Q80UW0	Heparan-sulfate 6-O-sulfotransferase 2	Hs6st2	0	0	0	7	4	0	0	0	0	29152000	16620000	0	-25.863
Q61469	Lipid phosphate phosphohydrolase 1	Ppap2a	1	0	1	1	1	1	0	0	0	21478000	26474000	0	-25.9301
Q91V98	Endosialin	Cd248	1	0	0	4	5	0	0	0	0	25985000	22313000	0	-25.9405
P17156	Heat shock-related 70 kDa protein 2	Hspa2	11	10	10	14	14	14	0	0	0	0	26306000	22082000	-25.9432
P63087	Serine/threonine-protein phosphatase PP1-gamma catalytic subunit	Ppp1cc	7	0	3	6	4	5	0	0	0	26801000	22202000	0	-25.9614
Q9R1B9	Slit homolog 2 protein;Slit homolog 2 protein N-product;Slit homolog 2 protein C-product	Slit2	1	1	0	9	0	5	0	0	0	21630000	0	27854000	-25.9755
P70275	Semaphorin-3E	Sema3e	1	0	0	4	0	3	0	0	0	23876000	0	27329000	-26.0248
O70309	Integrin beta-5	Itgb5	1	0	0	6	2	0	0	0	0	38296000	13670000	0	-26.0461
Q99LI8	Hepatocyte growth factor-regulated tyrosine kinase substrate	Hgs	0	0	0	8	1	3	0	0	0	32814000	0	19408000	-26.0532
Q61581	Insulin-like growth factor-binding protein 7	Igfbp7	0	0	0	3	3	1	0	0	0	30828000	23939000	0	-26.1218
Q9R087	Glypican-6;Secreted glypican-6	Gpc6	2	2	0	4	5	1	0	0	0	23017000	33544000	0	-26.1683
Q8K2I4	Beta-mannosidase	Manba	0	0	0	10	2	4	0	0	0	28021000	0	29158000	-26.184
O70325	Phospholipid hydroperoxide glutathione peroxidase, mitochondrial	Gpx4	1	0	0	2	2	1	0	0	0	27237000	31308000	0	-26.2181
P39447	Tight junction protein ZO-1	Tjp1	1	0	0	6	3	2	0	0	0	20416000	6246700	33219000	-26.2506
Q08509	Epidermal growth factor receptor kinase substrate 8	Eps8	0	0	0	5	0	14	0	0	0	12073000	0	48875000	-26.2761
Q01705	Neurogenic locus notch homolog protein 1;Notch 1 extracellular truncation;Notch 1 intracellular domain	Notch1	1	0	0	3	9	3	0	0	0	13057000	36122000	11925000	-26.2798
Q9Z1T2	Thrombospondin-4	Thbs4	3	1	1	6	4	7	0	0	0	15703000	18857000	26568000	-26.2804
O70589	Peripheral plasma membrane protein CASK	Cask	4	0	0	16	9	0	0	0	0	36340000	24972000	0	-26.2847
P62849	40S ribosomal protein S24	Rps24	1	0	0	2	2	1	0	0	0	31718000	37065000	0	-26.4506
Q5Y5T1	Probable palmitoyltransferase ZDHHC20	Zdhhc20	1	0	0	3	3	0	0	0	0	38135000	31522000	0	-26.4688
Q9WVM1	Rac GTPase-activating protein 1	Racgap1	1	0	0	3	0	10	0	0	0	17569000	0	82794000	-26.9957
Q64455	Receptor-type tyrosine-protein phosphatase eta	Ptprj	0	0	0	3	3	6	0	0	0	6592900	5411900	90998000	-27.0331
P63028	Translationally-controlled tumor protein	Tpt1	4	0	2	3	3	2	0	0	0	55735000	48168000	0	-27.0457
Q80ZJ1	Ras-related protein Rap-2a	Rap2a	7	1	0	6	7	5	0	0	0	45070000	58894000	0	-27.0465
Q61792	LIM and SH3 domain protein 1	Lasp1	1	1	0	4	2	1	0	0	0	49552000	55004000	0	-27.0547
Q924C6	Lysyl oxidase homolog 4	Loxl4	0	0	0	5	6	5	0	0	0	35812000	34543000	39286000	-27.1232
Q9WUU7	Cathepsin Z	Ctsz	2	1	0	5	2	3	0	0	0	43907000	21422000	45445000	-27.1381
P68369;P05214	Tubulin alpha-1A chain;Tubulin alpha-3 chain	Tuba1a;Tuba3a	19	11	15	16	18	15	0	0	0	66432000	52664000	0	-27.2426
Q8BJZ3	Protein lifeguard 3	Tmbim1	1	1	1	1	1	1	0	0	0	57051000	67127000	0	-27.3029
Q99KG5	Lipolysis-stimulated lipoprotein receptor	Lsr	1	0	0	8	0	11	0	0	0	44323000	0	84693000	-27.358
P24472	Glutathione S-transferase A4	Gsta4	1	1	0	6	8	1	0	0	0	23479000	106510000	0	-27.3689
P18242	Cathepsin D	Ctsd	2	0	2	3	1	3	0	0	0	56380000	0	77675000	-27.4133
Q91VK4	Integral membrane protein 2C;CT-BRI3	Itm2c	1	0	0	6	1	1	0	0	0	117300000	26670000	0	-27.5162
Q6PAL8	DENN domain-containing protein 5A	Dennd5a	1	0	1	1	2	2	0	0	0	0	35741000	128400000	-27.7054
Q9DC53	Copine-8	Cpne8	1	0	0	15	1	16	0	0	0	56290000	0	131590000	-27.9003
Q9R0M4	Podocalyxin	Podxl	0	0	0	2	1	3	0	0	0	33697000	0	155300000	-27.9088
P58242	Acid sphingomyelinase-like phosphodiesterase 3b	Smpdl3b	1	0	0	5	1	10	0	0	0	37697000	0	165550000	-28.0137
Q03350	Thrombospondin-2	Thbs2	1	1	1	26	2	5	0	0	0	201480000	0	9560500	-28.068
P63089	Pleiotrophin	Ptn	1	1	0	3	5	0	0	0	0	16124000	243300000	0	-28.3658
Q60961	Lysosomal-associated transmembrane protein 4A	Laptm4a	1	1	0	2	2	0	0	0	0	250510000	37019000	0	-28.5142
P61079;Q6ZWY6;P62838	Ubiquitin-conjugating enzyme E2 D3;Ubiquitin-conjugating enzyme E2 D2B;Ubiquitin-conjugating enzyme E2 D2	Ube2d3;Ube2d2b;Ube2d2	1	0	1	2	0	2	0	0	0	284720000	0	154970000	-29.1269
P33434	72 kDa type IV collagenase;PEX	Mmp2	0	0	0	32	29	0	0	0	0	718200000	649480000	0	-30.7641
