# Supplementary material for: Arrdc4‐dependent extracellular vesicle biogenesis is required for sperm maturation
Source: J Extracell Vesicles. 2021 Jun 22;10(8):e12113. doi: 10.1002/jev2.12113 (PMC8217992; doi:10.1002/jev2.12113)
Supplement: Supplementary file 12 — Supporting information. [file JEV2-10-e12113-s011.xlsx]

## Sheet: Up KO cauda vs caput
name	WT_CAPUT_1	WT_CAUDA_1	WT_CAPUT_2	WT_CAUDA_2	WT_CAPUT_3	WT_CAUDA_3	WT_CAPUT_4	WT_CAUDA_4	KO_CAPUT_1	KO_CAUDA_1	KO_CAPUT_2	KO_CAUDA_2	KO_CAPUT_3	KO_CAUDA_3	KO_CAPUT_4	KO_CAUDA_4	Protein.IDs	Majority.protein.IDs	Peptide.counts..all.	Peptide.counts..razor.unique.	Peptide.counts..unique.	Protein.names	Gene.names	Fasta.headers	Sequence.coverage....	Unique...razor.sequence.coverage....	Unique.sequence.coverage....	Intensity	Intensity.frac1	Intensity.frac2	Intensity.frac3	Intensity.frac4	Intensity.frac5	Intensity.frac6	Intensity.frac7	Intensity.frac8	Intensity.P01	Intensity.P02	Intensity.P03	Intensity.P04	Intensity.P05	Intensity.P06	Intensity.P07	Intensity.P08	Intensity.P09	Intensity.P10	Intensity.P11	Intensity.P12	Intensity.P13
0610037L13Rik	28.0488	30.0655	26.0454	29.7423	25.0666	29.0309	27.2989	28.9297	27.959	29.2064	27.9273	29.2607	27.055	29.8694	25.0679	28.8219	A2A8E2;Q8BHG2;Q8BHG2-3;B7ZC72;B7ZC71;Q8BHG2-2;A2A8E4;D6REH4	A2A8E2;Q8BHG2;Q8BHG2-3;B7ZC72;B7ZC71;Q8BHG2-2	5;5;5;4;4;4;2;1	5;5;5;4;4;4;2;1	5;5;5;4;4;4;2;1	UPF0587 protein C1orf123 homolog	0610037L13Rik	tr|A2A8E2|A2A8E2_MOUSE Protein 0610037L13Rik OS=Mus musculus GN=0610037L13Rik PE=1 SV=1;sp|Q8BHG2|CA123_MOUSE UPF0587 protein C1orf123 homolog OS=Mus musculus PE=1 SV=1;sp|Q8BHG2-3|CA123_MOUSE Isoform 3 of UPF0587 protein C1orf123 homolog OS=Mus musculus;t	44.2	44.2	44.2	14679000000	373460000	532600000	461680000	0	0	0	0	0	628220000	2661500000	119430000	1633600000	30743000	1966000000	286870000	1373700000	288230000	1551800000	97032000	1338100000	0
1700001C19Rik	26.52	29.3958	27.2779	30.8153	25.9771	30.7014	27.1636	30.9548	25.6421	30.7522	26.8977	32.2319	24.3909	29.919	24.4239	29.6352	E9Q6U5;Q9DAS0;Q8K168	E9Q6U5;Q9DAS0;Q8K168	9;9;9	9;9;9	9;9;9		1700001C19Rik	tr|E9Q6U5|E9Q6U5_MOUSE Protein 1700001C19Rik OS=Mus musculus GN=1700001C19Rik PE=4 SV=1;tr|Q9DAS0|Q9DAS0_MOUSE Putative uncharacterized protein OS=Mus musculus GN=1700001C19Rik PE=2 SV=1;tr|Q8K168|Q8K168_MOUSE Protein 1700001C19Rik OS=Mus musculus GN=17000	62.8	62.8	62.8	43338000000	317500000	2588100000	4312700000	490900000	1262200000	516400000	957000000	171950000	171170000	2101900000	531770000	4975700000	16174000	4409500000	116670000	5466500000	0	6144300000	24920000	6552100000	0
1700001O22Rik	24.6159	28.457	24.512	28.748	25.0333	28.9257	24.229	29.71	24.0824	29.7429	24.6778	29.6278	24.6809	27.8297	25.246	24.005	A2APZ1;Q8R5C3	A2APZ1;Q8R5C3	11;10	11;10	11;10		1700001O22Rik	tr|A2APZ1|A2APZ1_MOUSE Protein 1700001O22Rik OS=Mus musculus GN=1700001O22Rik PE=4 SV=1;tr|Q8R5C3|Q8R5C3_MOUSE Uncharacterized protein OS=Mus musculus GN=1700001O22Rik PE=2 SV=1	37.6	37.6	37.6	10990000000	126990000	149770000	343300000	113940000	175320000	88317000	26516000	4443700	39628000	220840000	0	1854700000	0	1475700000	0	976250000	11317000	3235700000	0	1920900000	81403000
1700008F21Rik	26.5892	28.598	24.0739	28.4635	25.158	29.5006	25.128	28.3119	27.413	27.7178	27.7312	28.6194	24.6617	28.4673	24.0434	28.7323	E9Q9Y3;Q8C654;Q6P8U9;Q9DAK5;B9EJU4;C6EQI7;D6RD02	E9Q9Y3	10;4;4;4;4;3;3	10;4;4;4;4;3;3	9;4;4;4;4;3;2		1700008F21Rik	tr|E9Q9Y3|E9Q9Y3_MOUSE Protein Ccdc7b OS=Mus musculus GN=Ccdc7b PE=4 SV=1	32.8	32.8	30.2	8105100000	361530000	93152000	901390000	0	0	0	0	0	46598000	964930000	45277000	1062900000	8880900	973490000	0	648220000	302000000	605110000	217030000	916460000	3598400
1700011E24Rik	25.0875	28.5246	26.079	29.0323	24.6771	28.5683	24.8806	28.9537	24.0144	28.9107	25.4002	30.0091	25.2169	28.7084	24.3176	27.649	Q9DAG5;A0A087WRD7;A0A087WQI0	Q9DAG5;A0A087WRD7;A0A087WQI0	9;8;6	9;8;6	9;8;6	Uncharacterized protein C2orf61 homolog	1700011E24Rik	sp|Q9DAG5|CB061_MOUSE Uncharacterized protein C2orf61 homolog OS=Mus musculus PE=2 SV=1;tr|A0A087WRD7|A0A087WRD7_MOUSE Protein 1700011E24Rik OS=Mus musculus GN=1700011E24Rik PE=4 SV=1;tr|A0A087WQI0|A0A087WQI0_MOUSE Protein 1700011E24Rik OS=Mus musculus GN=	52.6	52.6	52.6	10893000000	105580000	247590000	870380000	992980000	0	57280000	50544000	6522600	0	288210000	0	1283800000	165360000	1045000000	17606000	813280000	10535000	2018800000	0	2185000000	0
1700012A03Rik	25.5748	28.5615	24.6168	28.3013	26.4952	29.1793	24.3007	27.9908	27.2464	27.5843	28.013	30.002	27.0187	29.1508	26.1076	29.6079	Q9DAF1	Q9DAF1	2	2	2		1700012A03Rik	tr|Q9DAF1|Q9DAF1_MOUSE Protein 1700012A03Rik OS=Mus musculus GN=1700012A03Rik PE=2 SV=1	30.8	30.8	30.8	13881000000	1420600000	0	1340700000	295860000	307530000	285870000	78621000	39704000	56824000	927230000	0	1072400000	144620000	1485600000	69727000	1133000000	184590000	854740000	239310000	2073500000	127980000
1700019B03Rik	24.6164	30.6328	25.8513	31.1202	26.6807	31.9839	24.6391	31.5125	24.5105	31.8635	24.8893	32.3367	26.3162	30.6408	24.6308	25.3392	G3XA23;Q80YS7;Q9DA72	G3XA23;Q80YS7	26;17;11	26;17;11	26;17;11		1700019B03Rik	tr|G3XA23|G3XA23_MOUSE MCG11564 OS=Mus musculus GN=1700019B03Rik PE=4 SV=1;tr|Q80YS7|Q80YS7_MOUSE 1700019B03Rik protein OS=Mus musculus GN=1700019B03Rik PE=2 SV=2	67.8	67.8	67.8	61748000000	883650000	5153200000	3044200000	1054000000	3322500000	1265200000	11213000	5627900	472320000	4418700000	533830000	6999700000	0	6271500000	461260000	8252300000	215290000	6268600000	0	9753700000	129190000
1700021F05Rik	26.8788	28.6905	27.7044	28.5011	27.4591	27.5612	27.0343	27.3593	27.5323	28.208	28.0615	28.6586	27.8559	29.2215	28.0209	29.606	Q9CQF4;D3Z316	Q9CQF4;D3Z316	6;4	6;4	6;4	Uncharacterized protein C6orf203 homolog	1700021F05Rik	sp|Q9CQF4|CF203_MOUSE Uncharacterized protein C6orf203 homolog OS=Mus musculus PE=1 SV=1;tr|D3Z316|D3Z316_MOUSE Protein 1700021F05Rik OS=Mus musculus GN=1700021F05Rik PE=1 SV=1	24.2	24.2	24.2	9664200000	512130000	0	125470000	0	0	0	0	0	457410000	935940000	811030000	912580000	212740000	677870000	410940000	739590000	155950000	709220000	187540000	757320000	229290000
1700026D08Rik	29.066	31.6803	29.5356	32.023	29.6063	32.2976	29.4537	32.3817	30.1854	32.2516	30.4085	32.287	30.006	32.0272	29.5994	30.2118	Q6P8Y0;D3YVU5;D3YUC3;C6EQH5	Q6P8Y0;D3YVU5	15;11;7;6	15;11;7;6	15;11;7;6	Uncharacterized protein C15orf26 homolog	1700026D08Rik	sp|Q6P8Y0|CF161_MOUSE Cilia- and flagella-associated protein 161 OS=Mus musculus GN=Cfap161 PE=1 SV=1;tr|D3YVU5|D3YVU5_MOUSE Cilia- and flagella-associated protein 161 OS=Mus musculus GN=Cfap161 PE=1 SV=1	67.3	67.3	67.3	103120000000	7541700000	4834000000	2605000000	3449300000	0	0	0	0	1101500000	10702000000	1015400000	9108200000	898230000	9877400000	1623900000	16788000000	1582100000	12901000000	1555400000	8388400000	1149600000
1700029F12Rik	25.6579	27.741	26.241	28.9316	23.6407	27.9313	26.8757	27.673	26.7206	27.9659	27.0834	27.8218	25.0856	28.5325	26.96	29.5761	Q9CRB4;Q810S0	Q9CRB4;Q810S0	5;5	5;5	5;5		1700029F12Rik	tr|Q9CRB4|Q9CRB4_MOUSE Protein 1700029F12Rik OS=Mus musculus GN=1700029F12Rik PE=2 SV=1;tr|Q810S0|Q810S0_MOUSE Uncharacterized protein OS=Mus musculus GN=1700029F12Rik PE=2 SV=1	62.6	62.6	62.6	7432900000	180250000	140860000	489170000	67113000	139080000	187040000	74899000	51412000	56734000	565760000	203470000	1217800000	32481000	860190000	56516000	637120000	112940000	703400000	152970000	369540000	50535000
1700034E13Rik	24.0013	28.716	25.4731	30.2331	25.3356	29.9484	26.8714	29.9011	24.5314	29.2253	26.1506	30.9166	24.3237	28.9603	24.2459	27.2978	Q9D2T6	Q9D2T6	4	4	4		1700034E13Rik	tr|Q9D2T6|Q9D2T6_MOUSE Protein 1700034E13Rik OS=Mus musculus GN=1700034E13Rik PE=2 SV=1	56.5	56.5	56.5	18519000000	797820000	571280000	0	0	304630000	0	854390000	102080000	52359000	954960000	121930000	2595500000	27626000	1778600000	81428000	3541900000	60462000	2829000000	30337000	3046800000	20711000
1700034I23Rik	28.922	31.7529	29.2033	31.7674	29.2463	31.4632	29.6488	32.3901	30.0994	32.609	30.3971	31.5679	30.204	31.7432	29.4391	31.3107	Q9D9Q3;Q8C5W7	Q9D9Q3;Q8C5W7	9;9	9;9	8;8		1700034I23Rik	tr|Q9D9Q3|Q9D9Q3_MOUSE Protein 1700034I23Rik OS=Mus musculus GN=1700034I23Rik PE=2 SV=1;tr|Q8C5W7|Q8C5W7_MOUSE Putative uncharacterized protein OS=Mus musculus PE=2 SV=1	57.6	57.6	45.1	97999000000	9637300000	8087800000	426690000	3522900000	572500000	48170000	8932400	132590000	1424600000	8978000000	1970200000	7636300000	783700000	8648000000	2247100000	13518000000	1285300000	10556000000	1194800000	8190800000	1004200000
1700071K01Rik	27.0334	30.854	27.6892	30.9471	27.7215	31.198	27.6822	30.958	28.7649	30.2977	28.9305	31.4536	28.5044	30.736	27.9886	30.544	Q3V2K0	Q3V2K0	20	11	11		1700071K01Rik	tr|Q3V2K0|Q3V2K0_MOUSE MCG48927 OS=Mus musculus GN=1700071K01Rik PE=2 SV=1	83.4	46.9	46.9	42918000000	0	707430000	269490000	2820700000	677150000	600280000	1158900000	182410000	470290000	4497500000	849370000	5214200000	320700000	4910600000	554750000	6017400000	394530000	4007400000	362110000	5218100000	272130000
1700080E11Rik	26.3225	30.1737	26.932	30.1421	26.5972	29.7233	26.8116	29.689	26.8654	29.9141	27.7671	29.4489	26.5402	30.2135	25.4103	29.5739	E9Q9G1;C9W8M5;Q9D9G6;Q80ZT6	E9Q9G1;C9W8M5;Q9D9G6;Q80ZT6	12;11;9;8	12;11;9;8	11;10;9;8		1700080E11Rik	tr|E9Q9G1|E9Q9G1_MOUSE Protein 1700080E11Rik OS=Mus musculus GN=1700080E11Rik PE=4 SV=1;tr|C9W8M5|C9W8M5_MOUSE Testis specific expressed protein 8 OS=Mus musculus GN=1700080E11Rik PE=2 SV=1;tr|Q9D9G6|Q9D9G6_MOUSE Putative uncharacterized protein OS=Mus mus	77.7	77.7	72.3	21241000000	195470000	622160000	1524300000	1307400000	368250000	0	296990000	50325000	340460000	2732400000	422960000	2409200000	130810000	1756600000	201990000	2125700000	104960000	2793900000	194190000	1352400000	70015000
1700101E01Rik	26.0942	30.8697	26.7148	31.772	25.2391	31.6154	24.5747	32.3783	27.1415	32.9108	27.1481	33.1868	26.6986	30.4026	25.8955	26.8059	A0A087WRI3;B2RWG1;A0A087WQ85	A0A087WRI3;B2RWG1	13;11;3	13;11;3	13;11;3		1700101E01Rik	tr|A0A087WRI3|A0A087WRI3_MOUSE Protein Cfap77 OS=Mus musculus GN=Cfap77 PE=1 SV=1;tr|B2RWG1|B2RWG1_MOUSE 1700101E01Rik protein OS=Mus musculus GN=Cfap77 PE=1 SV=1	47	47	47	96611000000	1900500000	4388100000	4439300000	5917400000	2664600000	43346000	222750000	0	534190000	5532600000	905310000	8647300000	46677000	7588800000	76474000	16212000000	286730000	19424000000	254470000	15039000000	83658000
2810408A11Rik	28.1991	31.1937	28.9639	31.6029	27.8596	31.2756	27.157	30.6593	29.7294	30.6573	30.1862	32.0662	28.1393	32.0692	27.3056	32.3644	Q6NSU2;B1AR42;Q9CZ35;B1AR44;Q05BD3;B1AR39;A0JLP5;Q3TAR5;J3QNJ8;J3QPY8	Q6NSU2;B1AR42;Q9CZ35;B1AR44;Q05BD3;B1AR39;A0JLP5	17;16;15;15;13;13;9;8;6;4	17;16;15;15;13;13;9;8;6;4	16;15;14;14;12;12;9;8;6;4		2810408A11Rik	tr|Q6NSU2|Q6NSU2_MOUSE Protein 2810408A11Rik OS=Mus musculus GN=2810408A11Rik PE=1 SV=1;tr|B1AR42|B1AR42_MOUSE Protein 2810408A11Rik OS=Mus musculus GN=2810408A11Rik PE=1 SV=1;tr|Q9CZ35|Q9CZ35_MOUSE Putative uncharacterized protein OS=Mus musculus GN=28104	64.1	64.1	64.1	56633000000	2399500000	1801000000	767160000	2400000000	102180000	0	0	0	926360000	5201500000	1522200000	6686000000	470100000	5329800000	480420000	3676400000	1200100000	3698600000	999390000	8812700000	350770000
4833427G06Rik	26.1756	26.9984	24.2757	26.472	24.2238	26.8064	25.7696	26.0866	24.8672	25.4528	25.2814	27.0585	23.2784	27.2593	26.4588	28.2074	Q80Y73;Q9D5Z9	Q80Y73;Q9D5Z9	4;3	4;3	4;3	UPF0722 protein C11orf88 homolog	4833427G06Rik	sp|Q80Y73|CK088_MOUSE UPF0722 protein C11orf88 homolog OS=Mus musculus PE=2 SV=1;tr|Q9D5Z9|Q9D5Z9_MOUSE Putative uncharacterized protein OS=Mus musculus GN=4833427G06Rik PE=2 SV=1	23.2	23.2	23.2	2196100000	18098000	0	336110000	158880000	0	0	0	0	0	220030000	31144000	236300000	0	270010000	24870000	176980000	13781000	0	25640000	323120000	0
4921507P07Rik	30.3014	33.6123	30.7411	33.942	28.4659	34.1527	30.243	33.7569	29.5862	33.7978	29.2037	34.6489	29.0083	33.1999	29.108	31.0443	Q9D5Y0;Q3TT91	Q9D5Y0;Q3TT91	35;33	35;33	35;33	Uncharacterized protein C7orf31 homolog	4921507P07Rik	sp|Q9D5Y0|CG031_MOUSE Uncharacterized protein C7orf31 homolog OS=Mus musculus PE=2 SV=1;tr|Q3TT91|Q3TT91_MOUSE Putative uncharacterized protein OS=Mus musculus GN=4921507P07Rik PE=2 SV=1	76.2	76.2	76.2	316510000000	6923000000	12046000000	17389000000	7492100000	7866400000	2245000000	121920000	1532900000	2879100000	30546000000	3688800000	39376000000	467200000	37790000000	2241800000	39003000000	772780000	35999000000	448390000	52821000000	516410000
4930415F15Rik	25.5147	30.7541	25.2024	32.3195	26.2253	32.1179	25.2713	32.9468	23.57	32.4571	24.1969	33.2735	25.4688	30.5645	24.2397	24.8656	F8WJ82;Q5NC83;Q5NC83-2;Q8BS09	F8WJ82;Q5NC83	33;32;11;9	33;32;11;9	33;32;11;9	Uncharacterized protein C7orf72 homolog	4930415F15Rik	tr|F8WJ82|F8WJ82_MOUSE Protein 4930415F15Rik OS=Mus musculus GN=4930415F15Rik PE=4 SV=2;sp|Q5NC83|CG072_MOUSE Uncharacterized protein C7orf72 homolog OS=Mus musculus PE=2 SV=2	79.1	79.1	79.1	109080000000	1673000000	8979400000	6008300000	845650000	3001000000	1895100000	2511900000	533680000	430370000	6198400000	296700000	10038000000	234770000	12448000000	341380000	17329000000	276170000	13347000000	174680000	18710000000	153680000
4930415O20Rik	25.4895	28.0849	25.3194	28.4478	25.1641	22.9057	24.6024	29.4451	26.6161	29.7583	24.6234	29.3927	24.7527	28.5309	25.1028	24.7885	Q8CDT5	Q8CDT5	4	4	4		4930415O20Rik	tr|Q8CDT5|Q8CDT5_MOUSE MCG18412 OS=Mus musculus GN=4930415O20Rik PE=2 SV=1	38.9	38.9	38.9	10345000000	381680000	290580000	0	1408000000	389430000	0	0	0	0	592840000	0	741750000	0	196830000	67049000	1618600000	0	2503700000	49595000	1647300000	15756000
4930435E12Rik	28.7252	31.248	29.0469	31.4666	29.7314	30.9021	29.1444	31.2029	30.2297	31.0567	30.7096	31.0122	30.1855	31.6894	28.9111	32.8387	A6X8Z9;Q8C5T0;A4QMY3	A6X8Z9;Q8C5T0;A4QMY3	14;14;12	14;14;12	14;14;12		4930435E12Rik	tr|A6X8Z9|A6X8Z9_MOUSE Protein 4930435E12Rik OS=Mus musculus GN=4930435E12Rik PE=4 SV=1;tr|Q8C5T0|Q8C5T0_MOUSE Putative uncharacterized protein (Fragment) OS=Mus musculus GN=4930435E12Rik PE=2 SV=1;tr|A4QMY3|A4QMY3_MOUSE MCG125920, isoform CRA_b OS=Mus mus	49.6	49.6	49.6	55539000000	6487400000	440250000	0	389640000	0	0	0	0	880460000	5491800000	958610000	5088100000	1154700000	3631600000	1559600000	4771800000	1671400000	3360800000	2178500000	3826800000	1258700000
4930504O13Rik	25.7327	24.3831	24.6394	26.0259	25.589	27.229	25.588	26.5709	23.8698	24.5091	24.6131	27.9636	25.3521	27.5289	25.6201	30.1887	Q8C5Z9	Q8C5Z9	4	4	4		4930504O13Rik	tr|Q8C5Z9|Q8C5Z9_MOUSE Protein 4930504O13Rik OS=Mus musculus GN=4930504O13Rik PE=2 SV=1	33.1	33.1	33.1	2700400000	0	0	0	0	0	0	0	0	0	63154000	0	74431000	36657000	451590000	83689000	264520000	44830000	0	22879000	574380000	17430000
4930519F16Rik	27.5313	30.8825	28.3343	31.5986	27.9891	31.2537	28.2463	31.1231	28.7744	31.0462	29.4016	31.5845	28.9743	30.8904	27.0058	30.9948	Q8K3S1;Q8K3S2;Q8K3S3;Q8K3S0;Q9D533;Q1LZM0;Q8BYG8;Q8K3S4	Q8K3S1;Q8K3S2;Q8K3S3;Q8K3S0;Q9D533;Q1LZM0	18;13;13;13;12;9;7;5	18;13;13;13;12;9;7;5	18;13;13;13;12;9;7;5		4930519F16Rik	tr|Q8K3S1|Q8K3S1_MOUSE Ppnx protein OS=Mus musculus GN=4930519F16Rik PE=4 SV=1;tr|Q8K3S2|Q8K3S2_MOUSE Putative serine protease OS=Mus musculus GN=Ppnx PE=4 SV=1;tr|Q8K3S3|Q8K3S3_MOUSE Putative serine protease OS=Mus musculus GN=Ppnx PE=4 SV=1;tr|Q8K3S0|Q8K	39.1	39.1	39.1	56811000000	449310000	1469600000	5152400000	3441300000	1608400000	148780000	0	311610000	698710000	4200100000	963530000	7254500000	375040000	5308700000	634910000	6134800000	559860000	6266200000	577880000	6170200000	406870000
4930562C15Rik	24.7709	26.676	26.1178	26.7166	25.5938	26.5972	23.8953	27.5569	22.9482	27.7278	25.742	27.0671	25.5778	26.846	24.1218	26.8555	E9QMW4;A0A075B686;E9QMW4-2;A0A075B687;Q9CTW9;M0QWK8;A6H692	E9QMW4;A0A075B686;E9QMW4-2	10;7;7;4;4;3;2	10;7;7;4;4;3;2	10;7;7;4;4;3;2	Uncharacterized protein C16orf96 homolog	4930562C15Rik	sp|E9QMW4|CP096_MOUSE Uncharacterized protein C16orf96 homolog OS=Mus musculus PE=2 SV=1;tr|A0A075B686|A0A075B686_MOUSE Protein 4930562C15Rik (Fragment) OS=Mus musculus GN=4930562C15Rik PE=1 SV=1;sp|E9QMW4-2|CP096_MOUSE Isoform 2 of Uncharacterized protein	12.1	12.1	12.1	3544400000	41664000	106630000	231220000	52144000	64730000	0	71373000	156450000	90017000	190760000	39900000	357250000	0	282910000	82481000	731810000	6893300	636170000	12720000	225480000	5975100
4931408C20Rik	25.6324	28.264	24.7313	28.7962	26.6628	29.4687	26.8432	28.5658	24.456	28.198	26.8448	30.1541	25.4911	28.0022	25.2631	26.3769	E9PWP9;Q3V0G6	E9PWP9;Q3V0G6	29;28	29;28	29;28		4931408C20Rik	tr|E9PWP9|E9PWP9_MOUSE Protein 4931408C20Rik OS=Mus musculus GN=4931408C20Rik PE=1 SV=1;tr|Q3V0G6|Q3V0G6_MOUSE Putative uncharacterized protein OS=Mus musculus GN=4931408C20Rik PE=2 SV=1	28.7	28.7	28.7	10703000000	292100000	705740000	781460000	389810000	315180000	74636000	0	0	0	574330000	0	1054800000	62317000	1133500000	34429000	1514900000	0	807650000	20988000	2484100000	0
4931429L15Rik	25.1828	27.6794	24.7989	27.9981	25.0353	28.2012	24.8134	27.6307	25.1389	28.1867	23.8175	28.7767	25.1512	27.3748	24.599	24.7716	E9PVU2;Q8CER0;E0CYQ9	E9PVU2;Q8CER0	12;8;1	12;8;1	12;8;1		4931429L15Rik	tr|E9PVU2|E9PVU2_MOUSE Protein 4931429L15Rik OS=Mus musculus GN=4931429L15Rik PE=4 SV=1;tr|Q8CER0|Q8CER0_MOUSE Putative uncharacterized protein OS=Mus musculus GN=4931429L15Rik PE=2 SV=1	48.5	48.5	48.5	5497300000	0	409240000	231970000	327430000	47792000	125020000	143940000	0	21669000	646710000	0	469800000	53250000	563950000	0	732090000	46885000	380250000	13974000	915910000	0
4933402J07Rik	25.4385	27.4749	25.2785	23.878	25.0927	27.8798	25.044	28.8705	23.4509	28.9022	24.0059	28.7681	25.5344	27.5709	24.0152	24.1276	Q8BHX0;Q3V0R6	Q8BHX0;Q3V0R6	5;4	5;4	5;4		4933402J07Rik	tr|Q8BHX0|Q8BHX0_MOUSE Protein 4933402J07Rik OS=Mus musculus GN=4933402J07Rik PE=2 SV=1;tr|Q3V0R6|Q3V0R6_MOUSE Putative uncharacterized protein OS=Mus musculus GN=4933402J07Rik PE=2 SV=1	21.5	21.5	21.5	6105500000	121550000	626300000	128410000	0	382410000	0	0	0	0	360980000	0	317260000	0	662120000	0	1297700000	0	722680000	6882800	1115100000	0
4933402N03Rik	24.5756	27.471	25.7031	25.0322	25.3112	25.1296	25.2453	28.0255	23.8756	28.1104	25.9403	29.4664	25.5664	28.0021	24.503	28.4213	Q8CDT9;Q9CUF1;Q8CEQ5	Q8CDT9;Q9CUF1	8;5;2	8;5;2	8;5;2		4933402N03Rik	tr|Q8CDT9|Q8CDT9_MOUSE MCG1612 OS=Mus musculus GN=4933402N03Rik PE=2 SV=1;tr|Q9CUF1|Q9CUF1_MOUSE Putative uncharacterized protein (Fragment) OS=Mus musculus GN=4933402N03Rik PE=2 SV=1	33.4	33.4	33.4	7497500000	390940000	550170000	275650000	42292000	248860000	0	0	0	47860000	350260000	0	824000000	11907000	736240000	0	1191700000	0	1053200000	0	1324800000	0
4933415F23Rik	28.5464	32.0158	29.168	31.4416	29.0948	31.4973	28.3202	31.4246	27.4832	31.6699	29.6707	31.2839	29.3411	32.7422	24.2215	33.7829	Q14BX6	Q14BX6	9	9	8		4933415F23Rik	tr|Q14BX6|Q14BX6_MOUSE 4933415F23Rik protein OS=Mus musculus GN=4933415F23Rik PE=1 SV=1	81	81	81	87230000000	4025000000	637840000	10438000000	4907800000	258980000	559530000	27644000	0	737310000	9539700000	1248600000	7144000000	646230000	5464900000	662540000	6703700000	161520000	6595200000	812270000	5597000000	545830000
A0A0F6T326	24.9331	28.2628	24.3006	28.8958	25.2344	29.126	25.3062	30.1617	26.2315	30.5795	25.0696	30.4136	24.429	24.9038	24.5556	24.6927	A0A0F6T326;A2AVQ5;F6X5R4	A0A0F6T326;A2AVQ5	21;21;2	21;21;2	21;21;2	Uncharacterized protein C1orf177 homolog		tr|A0A0F6T326|A0A0F6T326_MOUSE Lymphocyte expansion molecule OS=Mus musculus GN=Lexm PE=2 SV=1;sp|A2AVQ5|LEXM_MOUSE Lymphocyte expansion molecule OS=Mus musculus GN=Lexm PE=2 SV=1	60.6	60.6	60.6	18975000000	538490000	803860000	648810000	19086000	569200000	1348600000	1254100000	106150000	0	718720000	0	1140900000	127980000	1189900000	225510000	3306600000	89076000	3126500000	134580000	3299400000	64802000
A0A0G2JEB6	24.5915	28.3921	26.8775	29.4006	24.2161	29.601	26.1902	30.1593	25.0078	31.192	25.8891	29.9924	27.7116	27.1235	27.4352	26.9739	A0A0G2JEB6;B1AY26;J3QP97;B1AXF0	A0A0G2JEB6	72;23;9;8	72;23;9;8	72;23;9;8			tr|A0A0G2JEB6|A0A0G2JEB6_MOUSE Protein Gm7173 OS=Mus musculus GN=Gm7173 PE=4 SV=1	29.4	29.4	29.4	24823000000	449800000	945880000	941930000	442550000	1919800000	2309200000	590310000	132620000	71190000	1017500000	270590000	1432900000	180270000	2287100000	142760000	3402300000	45428000	5568500000	105080000	1536500000	32924000
A0A0N4SVS5	27.3185	30.1634	28.1312	30.2043	27.7674	30.4798	28.0297	30.1671	28.5247	30.2655	28.7997	29.7715	28.3043	30.4218	27.8069	29.5501	A0A0N4SVS5	A0A0N4SVS5	4	4	4			tr|A0A0N4SVS5|A0A0N4SVS5_MOUSE Protein Gm9999 OS=Mus musculus GN=Gm9999 PE=4 SV=1	60	60	60	27578000000	3864800000	185610000	0	0	0	0	0	0	363360000	2542500000	770470000	2640500000	337920000	2762900000	815400000	3434000000	478720000	4119300000	423130000	1794200000	342200000
A0A0R4J076	29.4611	32.8837	30.408	33.1997	29.4996	33.4428	29.8496	32.8872	30.1109	32.4702	30.4796	33.9714	29.8461	33.1215	29.3962	32.9963	A0A0R4J076;Q9CQT6	A0A0R4J076;Q9CQT6	15;14	15;14	15;14	Uncharacterized protein C10orf82 homolog		tr|A0A0R4J076|A0A0R4J076_MOUSE Protein 1700019N19Rik OS=Mus musculus GN=1700019N19Rik PE=1 SV=1;sp|Q9CQT6|CJ082_MOUSE Uncharacterized protein C10orf82 homolog OS=Mus musculus PE=1 SV=2	78.9	78.9	78.9	216590000000	14431000000	4968500000	7072900000	3295100000	10250000000	14321000000	1287900000	155510000	1171100000	14262000000	2922400000	19444000000	849840000	24082000000	1887500000	20361000000	1296500000	16916000000	1323000000	36432000000	674600000
A0A0R4J089	25.8675	30.2682	27.402	30.0994	26.5479	30.0615	26.9467	30.0349	26.8884	29.4263	28.4206	30.7995	27.0139	30.5937	26.7329	31.1944	A0A0R4J089;Q9D9D9	A0A0R4J089;Q9D9D9	8;7	8;7	8;7	Uncharacterized protein C1orf189 homolog		tr|A0A0R4J089|A0A0R4J089_MOUSE Protein 4933434E20Rik OS=Mus musculus GN=4933434E20Rik PE=4 SV=1;sp|Q9D9D9|CA189_MOUSE Uncharacterized protein C1orf189 homolog OS=Mus musculus PE=4 SV=2	67.9	67.9	67.9	24103000000	1915800000	356150000	0	744690000	882430000	131440000	23279000	0	154340000	2241200000	387020000	2220600000	402400000	1768200000	422620000	1867800000	249590000	1178500000	447190000	4092000000	106680000
A0A0R4J1V0	32.9339	31.5955	31.0243	31.0837	31.4345	31.273	30.3832	31.513	30.4422	31.2463	31.1792	31.7229	30.6556	32.0701	30.7244	32.8443	A0A0R4J1V0;D3YZS9;D3YW13;D3Z114	A0A0R4J1V0	31;8;6;2	31;8;6;2	2;0;0;0			tr|A0A0R4J1V0|A0A0R4J1V0_MOUSE Na(+)/H(+) exchange regulatory cofactor NHE-RF3 OS=Mus musculus GN=Pdzk1 PE=1 SV=1	66.7	66.7	3.1	116220000000	6343700000	1902600000	3478800000	2155800000	2406300000	27705000	444860000	8235700	27937000000	7196100000	6559200000	4335300000	3998800000	5270500000	3565900000	7878500000	1265300000	6981900000	2336900000	7306100000	1613900000
A0A140LIY9	27.1794	31.1984	27.2172	31.6519	28.3468	32.2438	28.6485	31.5213	29.4517	31.4139	28.9184	32.2504	27.7464	32.0492	25.6334	32.9541	A0A140LIY9;Q3V2A7;B9EKM0	A0A140LIY9	65;22;21	65;22;21	65;22;21			tr|A0A140LIY9|A0A140LIY9_MOUSE Protein Qrich2 OS=Mus musculus GN=Qrich2 PE=1 SV=1	40.5	40.5	40.5	77116000000	3757500000	1540200000	1519700000	1471600000	1304100000	1125000000	2016000000	246630000	801750000	6032300000	746450000	7793600000	740140000	9045400000	1188700000	9240700000	720820000	6495800000	742570000	8968700000	347930000
A0A1B0GSX1	28.4618	32.4357	29.3725	32.6288	28.8486	33.0612	28.6686	32.9285	29.4324	32.9945	29.159	33.816	29.0136	33.3561	28.7122	32.8219	A0A1B0GSX1;A0A1B0GR37	A0A1B0GSX1;A0A1B0GR37	7;6	7;6	7;6			tr|A0A1B0GSX1|A0A1B0GSX1_MOUSE Protein Gm11634 OS=Mus musculus GN=Gm11634 PE=4 SV=1;tr|A0A1B0GR37|A0A1B0GR37_MOUSE Protein Gm11634 OS=Mus musculus GN=Gm11634 PE=4 SV=1	43.6	43.6	43.6	167040000000	9837000000	1478200000	1042000000	7286000000	1355800000	44823000	16468000	23207000	1330300000	14351000000	2085600000	16931000000	585960000	20402000000	1326300000	21655000000	959300000	16811000000	610070000	30050000000	420760000
A0A1B0GT24	25.4664	28.4713	26.0249	28.3976	25.6162	28.0559	24.1799	27.6941	25.6465	27.3126	26.2386	27.6157	25.203	27.6593	24.7874	27.7622	A0A1B0GT24	A0A1B0GT24	5	5	5			tr|A0A1B0GT24|A0A1B0GT24_MOUSE MCG53103 OS=Mus musculus GN=Gm14818 PE=4 SV=1	40.8	40.8	40.8	5545500000	436980000	356750000	0	0	0	0	375250000	161710000	35813000	782820000	89141000	892470000	19888000	555780000	0	537040000	15741000	389240000	33092000	326810000	12171000
A0A1B0GT45	26.2821	32.6149	29.1909	32.4487	29.0126	32.4115	29.1063	32.1194	29.4817	32.456	29.7216	32.9304	28.4267	32.7805	27.956	33.8571	A0A1B0GT45	A0A1B0GT45	53	53	53			tr|A0A1B0GT45|A0A1B0GT45_MOUSE Protein Gm39566 OS=Mus musculus GN=Gm39566 PE=4 SV=1	59.3	59.3	59.3	131780000000	6438200000	4202800000	5036200000	3586700000	2259800000	761840000	256870000	106760000	551910000	13877000000	1203300000	12779000000	599410000	12438000000	1322100000	12597000000	588660000	15498000000	654500000	17094000000	264900000
A6H6Q4	24.3323	29.2485	26.0578	31.302	25.4458	31.6523	25.3397	32.3816	26.6714	31.9584	26.7939	32.6233	26.4849	29.6154	25.7789	25.0688	A6H6Q4;F6UVB2	A6H6Q4	13;5	13;5	13;5	Uncharacterized protein C19orf71 homolog		sp|A6H6Q4|CS071_MOUSE Uncharacterized protein C19orf71 homolog OS=Mus musculus PE=2 SV=1	75.2	75.2	75.2	74245000000	2127000000	272470000	4247200000	5699800000	6304300000	126670000	6887800	0	113670000	2115700000	322900000	4639100000	99244000	5530600000	181400000	15358000000	270320000	13857000000	317910000	11024000000	154250000
AA467197	31.0274	34.4958	31.6407	34.6838	31.9584	34.8412	31.8084	34.2897	32.9631	34.8917	33.3521	35.4249	32.6715	35.1926	32.0454	34.7884	Q3UCF3;Q810Q5;A2AK37	Q3UCF3;Q810Q5;A2AK37	7;7;6	7;7;6	7;7;6	Normal mucosa of esophagus-specific gene 1 protein	AA467197;Nmes1	tr|Q3UCF3|Q3UCF3_MOUSE Expressed sequence AA467197, isoform CRA_a OS=Mus musculus GN=AA467197 PE=1 SV=1;sp|Q810Q5|NMES1_MOUSE Normal mucosa of esophagus-specific gene 1 protein OS=Mus musculus GN=Nmes1 PE=1 SV=1;tr|A2AK37|A2AK37_MOUSE Protein AA467197 (Fra	57.8	57.8	57.8	671460000000	30372000000	8945200000	600480000	31068000000	45129000000	17124000000	1770700000	450780000	7753700000	48106000000	11379000000	64776000000	6039100000	61638000000	10177000000	49796000000	12446000000	89457000000	11085000000	74221000000	7879400000
Aamdc	26.4011	29.2959	26.637	28.5313	26.5148	29.5352	26.5205	28.5731	26.7037	27.7882	27.472	30.2483	27.0374	30.6343	26.5351	31.036	D3Z442;D3YZD8;Q8R0P4;D3Z1Q3;D3YWY5;Q8R0P4-2;D3YX09;Q8CF11;D3YY39	D3Z442;D3YZD8;Q8R0P4;D3Z1Q3;D3YWY5;Q8R0P4-2	9;9;9;6;6;6;4;3;3	9;9;9;6;6;6;4;3;3	9;9;9;6;6;6;4;3;3	Mth938 domain-containing protein	Aamdc	tr|D3Z442|D3Z442_MOUSE Mth938 domain-containing protein OS=Mus musculus GN=Aamdc PE=1 SV=1;tr|D3YZD8|D3YZD8_MOUSE Mth938 domain-containing protein OS=Mus musculus GN=Aamdc PE=1 SV=1;sp|Q8R0P4|AAMDC_MOUSE Mth938 domain-containing protein OS=Mus musculus GN=	65.5	65.5	65.5	14577000000	865400000	0	514970000	323310000	304570000	0	0	0	186990000	1128800000	260110000	1038000000	142280000	1255900000	195170000	1377700000	119600000	389050000	189390000	2065400000	144420000
Acat2	30.8376	31.8196	30.4209	29.983	30.1215	30.2527	30.1111	30.5734	29.2783	30.2302	29.848	30.6666	28.6106	30.6103	29.0678	30.078	Q8CAY6;G3XA25;Q8R4V3;Q80X81;F2Z459	Q8CAY6;G3XA25;Q8R4V3;Q80X81	13;11;9;9;5	13;11;9;9;5	13;11;9;9;5	Acetyl-CoA acetyltransferase, cytosolic	Acat2;Acat3	sp|Q8CAY6|THIC_MOUSE Acetyl-CoA acetyltransferase, cytosolic OS=Mus musculus GN=Acat2 PE=1 SV=2;tr|G3XA25|G3XA25_MOUSE Acetyl-CoA acetyltransferase, cytosolic OS=Mus musculus GN=Acat2 PE=1 SV=1;tr|Q8R4V3|Q8R4V3_MOUSE Acetyl CoA transferase-like protein OS=	55.9	55.9	55.9	53749000000	146030000	1343400000	373720000	3668600000	1815900000	2955800000	363590000	14592000	5748100000	8948500000	3910000000	2087100000	1682200000	2344700000	2525000000	3426400000	917360000	2459600000	958760000	3674000000	357000000
Acbd7	24.5635	32.4544	25.2509	29.5543	25.003	29.6298	26.5281	29.6787	26.4073	28.7175	27.8494	30.3169	24.4507	31.8149	27.1769	32.5773	Q9D258	Q9D258	7	7	7	Acyl-CoA-binding domain-containing protein 7	Acbd7	sp|Q9D258|ACBD7_MOUSE Acyl-CoA-binding domain-containing protein 7 OS=Mus musculus GN=Acbd7 PE=3 SV=2	77.3	77.3	77.3	39398000000	1961000000	2114100000	0	657740000	0	0	0	0	172830000	15187000000	0	2510300000	0	2095500000	139360000	1998000000	58697000	1208700000	74494000	4076400000	10386000
Ace	31.4202	33.011	32.0213	33.1028	31.5922	33.5044	31.9907	33.5414	31.2725	33.2671	32.5336	33.1539	31.9924	33.2443	32.1195	32.3491	Q3U3Q7;Q3TU20;P09470;Q5XK22;Q8K233;F6QCP8;P09470-2;Q7TSV8;Q61265	Q3U3Q7;Q3TU20;P09470;Q5XK22;Q8K233;F6QCP8;P09470-2	45;45;45;42;36;36;27;11;6	45;45;45;42;36;36;27;11;6	43;43;43;40;34;34;25;11;6	Angiotensin-converting enzyme;Angiotensin-converting enzyme, soluble form	Ace	tr|Q3U3Q7|Q3U3Q7_MOUSE Putative uncharacterized protein OS=Mus musculus GN=Ace PE=2 SV=1;tr|Q3TU20|Q3TU20_MOUSE Angiotensin I converting enzyme (Peptidyl-dipeptidase A) 1 OS=Mus musculus GN=Ace PE=2 SV=1;sp|P09470|ACE_MOUSE Angiotensin-converting enzyme OS	51.1	51.1	50.2	258920000000	8578200000	6560100000	6505900000	7886700000	9774400000	6991200000	1070400000	1013800000	10886000000	12540000000	15768000000	15833000000	5343900000	19808000000	15435000000	28808000000	4459700000	27306000000	9596900000	12004000000	5771100000
Acot7	28.727	31.9525	29.1797	31.7172	28.2402	31.6339	27.6553	31.3729	28.4221	31.5241	28.8388	31.9127	28.7143	31.6466	27.4709	31.5552	Q91V12-2;E9PYH2;Q91V12;Q91V12-3	Q91V12-2;E9PYH2;Q91V12;Q91V12-3	17;15;15;14	17;15;15;14	1;0;0;0	Cytosolic acyl coenzyme A thioester hydrolase	Acot7	sp|Q91V12-2|BACH_MOUSE Isoform A of Cytosolic acyl coenzyme A thioester hydrolase OS=Mus musculus GN=Acot7;tr|E9PYH2|E9PYH2_MOUSE Cytosolic acyl coenzyme A thioester hydrolase OS=Mus musculus GN=Acot7 PE=1 SV=1;sp|Q91V12|BACH_MOUSE Cytosolic acyl coenzyme	49.4	49.4	4.4	75081000000	1144400000	1987700000	5527700000	2101700000	2081700000	1565100000	2494400000	143640000	1213300000	8779700000	1492700000	8030900000	345700000	6523700000	467290000	7846500000	272860000	7159900000	479290000	8257900000	359430000
Acot9	33.1015	35.447	33.5715	35.6924	33.526	35.81	33.4857	35.4873	33.7074	34.9204	34.048	35.8041	33.9982	35.3028	33.636	34.4864	Q9R0X4	Q9R0X4	39	39	18	Acyl-coenzyme A thioesterase 9, mitochondrial	Acot9	sp|Q9R0X4|ACOT9_MOUSE Acyl-coenzyme A thioesterase 9, mitochondrial OS=Mus musculus GN=Acot9 PE=1 SV=1	74.9	74.9	41.5	1154400000000	37996000000	84867000000	10705000000	8021200000	29969000000	26355000000	14597000000	4709600000	24990000000	96686000000	32291000000	124510000000	19152000000	115390000000	30249000000	127010000000	19750000000	93192000000	18002000000	120710000000	17084000000
Acr	30.891	32.683	31.3269	33.7739	31.5514	33.9366	31.3648	34.1936	31.9515	33.6694	32.2822	34.1772	31.8225	33.0293	31.0972	32.5841	Q3ZB05;Q3ZB06;P23578;Q3ZB04	Q3ZB05;Q3ZB06;P23578;Q3ZB04	20;20;20;10	20;20;20;10	20;20;20;10	Acrosin;Acrosin;Acrosin light chain;Acrosin heavy chain	Acr	tr|Q3ZB05|Q3ZB05_MOUSE Acrosin OS=Mus musculus GN=Acr PE=2 SV=1;tr|Q3ZB06|Q3ZB06_MOUSE Acr protein (Fragment) OS=Mus musculus GN=Acr PE=2 SV=1;sp|P23578|ACRO_MOUSE Acrosin OS=Mus musculus GN=Acr PE=1 SV=1;tr|Q3ZB04|Q3ZB04_MOUSE Acr protein OS=Mus musculus	68.4	68.4	68.4	352220000000	12898000000	26013000000	1028300000	56193000	8637000000	20387000000	7328200000	1683200000	3827800000	15243000000	5479200000	31586000000	4096700000	32778000000	6134500000	54068000000	5338200000	52352000000	5186100000	36243000000	3778400000
Acrbp	32.2095	34.1975	32.9257	34.7773	32.864	34.833	32.7755	35.1485	33.2999	35.0245	33.5011	35.0736	32.8333	34.9054	32.0653	35.1754	Q3V140;Q3V140-2;Q1WWJ9;F2Z440;Q6P8Q6	Q3V140	21;8;4;2;1	21;8;4;2;1	21;8;4;2;1	Acrosin-binding protein	Acrbp	sp|Q3V140|ACRBP_MOUSE Acrosin-binding protein OS=Mus musculus GN=Acrbp PE=1 SV=1	57.4	57.4	57.4	757770000000	33556000000	5937400000	22586000000	14536000000	7161700000	2547800000	12108000000	66973000000	15186000000	44153000000	24095000000	76669000000	11853000000	58645000000	16760000000	94575000000	13014000000	66104000000	11527000000	66092000000	7656700000
Acrv1	32.7126	35.662	33.5921	35.7333	33.5758	35.9374	33.483	35.1232	33.7159	34.777	34.316	36.4362	33.4325	36.7384	32.9732	37.3844	P50289	P50289	8	8	8	Acrosomal protein SP-10	Acrv1	sp|P50289|ASPX_MOUSE Acrosomal protein SP-10 OS=Mus musculus GN=Acrv1 PE=1 SV=2	22.2	22.2	22.2	1404300000000	58669000000	46584000000	8848000000	861560000	22176000000	30077000000	9877700000	3190600000	22382000000	117930000000	34238000000	116090000000	24955000000	109540000000	34064000000	103450000000	27173000000	97903000000	33101000000	175600000000	17487000000
Acsbg2	29.2959	31.8242	30.0539	32.4464	28.454	32.3172	29.187	32.2643	28.9324	32.4702	29.6135	32.1814	28.6797	31.2906	27.6148	30.2516	Q2XU92	Q2XU92	27	27	27	Long-chain-fatty-acid--CoA ligase ACSBG2	Acsbg2	sp|Q2XU92|ACBG2_MOUSE Long-chain-fatty-acid--CoA ligase ACSBG2 OS=Mus musculus GN=Acsbg2 PE=1 SV=1	53.2	53.2	53.2	111260000000	3746800000	2499200000	3511600000	2575200000	6208700000	4429900000	1852200000	533650000	1978300000	6763400000	3251800000	13202000000	712220000	10242000000	2044000000	15626000000	958160000	15783000000	1165900000	9505400000	521340000
Acsl6	26.3098	28.4296	26.266	30.5806	26.3342	30.9294	26.1343	31.005	26.4326	30.7165	26.3373	28.9252	25.8319	29.2023	25.7231	25.6661	Q5ICG4;A8IP90;Q5F2D0;Q91WC3;Q91WC3-2;Q5ICG6;Q5F2C5;Q80TQ7;Q8C028;F6WYN6;B0QZJ6;B1ARG5	Q5ICG4;A8IP90;Q5F2D0;Q91WC3;Q91WC3-2;Q5ICG6;Q5F2C5;Q80TQ7	32;32;32;32;32;31;29;19;11;6;6;4	32;32;32;32;32;31;29;19;11;6;6;4	2;2;2;2;2;2;0;0;0;0;0;0	Long-chain-fatty-acid--CoA ligase 6	Acsl6	tr|Q5ICG4|Q5ICG4_MOUSE Long chain acyl-CoA synthetase 6 isoform 1 OS=Mus musculus GN=Acsl6 PE=2 SV=1;tr|A8IP90|A8IP90_MOUSE Long-chain acyl-CoA synthetase OS=Mus musculus GN=Acsl6 PE=2 SV=1;tr|Q5F2D0|Q5F2D0_MOUSE Putative uncharacterized protein OS=Mus mus	58.1	58.1	4.2	27437000000	948170000	1238600000	1491200000	771310000	271030000	521440000	888060000	300760000	341320000	1980600000	345510000	2925900000	59926000	3692000000	180630000	3759300000	99291000	4592500000	183090000	1788500000	66172000
Actl11	32.0344	34.7958	32.4462	34.8756	32.3786	34.6969	32.3157	34.5754	32.9958	34.6146	33.3866	34.966	33.0637	34.8242	32.2729	35.1295	Q9D5V1;Q14BL3;Q9D5U4	Q9D5V1;Q14BL3;Q9D5U4	61;58;56	61;58;56	61;58;56		Actl11	tr|Q9D5V1|Q9D5V1_MOUSE Protein Actl11 OS=Mus musculus GN=Actl11 PE=2 SV=1;tr|Q14BL3|Q14BL3_MOUSE Uncharacterized protein OS=Mus musculus GN=Actl11 PE=2 SV=1;tr|Q9D5U4|Q9D5U4_MOUSE Putative uncharacterized protein OS=Mus musculus GN=Actl11 PE=2 SV=1	78.8	78.8	78.8	682610000000	18838000000	28557000000	35661000000	21787000000	14174000000	21092000000	5308500000	614960000	9700600000	64296000000	14946000000	70187000000	6605900000	52030000000	11184000000	66286000000	9671900000	70933000000	9751200000	67097000000	7660900000
Actl7a	30.7821	33.3432	31.4276	33.6912	30.9298	33.4257	31.0585	33.6832	31.4984	33.6507	31.8005	33.295	31.4535	32.9043	30.9539	31.9525	Q9QY84	Q9QY84	26	26	26	Actin-like protein 7A	Actl7a	sp|Q9QY84|ACL7A_MOUSE Actin-like protein 7A OS=Mus musculus GN=Actl7a PE=1 SV=1	79.3	79.3	79.3	284680000000	6372100000	18383000000	11269000000	1555300000	6403300000	8711500000	4775900000	2401200000	5387000000	23955000000	7331000000	32060000000	2581600000	21662000000	5205700000	38543000000	3320900000	43646000000	3268000000	19977000000	2771300000
Actl9	27.1433	30.4221	27.7561	30.7569	28.0223	30.4796	27.9995	30.737	28.2516	30.7413	29.0481	30.2697	28.3874	30.5288	27.5524	29.69	Q8CG27;Q8C1R1	Q8CG27	13;4	13;4	13;4	Actin-like protein 9	Actl9	sp|Q8CG27|ACTL9_MOUSE Actin-like protein 9 OS=Mus musculus GN=Actl9 PE=1 SV=1	59	59	59	35410000000	1439200000	175930000	3407300000	429020000	67750000	1643900000	157200000	12058000	427570000	2774000000	824520000	3799400000	287870000	2374400000	549800000	4062700000	512340000	5869000000	566950000	2424400000	390510000
Actrt2	28.2562	30.6422	28.7455	31.0691	28.8022	30.4784	28.9521	30.7087	29.5694	31.1077	29.8177	30.035	29.3069	30.7802	28.6063	29.8644	Q9D9L5	Q9D9L5	17	17	17	Actin-related protein T2	Actrt2	sp|Q9D9L5|ACTT2_MOUSE Actin-related protein T2 OS=Mus musculus GN=Actrt2 PE=2 SV=1	49.9	49.9	49.9	45545000000	5163100000	909500000	2406800000	69271000	960960000	167180000	45668000	0	521010000	5778600000	956780000	4854100000	422340000	2976000000	938470000	4972400000	705020000	6642700000	629670000	1699800000	489000000
Actrt3	27.7473	30.8914	28.3477	31.3037	28.2289	31.005	28.4723	31.3008	29.2818	31.259	29.5642	30.9838	29.2544	30.7782	28.2272	30.0544	Q8BXF8	Q8BXF8	15	15	15	Actin-related protein T3	Actrt3	sp|Q8BXF8|ACTT3_MOUSE Actin-related protein T3 OS=Mus musculus GN=Actrt3 PE=1 SV=1	58.3	58.3	58.3	52533000000	1983500000	277660000	2399100000	2638300000	1826800000	352350000	1092100000	398580000	495750000	4604200000	830280000	6045600000	405170000	4826700000	676010000	7591900000	770400000	7108300000	700610000	3497500000	602610000
Acyp1	28.8669	31.9567	29.5411	32.0317	30.4061	32.0359	29.7643	31.2755	30.6988	31.3305	31.3409	32.3065	30.6182	32.4361	30.0148	33.4255	P56376;Q4VAF0;E9QJT5;Q8BMV3	P56376;Q4VAF0;E9QJT5	7;6;6;2	7;6;6;2	7;6;6;2	Acylphosphatase-1;Acylphosphatase	Acyp1	sp|P56376|ACYP1_MOUSE Acylphosphatase-1 OS=Mus musculus GN=Acyp1 PE=1 SV=2;tr|Q4VAF0|Q4VAF0_MOUSE Acylphosphatase (Fragment) OS=Mus musculus GN=Acyp1 PE=2 SV=1;tr|E9QJT5|E9QJT5_MOUSE Acylphosphatase OS=Mus musculus GN=Acyp1 PE=1 SV=1	72.7	72.7	72.7	107410000000	915580000	1893100000	1336000000	16687000000	739880000	654790000	35565000	15666000	1491000000	10122000000	1806100000	9663900000	1613800000	8450600000	2281900000	7422300000	2233200000	8242700000	2318000000	10743000000	969630000
Acyp2	23.4307	27.4286	23.9952	27.0566	25.2527	27.8186	25.2929	27.1503	25.4294	25.0358	26.6653	28.6054	25.177	28.8919	25.5127	29.5637	P56375	P56375	4	4	4	Acylphosphatase-2	Acyp2	sp|P56375|ACYP2_MOUSE Acylphosphatase-2 OS=Mus musculus GN=Acyp2 PE=1 SV=2	42.5	42.5	42.5	4684500000	435230000	0	151090000	82361000	0	0	0	0	0	435340000	0	459290000	66498000	429670000	42281000	374690000	74463000	127420000	75662000	700090000	49404000
Adam1b	25.922	30.2944	25.7423	29.4883	25.2808	28.3718	24.5614	27.4921	25.5808	27.7362	25.88	27.4592	25.4278	30.2856	25.1141	31.2897	Q8R534;S5MZA6;S5MLA9;Q3V0Y9;Q3V0H1;Q3V0B1;Q60813	Q8R534	7;1;1;1;1;1;1	7;1;1;1;1;1;1	7;1;1;1;1;1;1	Disintegrin and metalloproteinase domain-containing protein 1b	Adam1b	sp|Q8R534|ADM1B_MOUSE Disintegrin and metalloproteinase domain-containing protein 1b OS=Mus musculus GN=Adam1b PE=1 SV=2	15.4	15.4	15.4	12773000000	1484500000	144910000	406350000	213430000	0	0	0	0	0	2799000000	251670000	1534400000	56560000	697430000	87865000	368870000	63321000	676020000	61485000	729640000	44859000
Adam2	28.7634	32.2348	29.4899	32.3551	30.3488	32.3111	29.8274	31.7367	30.9824	31.0034	31.5363	32.7663	31.2285	33.1397	30.1102	33.9699	Q60718;Q3TTP6;S5N4P6;S5MKM2	Q60718;Q3TTP6	16;15;5;5	16;15;5;5	16;15;5;5	Disintegrin and metalloproteinase domain-containing protein 2	Adam2	sp|Q60718|ADAM2_MOUSE Disintegrin and metalloproteinase domain-containing protein 2 OS=Mus musculus GN=Adam2 PE=1 SV=2;tr|Q3TTP6|Q3TTP6_MOUSE Putative uncharacterized protein (Fragment) OS=Mus musculus GN=Adam2 PE=2 SV=1	23.9	23.9	23.9	121380000000	13464000000	2252300000	380600000	137690000	0	5442200	0	0	1308100000	10518000000	1820900000	11852000000	2290000000	10643000000	2094300000	8400000000	3046700000	6791700000	3995500000	12960000000	2641700000
Adam3	25.184	30.8687	24.5313	31.097	25.5921	31.4879	25.418	31.463	27.058	30.6887	26.9103	31.762	24.8199	31.964	23.7754	32.2614	Q62287;F8VQ03;S5MZ95;S5MGA4;Q810R6;E9QA56;E9PYS9;Q78ZE8;Q6P907	Q62287;F8VQ03	10;10;4;4;3;1;1;1;1	10;10;4;4;3;1;1;1;1	10;10;4;4;3;1;1;1;1		Adam3	tr|Q62287|Q62287_MOUSE Cyritestin OS=Mus musculus GN=Adam3 PE=2 SV=1;tr|F8VQ03|F8VQ03_MOUSE Protein Adam3 OS=Mus musculus GN=Adam3 PE=4 SV=1	16.1	16.1	16.1	50581000000	4893900000	268950000	0	1615400000	124280000	58764000	98859000	21604000	0	4167500000	0	3987400000	66843000	6381500000	44603000	6165700000	114050000	5679200000	152710000	8531300000	0
Adam32	27.7145	30.9312	27.9209	31.1046	27.2184	31.3061	28.2473	30.8877	28.397	30.3505	29.5116	31.987	28.2907	30.7827	28.0205	31.9289	Q8K410;Q8K410-2;G3UXC2;S5MZ42;S5MKF5;G3UZF6;G3UXV9	Q8K410;Q8K410-2	8;7;2;2;2;1;1	8;7;2;2;2;1;1	8;7;2;2;2;1;1	Disintegrin and metalloproteinase domain-containing protein 32	Adam32	sp|Q8K410|ADA32_MOUSE Disintegrin and metalloproteinase domain-containing protein 32 OS=Mus musculus GN=Adam32 PE=1 SV=3;sp|Q8K410-2|ADA32_MOUSE Isoform 2 of Disintegrin and metalloproteinase domain-containing protein 32 OS=Mus musculus GN=Adam32	13.1	13.1	13.1	47195000000	1377200000	1537300000	0	792630000	2560700000	0	0	8625800	321420000	3637700000	879530000	5918400000	289950000	4920800000	715710000	5760700000	380020000	2855700000	609000000	8083200000	333470000
Adam34	24.7322	28.0449	25.5372	28.561	25.2244	29.0384	25.4122	28.8117	25.3775	28.7377	25.7481	28.0418	25.5655	28.5341	25.5158	26.6887	Q8BMR5;Q8K4K0;A2RSG8;Q7M765;Q7M766;Q8BMR4;Q9R158;S5N4H8;S5MZ50;S5ML11;S5MKG6	Q8BMR5;Q8K4K0;A2RSG8;Q7M765	12;12;12;6;3;2;2;1;1;1;1	12;12;12;6;3;2;2;1;1;1;1	9;9;9;4;2;0;0;0;0;0;0		Adam34;Gm5347	tr|Q8BMR5|Q8BMR5_MOUSE Putative uncharacterized protein OS=Mus musculus GN=Adam34 PE=2 SV=1;tr|Q8K4K0|Q8K4K0_MOUSE Testase 4 OS=Mus musculus GN=Adam34 PE=2 SV=1;tr|A2RSG8|A2RSG8_MOUSE A disintegrin and metallopeptidase domain 34 OS=Mus musculus GN=Adam34 P	15.7	15.7	10.3	8657700000	115520000	481490000	178560000	321260000	393490000	281650000	39532000	0	0	1051000000	62317000	806630000	33291000	858590000	96253000	1299700000	32066000	1692300000	46801000	402110000	40875000
Adam5	26.2708	30.6109	27.2415	31.2842	25.5477	31.2804	26.3168	31.4046	26.6154	31.6742	27.4281	32.4031	25.8964	31.6142	25.6388	30.8765	Q3TTE0-2;F6S1B5;Q3TTE0-4;Q3TTE0-3;Q3TTE0;S5N4L0;S5MZ72;Q78E93	Q3TTE0-2;F6S1B5;Q3TTE0-4;Q3TTE0-3;Q3TTE0	17;16;16;16;16;5;4;1	17;16;16;16;16;5;4;1	17;16;16;16;16;5;4;1	Disintegrin and metalloproteinase domain-containing protein 5	Adam5	sp|Q3TTE0-2|ADAM5_MOUSE Isoform 2 of Disintegrin and metalloproteinase domain-containing protein 5 OS=Mus musculus GN=Adam5;tr|F6S1B5|F6S1B5_MOUSE Disintegrin and metalloproteinase domain-containing protein 5 (Fragment) OS=Mus musculus GN=Adam5 PE=1 SV=1;s	25.8	25.8	25.8	66003000000	3519700000	3008700000	761830000	0	4320400000	3556500000	725530000	110430000	546900000	3639100000	943730000	7690300000	130750000	5065500000	655780000	7494300000	196580000	7868100000	222460000	10355000000	102580000
Adam6a	28.3695	31.1813	29.2392	31.3795	28.6021	31.3749	29.0314	31.439	29.0768	31.8235	29.7416	30.8889	28.9184	30.7781	27.9321	29.9566	Q8CGQ1;B2RSY5;Q32NZ3;S5MZ67;S5MG64;S5N4J9;S5MZ64	Q8CGQ1;B2RSY5;Q32NZ3	24;24;23;4;4;2;2	24;24;23;4;4;2;2	20;20;19;2;2;0;0		Adam6a	tr|Q8CGQ1|Q8CGQ1_MOUSE ADAM6 OS=Mus musculus GN=Adam6a PE=2 SV=1;tr|B2RSY5|B2RSY5_MOUSE A disintegrin and metallopeptidase domain 6 OS=Mus musculus GN=Adam6a PE=1 SV=1;tr|Q32NZ3|Q32NZ3_MOUSE Adam6 protein (Fragment) OS=Mus musculus GN=Adam6a PE=2 SV=1	37.7	37.7	31.7	58736000000	1992700000	3378400000	1741600000	614270000	457270000	2159900000	103820000	109370000	1172300000	5189800000	1224300000	5870900000	417760000	6071800000	1121700000	9175900000	675720000	8567300000	901490000	3691900000	455870000
Adam6b	26.3878	27.882	27.4827	30.0046	27.3378	30.6324	27.6495	30.9339	27.9053	30.5455	28.7289	30.0965	27.8015	30.2525	27.4924	29.2699	Q6IMH7;Q14DT8;Q8C0V3	Q6IMH7;Q14DT8;Q8C0V3	20;19;18	16;15;14	16;15;14		Adam6b	tr|Q6IMH7|Q6IMH7_MOUSE ADAM6b OS=Mus musculus GN=Adam6b PE=4 SV=1;tr|Q14DT8|Q14DT8_MOUSE Uncharacterized protein OS=Mus musculus GN=Adam6b PE=2 SV=1;tr|Q8C0V3|Q8C0V3_MOUSE Putative uncharacterized protein (Fragment) OS=Mus musculus GN=Adam6b PE=2 SV=1	31.2	25.3	25.3	30498000000	1995300000	1224900000	782620000	444660000	232700000	1904700000	696090000	27223000	212520000	655680000	648190000	2336900000	206750000	3287800000	739450000	5472400000	331800000	3950700000	409260000	2390600000	321840000
Adgb	25.2961	29.1128	27.131	29.2697	25.2019	29.4716	24.9799	30.3186	25.1669	30.4117	27.6622	30.1099	24.014	29.1312	23.7266	30.1051	A0A140LI36;J3QMP3;G3UZ78;D3YZ77;G3UZ78-2;G3UXD9	A0A140LI36;J3QMP3;G3UZ78	39;38;38;18;5;2	39;38;38;18;5;2	39;38;38;18;5;2	Androglobin	Adgb	tr|A0A140LI36|A0A140LI36_MOUSE Androglobin OS=Mus musculus GN=Adgb PE=1 SV=1;tr|J3QMP3|J3QMP3_MOUSE Androglobin OS=Mus musculus GN=Adgb PE=1 SV=1;sp|G3UZ78|ADGB_MOUSE Androglobin OS=Mus musculus GN=Adgb PE=1 SV=1	33.4	33.4	33.4	22935000000	661770000	636890000	354320000	1912000000	1010200000	794530000	832160000	47478000	0	1051600000	316030000	2469100000	211200000	2487200000	154390000	2932500000	50421000	3041000000	150270000	2058400000	120920000
Adh5	29.8944	32.6963	29.4105	30.2524	29.6297	30.6511	28.8178	30.1534	28.8784	29.3954	29.2014	31.0273	27.8257	30.7347	28.5806	29.7711	Q6P5I3;P28474;A0A0G2JGS3;Q9D748;Q548K2;Q3UMM7;Q64437	Q6P5I3;P28474	17;17;3;2;2;2;2	17;17;3;2;2;2;2	17;17;3;2;2;2;2	S-(hydroxymethyl)glutathione dehydrogenase;Alcohol dehydrogenase class-3	Adh5	tr|Q6P5I3|Q6P5I3_MOUSE S-(hydroxymethyl)glutathione dehydrogenase OS=Mus musculus GN=Adh5 PE=1 SV=2;sp|P28474|ADHX_MOUSE Alcohol dehydrogenase class-3 OS=Mus musculus GN=Adh5 PE=1 SV=3	59.4	59.4	59.4	57701000000	1503400000	3613600000	2962700000	1125000000	1526300000	404970000	142710000	12343000	10771000000	12521000000	3474300000	2556600000	1286900000	3107200000	1380900000	2076200000	494630000	1696000000	391230000	3267500000	119520000
Ak1	33.0144	36.1142	33.5444	35.8106	32.6509	35.9241	32.6898	35.5802	32.4888	35.6336	33.3665	36.2396	33.0264	36.7648	31.7707	36.4105	Q9R0Y5;Q9R0Y5-2;Z4YN97;A0A0A6YXW8	Q9R0Y5;Q9R0Y5-2	15;15;6;5	15;15;6;5	15;15;6;5	Adenylate kinase isoenzyme 1	Ak1	sp|Q9R0Y5|KAD1_MOUSE Adenylate kinase isoenzyme 1 OS=Mus musculus GN=Ak1 PE=1 SV=1;sp|Q9R0Y5-2|KAD1_MOUSE Isoform 2 of Adenylate kinase isoenzyme 1 OS=Mus musculus GN=Ak1	71.1	71.1	71.1	1491000000000	16487000000	17755000000	71162000000	72616000000	93081000000	1155800000	2832600000	1657000000	26910000000	151470000000	36175000000	137790000000	10700000000	122080000000	18699000000	138220000000	8477100000	145390000000	11540000000	174970000000	9961100000
AK157302	27.74	29.3759	28.242	30.4729	27.3734	30.287	27.8091	30.6955	28.7091	29.7302	28.0198	30.9922	28.0746	29.7136	28.1149	29.9468	I3ITR1;Q9D924	I3ITR1;Q9D924	7;7	7;7	7;7	Iron-sulfur cluster assembly 1 homolog, mitochondrial	AK157302;Isca1	tr|I3ITR1|I3ITR1_MOUSE MCG50313 OS=Mus musculus GN=AK157302 PE=4 SV=1;sp|Q9D924|ISCA1_MOUSE Iron-sulfur cluster assembly 1 homolog, mitochondrial OS=Mus musculus GN=Isca1 PE=2 SV=1	52.7	52.7	52.7	28524000000	1088600000	206540000	3167900000	18851000	0	0	0	0	875610000	1506800000	972030000	3256800000	283750000	2304600000	664220000	4691700000	459840000	2039000000	285160000	4135200000	246230000
Ak2	32.5469	34.9908	33.0624	35.1337	32.3087	35.2085	33.0079	35.0099	32.8836	34.8639	32.9103	35.8833	32.8183	35.8697	32.8655	36.1045	Q9WTP6-2;Q9WTP6;F7BP55	Q9WTP6-2;Q9WTP6	22;22;5	22;22;5	22;22;5	Adenylate kinase 2, mitochondrial;Adenylate kinase 2, mitochondrial, N-terminally processed	Ak2	sp|Q9WTP6-2|KAD2_MOUSE Isoform 2 of Adenylate kinase 2, mitochondrial OS=Mus musculus GN=Ak2;sp|Q9WTP6|KAD2_MOUSE Adenylate kinase 2, mitochondrial OS=Mus musculus GN=Ak2 PE=1 SV=5	81	81	81	949220000000	52675000000	41653000000	35850000000	31847000000	1555500000	190310000	2339200000	8711200000	17553000000	66188000000	25249000000	87624000000	8495600000	79916000000	19847000000	83909000000	10150000000	81799000000	8180500000	128260000000	8621800000
Ak8	28.5738	31.2112	29.6064	31.7447	29.7335	31.4438	29.7437	31.9879	29.9709	32.2442	30.4591	31.1236	30.1465	31.1666	29.725	29.9636	Q32M07	Q32M07	32	32	32	Adenylate kinase 8	Ak8	sp|Q32M07|KAD8_MOUSE Adenylate kinase 8 OS=Mus musculus GN=Ak8 PE=1 SV=1	65.1	65.1	65.1	80222000000	828290000	1971200000	4001200000	2750900000	2504500000	4171000000	225100000	21038000	781530000	5448900000	2079700000	7908200000	1215200000	6413400000	1858100000	11189000000	1636400000	11903000000	1344800000	4166400000	935000000
Akap14	25.6029	28.6639	25.7087	29.9717	25.7082	30.2552	24.9604	29.6385	26.073	29.1869	27.6055	31.4523	27.3616	30.3111	27.563	30.1848	Q3V0I7	Q3V0I7	27	27	27		Akap14	tr|Q3V0I7|Q3V0I7_MOUSE A kinase (PRKA) anchor protein 14 OS=Mus musculus GN=Akap14 PE=1 SV=1	45.3	45.3	45.3	24374000000	200110000	809480000	1697700000	1904700000	974400000	14012000	0	0	449080000	1265000000	74044000	2201400000	119370000	2774300000	46759000	2009700000	141310000	1733300000	79220000	4931800000	78020000
Akap3	34.6114	36.9732	35.2781	37.011	34.9317	37.1403	35.3763	37.4121	35.6667	37.5062	35.8419	36.4505	35.4277	37.0553	34.8394	36.8725	O88987	O88987	52	52	52	A-kinase anchor protein 3	Akap3	sp|O88987|AKAP3_MOUSE A-kinase anchor protein 3 OS=Mus musculus GN=Akap3 PE=1 SV=2	72.2	72.2	72.2	3564900000000	140100000000	125440000000	169720000000	92147000000	87218000000	35824000000	11202000000	4102400000	78868000000	274460000000	119530000000	301750000000	47029000000	289780000000	111730000000	461330000000	70200000000	484090000000	64089000000	193360000000	45790000000
Akap4	37.6881	39.8974	38.1944	39.9253	37.8948	39.9101	38.0371	39.7447	38.4976	39.6285	38.6422	39.6528	38.3029	40.2494	37.7297	40.3795	Q60662-2;A1L3T6;Q60662;Q9D3Z3	Q60662-2;A1L3T6;Q60662;Q9D3Z3	87;85;85;47	87;85;85;47	31;31;31;19	A-kinase anchor protein 4	Akap4	sp|Q60662-2|AKAP4_MOUSE Isoform 2 of A-kinase anchor protein 4 OS=Mus musculus GN=Akap4;tr|A1L3T6|A1L3T6_MOUSE A kinase (PRKA) anchor protein 4 OS=Mus musculus GN=Akap4 PE=2 SV=1;sp|Q60662|AKAP4_MOUSE A-kinase anchor protein 4 OS=Mus musculus GN=Akap4 PE=1	80.8	80.8	35.5	25558000000000	1110900000000	659140000000	583330000000	626700000000	499930000000	339320000000	257190000000	118350000000	727670000000	2225700000000	975730000000	2364600000000	476280000000	2132700000000	826810000000	2569700000000	597440000000	2515100000000	541820000000	1726500000000	447570000000
Akr1b3	31.4073	33.4626	31.4429	33.4818	31.1375	33.6731	30.8675	33.7652	30.5918	33.16	31.1414	33.7201	31.1024	33.2479	30.4162	32.1629	Q3UDY1;P45376;Q5U415;Q3TCL2;D3YVJ7;Q3ULP0	Q3UDY1;P45376;Q5U415;Q3TCL2	21;21;20;19;9;9	21;21;20;19;9;9	21;21;20;19;9;9	Aldose reductase	Akr1b3;Akr1b1	tr|Q3UDY1|Q3UDY1_MOUSE MCG6067, isoform CRA_b OS=Mus musculus GN=Akr1b3 PE=1 SV=1;sp|P45376|ALDR_MOUSE Aldose reductase OS=Mus musculus GN=Akr1b1 PE=1 SV=3;tr|Q5U415|Q5U415_MOUSE Aldo-keto reductase family 1, member B3 (Aldose reductase) OS=Mus musculus GN	68	68	68	285840000000	8065700000	12903000000	21573000000	14062000000	3059700000	4254600000	261750000	25753000	5770400000	26041000000	6926000000	27092000000	2759900000	28982000000	3095400000	42504000000	1557900000	27399000000	2238400000	26475000000	1826400000
Aldh1a2	27.1389	29.7653	26.8397	29.4925	26.3314	30.0766	26.3544	30.0628	26.7124	30.2203	26.8237	30.0683	26.8596	29.9531	26.3731	29.3292	Q62148;G3UYH1	Q62148	22;1	19;1	17;0	Retinal dehydrogenase 2	Aldh1a2	sp|Q62148|AL1A2_MOUSE Retinal dehydrogenase 2 OS=Mus musculus GN=Aldh1a2 PE=1 SV=2	57.5	54.2	50.8	22510000000	305370000	1288300000	786220000	677060000	310170000	859580000	330560000	240700000	365990000	1630600000	249700000	1683600000	126570000	2257700000	218910000	3502800000	92219000	3238300000	121580000	2251900000	139180000
Aldoa	34.3495	37.3651	34.9418	37.3813	34.2703	37.5864	34.7538	37.3852	34.8121	37.0932	35.3657	38.1002	34.3754	37.6499	34.1266	37.2366	A6ZI44;A0A0U1RPT5;D3YV98	A6ZI44;A0A0U1RPT5	36;18;17	36;18;17	3;3;3	Fructose-bisphosphate aldolase	Aldoa	tr|A6ZI44|A6ZI44_MOUSE Fructose-bisphosphate aldolase OS=Mus musculus GN=Aldoa PE=1 SV=1;tr|A0A0U1RPT5|A0A0U1RPT5_MOUSE Fructose-bisphosphate aldolase A (Fragment) OS=Mus musculus GN=Aldoa PE=1 SV=1	88.8	88.8	15.1	4177600000000	248440000000	180450000000	122270000000	66568000000	53221000000	45585000000	5448700000	3401100000	69911000000	337120000000	94613000000	436080000000	36663000000	404550000000	80900000000	465760000000	47732000000	316230000000	50079000000	542140000000	22988000000
Aldoart1	30.5548	33.8997	31.263	34.1077	30.562	34.2768	31.0069	33.7436	31.3084	33.4741	31.5724	34.6198	31.172	34.1576	30.252	33.9186	A6ZI46;Q3UER1;Q3TJ66;Q91Y97	A6ZI46	33;1;1;1	11;0;0;0	4;0;0;0	Fructose-bisphosphate aldolase	Aldoart1	tr|A6ZI46|A6ZI46_MOUSE Fructose-bisphosphate aldolase OS=Mus musculus GN=Aldoart1 PE=1 SV=1	89.3	48.7	15	420480000000	21536000000	24565000000	6586100000	10251000000	23530000000	0	102160000	33202000	5111200000	37302000000	7873500000	44736000000	1357600000	45122000000	6749500000	38576000000	3214200000	40149000000	3381200000	58547000000	2174200000
Aldoart2	30.598	34.0454	31.1053	33.9541	30.5383	34.2114	30.8122	33.4592	31.0372	33.1516	31.44	34.607	30.8824	34.1858	30.128	33.975	A6ZI47	A6ZI47	27	11	11	Fructose-bisphosphate aldolase	Aldoart2	tr|A6ZI47|A6ZI47_MOUSE Fructose-bisphosphate aldolase OS=Mus musculus GN=Aldoart2 PE=1 SV=1	62.9	25.5	25.5	337510000000	15179000000	34179000000	716220000	503010000	417470000	6403400	0	0	3759800000	37459000000	5907600000	35229000000	2056100000	39371000000	4181400000	32219000000	2526900000	27365000000	2986300000	52103000000	1745100000
Alms1	26.91	30.0634	27.4486	30.6336	28.5608	30.7974	27.8711	30.9168	28.7187	31.4109	28.6982	30.3017	28.7829	28.306	28.0861	29.8139	Q8K4E0;Q8K4E0-2	Q8K4E0	52;1	52;1	52;1	Alstrom syndrome protein 1 homolog	Alms1	sp|Q8K4E0|ALMS1_MOUSE Alstrom syndrome protein 1 homolog OS=Mus musculus GN=Alms1 PE=1 SV=2	24.6	24.6	24.6	38394000000	1030000000	2981200000	1485400000	1129400000	695700000	851790000	272110000	0	362270000	2776600000	653820000	3485500000	520260000	3407400000	468230000	4971400000	674720000	7565900000	521570000	2550300000	465240000
Als2cr12	24.7911	25.4776	25.1815	24.8001	24.9337	26.548	24.3052	26.5738	25.1257	26.3055	23.139	26.5772	24.4095	26.4357	24.1547	26.6455	A0A087WRU9;A0A087WNN1;Q8BVM7;A0A087WRG1	A0A087WRU9;A0A087WNN1;Q8BVM7	4;4;4;1	4;4;4;1	4;4;4;1	Amyotrophic lateral sclerosis 2 chromosomal region candidate gene 12 protein homolog	Als2cr12	tr|A0A087WRU9|A0A087WRU9_MOUSE Amyotrophic lateral sclerosis 2 chromosomal region candidate gene 12 protein homolog OS=Mus musculus GN=Als2cr12 PE=4 SV=1;tr|A0A087WNN1|A0A087WNN1_MOUSE Amyotrophic lateral sclerosis 2 chromosomal region candidate gene 12 pr	16.5	16.5	16.5	1559000000	79070000	122490000	126130000	0	0	35698000	0	0	0	59430000	0	61887000	0	206530000	0	230540000	14761000	218470000	14329000	169330000	13987000
Amdhd2	29.0546	30.7337	29.3819	30.9394	28.7378	30.6055	28.7592	31.5762	28.6029	31.4631	29.4139	30.3299	29.0467	30.5465	28.203	29.1106	Q8JZV7;F6UP77;F7CUP3	Q8JZV7	16;7;2	16;7;2	16;7;2	Putative N-acetylglucosamine-6-phosphate deacetylase	Amdhd2	sp|Q8JZV7|NAGA_MOUSE N-acetylglucosamine-6-phosphate deacetylase OS=Mus musculus GN=Amdhd2 PE=1 SV=1	72.6	72.6	72.6	53412000000	393890000	525190000	1411700000	2935400000	3333200000	1679000000	248670000	42176000	888090000	4040400000	1315600000	4667900000	493070000	3427700000	854400000	10413000000	444720000	11488000000	502490000	1657600000	428800000
Amz2	25.3357	28.6754	25.8451	29.3585	26.5825	29.4809	26.989	29.8899	27.4076	30.1433	27.7365	28.9502	27.2739	29.4211	24.6592	28.6443	B1AT59;Q400C8;B1AT60;Q400C8-2;Q3UP02	B1AT59;Q400C8;B1AT60;Q400C8-2;Q3UP02	16;16;14;14;9	16;16;14;14;9	16;16;14;14;9	Archaemetzincin-2	Amz2	tr|B1AT59|B1AT59_MOUSE Archaemetzincin-2 OS=Mus musculus GN=Amz2 PE=1 SV=1;sp|Q400C8|AMZ2_MOUSE Archaemetzincin-2 OS=Mus musculus GN=Amz2 PE=2 SV=1;tr|B1AT60|B1AT60_MOUSE Archaemetzincin-2 OS=Mus musculus GN=Amz2 PE=1 SV=1;sp|Q400C8-2|AMZ2_MOUSE Isoform 2	62.3	62.3	62.3	17189000000	1244800000	635010000	0	1121100000	838180000	583380000	124300000	42268000	86504000	875400000	88841000	1691500000	198940000	1485000000	434890000	1956500000	248510000	2341900000	438810000	1158800000	178300000
Ankef1	26.6867	29.9916	26.9711	30.7231	27.2332	30.562	27.4988	31.0381	27.64	31.3447	28.1948	30.9114	27.5337	29.1061	27.3336	28.3616	Q9D2J7;Q8BLU6;D6RDT8	Q9D2J7;Q8BLU6	28;16;8	28;16;8	28;16;8	Ankyrin repeat and EF-hand domain-containing protein 1	Ankef1	sp|Q9D2J7|ANKE1_MOUSE Ankyrin repeat and EF-hand domain-containing protein 1 OS=Mus musculus GN=Ankef1 PE=2 SV=1;tr|Q8BLU6|Q8BLU6_MOUSE Ankyrin repeat and EF-hand domain-containing protein 1 (Fragment) OS=Mus musculus GN=Ankef1 PE=2 SV=1	48.3	48.3	48.3	36180000000	645780000	1485700000	763680000	1349700000	0	792920000	1108200000	13861000	297890000	1611500000	277910000	4513400000	213930000	3931200000	591170000	6059900000	228850000	6715600000	200260000	4250200000	189940000
Ankrd36	26.6315	27.9142	25.3903	27.5688	24.5305	28.2568	24.53	27.3542	24.4068	26.8021	25.3396	28.8205	24.9501	29.3743	24.6338	30.3294	Q5QNR3;D3Z4K0;Q9DAK0;Q5QNR4;Q9EQ29	Q5QNR3;D3Z4K0;Q9DAK0;Q5QNR4	10;10;9;9;1	10;10;9;9;1	10;10;9;9;1		Ankrd36	tr|Q5QNR3|Q5QNR3_MOUSE Protein Ankrd36 (Fragment) OS=Mus musculus GN=Ankrd36 PE=1 SV=2;tr|D3Z4K0|D3Z4K0_MOUSE Protein Ankrd36 OS=Mus musculus GN=Ankrd36 PE=1 SV=1;tr|Q9DAK0|Q9DAK0_MOUSE Putative uncharacterized protein OS=Mus musculus GN=Ankrd36 PE=2 SV=1;	12.1	12.1	12.1	5518600000	292510000	316610000	110280000	0	0	7373200	14828000	0	0	443780000	28906000	539960000	0	527470000	13019000	417890000	0	250640000	0	815050000	0
Antxrl	26.2773	27.7854	26.8247	29.1036	26.9612	29.8975	25.7606	28.31	26.1142	28.3822	27.1256	30.3367	24.9703	29.9822	24.2665	30.0793	Q8BVM2	Q8BVM2	18	18	18	Anthrax toxin receptor-like	Antxrl	sp|Q8BVM2|ANTRL_MOUSE Anthrax toxin receptor-like OS=Mus musculus GN=Antxrl PE=2 SV=2	45.4	45.4	45.4	15049000000	510810000	454300000	1287700000	492600000	136010000	540700000	0	0	76514000	635730000	118980000	1362600000	159690000	1756600000	189370000	1499200000	137240000	1373300000	179980000	2179400000	17008000
Anxa13	24.7967	28.7437	25.1206	27.4596	24.9583	26.4245	25.3934	26.4241	25.5292	26.865	24.7801	26.214	25.7849	28.2025	24.9532	26.9575	Q99JG3;F6ZSM3;Q9CVK5	Q99JG3;F6ZSM3;Q9CVK5	10;7;5	10;7;5	10;7;5	Annexin A13;Annexin	Anxa13	sp|Q99JG3|ANX13_MOUSE Annexin A13 OS=Mus musculus GN=Anxa13 PE=1 SV=3;tr|F6ZSM3|F6ZSM3_MOUSE Annexin OS=Mus musculus GN=Anxa13 PE=1 SV=2;tr|Q9CVK5|Q9CVK5_MOUSE Annexin (Fragment) OS=Mus musculus GN=Anxa13 PE=2 SV=1	36.6	36.6	36.6	3907500000	39069000	219860000	118580000	23051000	62220000	0	171470000	20055000	139630000	841320000	148730000	405280000	0	98920000	0	276860000	0	356360000	0	36779000	0
Apoh	31.3573	31.1476	31.1906	31.8036	30.7787	32.2823	31.5642	31.9632	30.7839	31.9164	29.9805	32.5743	30.2502	32.0775	31.0266	31.5276	Q01339;Q6LAL7;Q9CY42;I7HJR3;I7HPW5;CON__P17690	Q01339;Q6LAL7;Q9CY42	19;18;18;8;1;1	19;18;18;8;1;1	19;18;18;8;1;1	Beta-2-glycoprotein 1	Apoh	sp|Q01339|APOH_MOUSE Beta-2-glycoprotein 1 OS=Mus musculus GN=Apoh PE=1 SV=1;tr|Q6LAL7|Q6LAL7_MOUSE Beta-2 glycoprotein I (Fragment) OS=Mus musculus PE=4 SV=1;tr|Q9CY42|Q9CY42_MOUSE Putative uncharacterized protein OS=Mus musculus GN=Apoh PE=2 SV=1	56.8	56.8	56.8	118320000000	1900900000	7917800000	2669100000	999000000	5142300000	160970000	358240000	599150000	8382300000	8901000000	7764000000	8196400000	2968900000	10271000000	8040400000	8941000000	1844300000	8366300000	830080000	9117900000	1125200000
Aprt	25.4061	27.2367	25.8882	28.3348	26.131	28.2422	25.2035	27.828	26.166	27.6677	25.1514	27.9829	25.5336	26.8863	26.2312	26.7206	P08030;Q61320	P08030	7;1	7;1	7;1	Adenine phosphoribosyltransferase	Aprt	sp|P08030|APT_MOUSE Adenine phosphoribosyltransferase OS=Mus musculus GN=Aprt PE=1 SV=2	48.9	48.9	48.9	6311500000	226480000	144720000	0	0	0	748060000	525520000	41704000	249630000	469250000	323670000	675670000	64479000	509830000	128840000	800300000	65415000	471280000	46469000	479150000	18696000
Arl3	27.1591	29.6925	27.6914	29.535	27.6399	30.5185	26.7723	28.946	26.7866	28.9225	27.1102	29.271	26.7868	29.7359	26.4881	29.3435	Q543P7;Q9WUL7	Q543P7;Q9WUL7	8;8	8;8	8;8	ADP-ribosylation factor-like protein 3	Arl3	tr|Q543P7|Q543P7_MOUSE Putative uncharacterized protein OS=Mus musculus GN=Arl3 PE=1 SV=1;sp|Q9WUL7|ARL3_MOUSE ADP-ribosylation factor-like protein 3 OS=Mus musculus GN=Arl3 PE=1 SV=1	63.7	63.7	63.7	19042000000	463100000	0	1976600000	1168700000	0	590480000	665400000	30591000	297280000	1770500000	294400000	2402800000	187710000	3786800000	241480000	1241100000	128790000	876520000	127990000	1364000000	63564000
Arl9	25.0354	23.8645	25.5756	25.9081	24.8032	26.4596	24.8697	26.2277	25.7248	24.457	24.5103	27.2868	23.9595	26.4365	24.7404	26.8851	F7BE40;Q6IMB2	F7BE40;Q6IMB2	7;4	7;4	7;4		Arl9	tr|F7BE40|F7BE40_MOUSE Protein Arl9 (Fragment) OS=Mus musculus GN=Arl9 PE=3 SV=1;tr|Q6IMB2|Q6IMB2_MOUSE ADP-ribosylation factor-like 9 OS=Mus musculus GN=Arl9 PE=2 SV=1	43.3	43.3	43.3	2209900000	115980000	97562000	0	0	0	263920000	72462000	266400000	0	28091000	0	91074000	0	186060000	0	313780000	0	358210000	0	241160000	0
Armc12	32.3076	34.8232	32.9695	35.3429	32.1608	35.3111	32.4839	35.1728	32.7922	35.0804	33.023	34.3612	32.5577	34.298	32.0399	32.7357	Q80X86;C0IQA5	Q80X86;C0IQA5	19;16	19;16	19;16	Armadillo repeat-containing protein 12	Armc12	sp|Q80X86|ARM12_MOUSE Armadillo repeat-containing protein 12 OS=Mus musculus GN=Armc12 PE=2 SV=1;tr|C0IQA5|C0IQA5_MOUSE Testis specific expressed protein 3 OS=Mus musculus GN=Armc12 PE=2 SV=1	77.6	77.6	77.6	700210000000	2028600000	9808900000	75171000000	22201000000	17484000000	15185000000	13782000000	2396100000	8129300000	43219000000	13681000000	74553000000	2933700000	46744000000	8489000000	81969000000	23658000000	100600000000	25329000000	25042000000	2921300000
Armc3	28.8621	31.699	29.5464	32.0185	29.3574	32.3178	29.3791	31.9967	29.9234	31.8214	30.2654	32.1594	29.716	31.7353	29.4155	31.7355	A2AU71;B2RWT0;A2AU72-2	A2AU71;B2RWT0;A2AU72-2	36;35;30	36;35;30	1;1;1	Armadillo repeat-containing protein 3	Armc3	tr|A2AU71|A2AU71_MOUSE Armadillo repeat-containing protein 3 OS=Mus musculus GN=Armc3 PE=1 SV=1;tr|B2RWT0|B2RWT0_MOUSE Armc3 protein OS=Mus musculus GN=Armc3 PE=2 SV=1;sp|A2AU72-2|ARMC3_MOUSE Isoform 2 of Armadillo repeat-containing protein 3 OS=Mus muscul	54	54	1.4	92627000000	852570000	509680000	4052300000	1987100000	5797800000	3269600000	348530000	216520000	984010000	7222800000	1173300000	10756000000	1004400000	11153000000	1487900000	10282000000	913210000	9671200000	1004300000	10436000000	687940000
Armc4	30.2937	32.1592	30.8939	33.0878	30.6609	32.9294	30.8826	33.3431	31.2098	33.7599	31.3609	32.4065	31.2	31.8436	30.8185	31.3675	B2RY50	B2RY50	48	48	48	Armadillo repeat-containing protein 4	Armc4	sp|B2RY50|ARMC4_MOUSE Armadillo repeat-containing protein 4 OS=Mus musculus GN=Armc4 PE=1 SV=1	57.3	57.3	57.3	216020000000	6302400000	11220000000	10188000000	9028900000	5581500000	4526700000	2914100000	1438300000	2431800000	10332000000	4746700000	24694000000	1542400000	19164000000	4122500000	30858000000	2278400000	39995000000	2544400000	13018000000	1744700000
Armt1	27.3708	28.3445	27.022	28.2746	26.0028	28.8851	26.3146	29.0596	26.2052	30.7088	25.8427	26.961	26.7943	27.6478	26.6557	26.8866	A6H630;A6H630-2;A6H630-4;A6H630-3;D6RG65	A6H630;A6H630-2	21;13;7;5;2	21;13;7;5;2	21;13;7;5;2	Protein-glutamate O-methyltransferase	Armt1	sp|A6H630|ARMT1_MOUSE Protein-glutamate O-methyltransferase OS=Mus musculus GN=Armt1 PE=1 SV=1;sp|A6H630-2|ARMT1_MOUSE Isoform 2 of Protein-glutamate O-methyltransferase OS=Mus musculus GN=Armt1	57.2	57.2	57.2	14563000000	321820000	41873000	1024800000	501610000	1724300000	262460000	54168000	71484000	250100000	1581200000	264590000	1078500000	101040000	889540000	179270000	1532900000	78528000	3649500000	47726000	144240000	105290000
Arsa	30.6717	34.0895	30.9121	33.7678	30.9441	34.0014	30.544	34.0558	31.0287	33.9528	30.929	33.7785	29.9067	34.0761	28.9468	33.0722	P50428;F6QGM0	P50428	15;2	15;2	14;2	Arylsulfatase A	Arsa	sp|P50428|ARSA_MOUSE Arylsulfatase A OS=Mus musculus GN=Arsa PE=1 SV=2	54.2	54.2	52.8	339440000000	1599300000	16354000000	4549800000	8683400000	33497000000	3527700000	281190000	136660000	4921700000	32984000000	5734100000	33338000000	3568300000	35175000000	3595000000	46944000000	2953800000	36075000000	2473100000	27134000000	922950000
Art3	27.1653	30.2123	27.6527	30.4689	27.3777	30.4885	26.7534	31.0501	27.9208	30.467	28.2415	30.4965	26.3226	30.5012	26.9407	29.7331	E9QNU1;B7ZNM3;E9Q7Q8;Q8R2G4-8;A0A0R4J1M9;A0A0R4J1Q4;A0A0R4J1N4;Q8R2G4;E9Q1U7;Q8R2G4-7;F6RER8;E9Q9Q8;E9Q8Z0;E9Q7Z7;E9Q984;E9Q630;F6W3A0;F6Z2C7	E9QNU1;B7ZNM3;E9Q7Q8;Q8R2G4-8;A0A0R4J1M9;A0A0R4J1Q4;A0A0R4J1N4;Q8R2G4;E9Q1U7;Q8R2G4-7;F6RER8;E9Q9Q8;E9Q8Z0;E9Q7Z7;E9Q984	13;12;12;12;11;11;11;11;10;10;9;8;8;8;7;4;2;1	13;12;12;12;11;11;11;11;10;10;9;8;8;8;7;4;2;1	13;12;12;12;11;11;11;11;10;10;9;8;8;8;7;4;2;1	Ecto-ADP-ribosyltransferase 3	Art3	tr|E9QNU1|E9QNU1_MOUSE NAD(P)(+)--arginine ADP-ribosyltransferase OS=Mus musculus GN=Art3 PE=1 SV=1;tr|B7ZNM3|B7ZNM3_MOUSE NAD(P)(+)--arginine ADP-ribosyltransferase OS=Mus musculus GN=Art3 PE=2 SV=1;tr|E9Q7Q8|E9Q7Q8_MOUSE NAD(P)(+)--arginine ADP-ribosyltr	38.9	38.9	38.9	32395000000	705650000	340650000	363280000	27825000	2722800000	1576700000	346580000	32237000	396300000	2452700000	589430000	3356400000	234730000	3186000000	298640000	4487300000	307350000	4790500000	391060000	2942800000	86507000
Asb9	26.9502	31.0278	27.7299	31.0154	26.5925	31.672	26.5975	31.5717	27.5176	31.0454	27.6209	31.2223	27.2664	30.4442	25.7635	27.8198	Q91ZT8	Q91ZT8	12	12	12	Ankyrin repeat and SOCS box protein 9	Asb9	sp|Q91ZT8|ASB9_MOUSE Ankyrin repeat and SOCS box protein 9 OS=Mus musculus GN=Asb9 PE=1 SV=2	83.1	83.1	83.1	50903000000	1368500000	2811100000	1725900000	1209600000	2403400000	1487500000	1159000000	119170000	339540000	5243000000	606140000	5573900000	139440000	5857100000	252860000	5877400000	366270000	6530800000	245080000	5354400000	121550000
Asns	25.8403	25.9945	25.7269	25.405	25.9308	26.4501	25.7815	26.1699	24.8675	27.1949	24.6951	25.3288	24.2419	25.8042	25.6345	25.1122	Q3TV20;Q3TIA9;Q61024;D3Z028;D3YYR0;D3Z0C2	Q3TV20;Q3TIA9;Q61024	4;4;4;1;1;1	4;4;4;1;1;1	4;4;4;1;1;1	Asparagine synthetase [glutamine-hydrolyzing]	Asns	tr|Q3TV20|Q3TV20_MOUSE Putative uncharacterized protein OS=Mus musculus GN=Asns PE=2 SV=1;tr|Q3TIA9|Q3TIA9_MOUSE Putative uncharacterized protein OS=Mus musculus GN=Asns PE=2 SV=1;sp|Q61024|ASNS_MOUSE Asparagine synthetase [glutamine-hydrolyzing] OS=Mus mu	9.8	9.8	9.8	1920800000	0	0	65343000	0	295870000	0	0	0	161070000	185470000	81002000	124090000	64643000	251280000	24064000	188540000	10977000	376410000	6310800	8459900	9591400
Asrgl1	31.7513	35.612	32.7159	35.4289	32.5293	35.9217	32.2248	35.5427	33.0943	35.5692	33.5243	36.3645	32.9627	36.7333	31.5371	36.8908	Q8C0M9	Q8C0M9	17	17	17	Isoaspartyl peptidase/L-asparaginase;Isoaspartyl peptidase/L-asparaginase alpha chain;Isoaspartyl peptidase/L-asparaginase beta chain	Asrgl1	sp|Q8C0M9|ASGL1_MOUSE Isoaspartyl peptidase/L-asparaginase OS=Mus musculus GN=Asrgl1 PE=1 SV=1	75.8	75.8	75.8	1500200000000	79262000000	131540000000	87139000000	10378000000	54611000000	24889000000	3019400000	2251000000	7334000000	99447000000	15663000000	102710000000	9957800000	133040000000	7850700000	126420000000	13202000000	136530000000	12394000000	191870000000	7712500000
Atp2b4	29.3394	29.5799	30.5606	29.2145	28.4936	29.4386	29.0447	29.3002	28.1124	30.4446	28.7112	29.8927	28.8142	30.6443	28.8278	32.3675	H2BL43;E9Q828;F7AAP4;D1FNM8;Q6Q476	H2BL43;E9Q828;F7AAP4;D1FNM8	33;33;32;32;9	33;33;32;32;9	6;6;5;5;6	Calcium-transporting ATPase	Atp2b4	tr|H2BL43|H2BL43_MOUSE Calcium-transporting ATPase OS=Mus musculus GN=Atp2b4 PE=2 SV=1;tr|E9Q828|E9Q828_MOUSE Calcium-transporting ATPase OS=Mus musculus GN=Atp2b4 PE=1 SV=1;tr|F7AAP4|F7AAP4_MOUSE Calcium-transporting ATPase OS=Mus musculus GN=Atp2b4 PE=1	34.1	34.1	5.6	34101000000	1863300000	1809800000	974360000	0	739430000	393960000	52735000	0	1692500000	992770000	6183100000	1221900000	804490000	1665600000	1357800000	1207000000	486520000	3142300000	640140000	1824800000	588290000
Atp6v1e2	27.5843	30.3881	28.0632	30.5206	27.1256	30.5627	27.4363	30.0453	27.3082	30.466	28.4067	30.479	27.335	30.3954	27.1131	29.395	Q9D593	Q9D593	16	16	13	V-type proton ATPase subunit E 2	Atp6v1e2	sp|Q9D593|VATE2_MOUSE V-type proton ATPase subunit E 2 OS=Mus musculus GN=Atp6v1e2 PE=1 SV=1	59.7	59.7	46.9	30350000000	2366700000	1094800000	2186900000	316910000	164780000	100560000	466280000	0	718940000	2668900000	949580000	2831900000	634610000	2490300000	940120000	2608400000	430410000	2758200000	512040000	2945900000	422500000
AY761185	26.1171	29.56	27.8506	29.6182	24.5774	31.0049	27.6659	28.8073	27.6079	28.4922	28.8651	30.3072	27.8434	30.4485	27.2656	31.7126	Q5ERI8;B9EJ34	Q5ERI8;B9EJ34	4;3	4;3	4;3		AY761185	tr|Q5ERI8|Q5ERI8_MOUSE CRS4C-6 OS=Mus musculus GN=AY761185 PE=2 SV=1;tr|B9EJ34|B9EJ34_MOUSE Uncharacterized protein OS=Mus musculus GN=AY761185 PE=2 SV=1	55.3	55.3	55.3	22909000000	310870000	325960000	0	0	1084900000	2107100000	96033000	29316000	236470000	1404100000	692210000	1746700000	47889000	4586600000	509660000	1037700000	178270000	772810000	523630000	2518000000	269800000
Bag1	29.2712	31.2065	29.1123	30.3233	29.4155	30.5927	29.0817	30.5115	28.9262	30.2467	29.5553	31.2502	29.2393	31.6487	28.5225	32.7455	F6TCF9;Q60739-2;Q60739;Q9CUY1	F6TCF9;Q60739-2;Q60739;Q9CUY1	14;14;14;11	14;14;14;11	14;14;14;11	BAG family molecular chaperone regulator 1	Bag1	tr|F6TCF9|F6TCF9_MOUSE BAG family molecular chaperone regulator 1 OS=Mus musculus GN=Bag1 PE=1 SV=1;sp|Q60739-2|BAG1_MOUSE Isoform 2 of BAG family molecular chaperone regulator 1 OS=Mus musculus GN=Bag1;sp|Q60739|BAG1_MOUSE BAG family molecular chaperone r	37.5	37.5	37.5	46398000000	858720000	4078000000	1236700000	0	0	0	0	0	1546800000	4219700000	1514500000	3522700000	810530000	3224100000	1181000000	3961300000	632720000	2015100000	756690000	5319000000	459800000
Bag5	28.1919	30.8465	28.544	30.7892	29.2772	31.2437	29.2346	30.6645	29.528	30.5878	30.0046	31.2416	29.1495	31.5389	28.6734	31.9179	Q8CI32;E0CYW3;E0CX76	Q8CI32	21;3;2	21;3;2	21;3;2	BAG family molecular chaperone regulator 5	Bag5	sp|Q8CI32|BAG5_MOUSE BAG family molecular chaperone regulator 5 OS=Mus musculus GN=Bag5 PE=1 SV=1	58.8	58.8	58.8	48747000000	1901200000	4437000000	673740000	467800000	761470000	620170000	0	0	516130000	3123500000	1089400000	4629100000	920520000	4829800000	1324300000	3465600000	874510000	4891700000	950300000	4637500000	619300000
Bag6	30.2008	32.0446	30.3938	32.1144	29.9027	32.1565	30.146	32.1098	29.7285	32.1675	30.2613	31.9085	30.0009	32.0859	29.3695	32.7655	Q3UF95;Q9Z1R2;G3UYQ2;G3UZT6;A0A1B0GX81;Q3TDL4;Q8HWH4;G3UXT8;Q9CRG8;G3UYZ0;G3V013;S4R183;S4R224	Q3UF95;Q9Z1R2;G3UYQ2;G3UZT6;A0A1B0GX81;Q3TDL4	34;34;29;29;28;28;15;14;8;8;7;5;4	34;34;29;29;28;28;15;14;8;8;7;5;4	34;34;29;29;28;28;15;14;8;8;7;5;4	Large proline-rich protein BAG6	Bag6	tr|Q3UF95|Q3UF95_MOUSE Large proline-rich protein BAG6 OS=Mus musculus GN=Bag6 PE=1 SV=1;sp|Q9Z1R2|BAG6_MOUSE Large proline-rich protein BAG6 OS=Mus musculus GN=Bag6 PE=1 SV=1;tr|G3UYQ2|G3UYQ2_MOUSE Large proline-rich protein BAG6 OS=Mus musculus GN=Bag6 P	38.8	38.8	38.8	116990000000	3255000000	3333500000	3627900000	8666300000	5068800000	1301400000	1939500000	116350000	3851600000	9511800000	4057700000	10965000000	1146000000	9845400000	2691200000	11864000000	877240000	12847000000	976760000	7787000000	1075000000
Banf2	27.9948	31.8365	29.0674	31.9614	29.7317	32.1279	28.979	32.0493	30.1404	31.362	30.4334	32.0867	30.2544	31.8471	29.2478	32.2313	Q8BVR0	Q8BVR0	8	8	8	Barrier-to-autointegration factor-like protein	Banf2	sp|Q8BVR0|BAFL_MOUSE Barrier-to-autointegration factor-like protein OS=Mus musculus GN=Banf2 PE=1 SV=1	77.8	77.8	77.8	90416000000	9248900000	4121000000	1690800000	0	0	0	0	142190000	429990000	8235700000	997020000	10237000000	1134300000	9546600000	1477900000	12358000000	1380400000	9300100000	1338700000	8899800000	1141900000
BB014433	25.4715	31.4728	26.4633	32.1336	28.5269	32.1247	25.7577	32.3117	28.6819	32.2069	29.4452	32.9238	27.4663	32.2236	27.1258	33.1423	Q8C5R5;D3Z6N0	Q8C5R5	21;6	21;6	21;6		BB014433	tr|Q8C5R5|Q8C5R5_MOUSE Expressed sequence BB014433 OS=Mus musculus GN=BB014433 PE=2 SV=1	78.9	78.9	78.9	91689000000	9818300000	1974100000	3781300000	852540000	896660000	165250000	0	0	93375000	4929400000	494410000	6595100000	876230000	6261400000	222110000	11272000000	785150000	10824000000	984460000	11123000000	198910000
BC048562	24.1511	28.7333	25.2342	30.1246	25.9324	30.5741	26.0265	31.0319	25.3696	31.2427	26.0349	31.7848	25.7332	28.452	23.8953	25.6691	Q80ZQ7;Q8CDT2	Q80ZQ7;Q8CDT2	9;9	9;9	9;9		BC048562	tr|Q80ZQ7|Q80ZQ7_MOUSE Protein BC048562 OS=Mus musculus GN=BC048562 PE=2 SV=1;tr|Q8CDT2|Q8CDT2_MOUSE Putative uncharacterized protein (Fragment) OS=Mus musculus GN=BC048562 PE=2 SV=1	68.1	68.1	68.1	39205000000	0	729430000	508030000	624780000	3077700000	4695500000	2572900000	245520000	25766000	1651700000	27858000	2997000000	25489000	3436500000	266110000	5708800000	56556000	5350000000	89475000	6310500000	66767000
BC049730	25.2371	28.6139	25.3428	28.1634	23.6629	27.4462	24.7691	27.2498	25.136	25.9046	26.0485	29.4821	24.2199	29.5779	24.4677	31.1461	Q810N3;A0A0U1RNR5	Q810N3;A0A0U1RNR5	6;3	6;3	6;3		BC049730	tr|Q810N3|Q810N3_MOUSE Protein BC049730 OS=Mus musculus GN=BC049730 PE=1 SV=1;tr|A0A0U1RNR5|A0A0U1RNR5_MOUSE Protein BC049730 (Fragment) OS=Mus musculus GN=BC049730 PE=1 SV=1	19.5	19.5	19.5	8570200000	97096000	502010000	0	485030000	313520000	0	0	0	104010000	847230000	65979000	777250000	43074000	961180000	141130000	442950000	65723000	223120000	88888000	905720000	13767000
BC051142	26.4257	29.3087	27.219	28.9291	27.9431	29.7467	27.0586	29.0336	28.3642	30.5745	28.449	29.8027	27.4331	30.0654	25.3344	31.6295	Q3V0M8;A2CG24;Q8BHP1;Q80XD0;A6X8K9;A2CG25	Q3V0M8;A2CG24;Q8BHP1;Q80XD0	9;8;7;6;1;1	9;8;7;6;1;1	8;7;6;5;1;1		BC051142	tr|Q3V0M8|Q3V0M8_MOUSE Protein BC051142 OS=Mus musculus GN=BC051142 PE=1 SV=1;tr|A2CG24|A2CG24_MOUSE Protein BC051142 OS=Mus musculus GN=BC051142 PE=1 SV=1;tr|Q8BHP1|Q8BHP1_MOUSE Putative uncharacterized protein OS=Mus musculus GN=BC051142 PE=2 SV=1;tr|Q80	37.2	37.2	34.8	24182000000	1042700000	979830000	3425700000	178930000	131100000	0	0	0	173520000	1539600000	721140000	1626400000	424460000	1654700000	299790000	1722900000	399750000	3118800000	429460000	2474600000	180330000
BC089491	27.5724	29.6864	25.4874	29.7259	24.8062	29.2684	26.2505	29.6431	23.9233	29.0067	27.6253	30.1682	26.2716	29.0991	25.6844	30.0657	Q5FWB9;D3YXG1;F6TYD6	Q5FWB9;D3YXG1	11;11;5	11;11;5	11;11;5		BC089491	tr|Q5FWB9|Q5FWB9_MOUSE cDNA sequence BC089491 OS=Mus musculus GN=BC089491 PE=2 SV=3;tr|D3YXG1|D3YXG1_MOUSE Protein BC089491 OS=Mus musculus GN=BC089491 PE=4 SV=3	48.5	48.5	48.5	16320000000	677740000	308250000	405130000	0	42784000	1504700000	28907000	0	44896000	1327800000	51000000	2092700000	14873000	1655400000	76734000	2301500000	21443000	1430000000	141370000	2764800000	0
Bcl2l14	26.6291	30.2395	27.0491	30.5005	26.5528	30.2052	26.7842	29.5906	27.9489	28.7765	28.4112	30.7913	27.8014	30.6255	26.9923	31.1544	Q9CPT0;D3YZF2	Q9CPT0	17;5	17;5	17;5	Apoptosis facilitator Bcl-2-like protein 14	Bcl2l14	sp|Q9CPT0|B2L14_MOUSE Apoptosis facilitator Bcl-2-like protein 14 OS=Mus musculus GN=Bcl2l14 PE=1 SV=1	62.5	62.5	62.5	27417000000	926800000	1333600000	1642000000	1086400000	760010000	79625000	0	0	435380000	2429800000	587330000	3340700000	120240000	2467900000	328510000	2485400000	384010000	961630000	405060000	3472200000	203490000
Blmh	27.0924	27.6494	26.7223	27.4107	25.823	27.1931	27.0341	29.2602	25.3514	27.8625	25.997	27.7244	24.8658	29.07	24.2641	24.6708	Q8R016;E9PY26;E9PZH4;E9QA53;E9Q6V3;E9PYU0	Q8R016	15;7;6;4;3;1	15;7;6;4;3;1	15;7;6;4;3;1	Bleomycin hydrolase	Blmh	sp|Q8R016|BLMH_MOUSE Bleomycin hydrolase OS=Mus musculus GN=Blmh PE=1 SV=1	39.8	39.8	39.8	10474000000	740260000	454700000	70242000	400620000	1514700000	420180000	458720000	31222000	230770000	780110000	293250000	476070000	39914000	303930000	91488000	1716600000	34351000	1780000000	37797000	132720000	20206000
Bola2	27.1078	28.7536	27.7427	27.99	27.173	28.6828	26.8086	28.4647	27.7149	27.5047	27.8987	29.0465	27.4026	29.4957	26.921	30.4561	Q8BGS2;Q8BGS2-2	Q8BGS2;Q8BGS2-2	7;5	7;5	7;5	BolA-like protein 2	Bola2	sp|Q8BGS2|BOLA2_MOUSE BolA-like protein 2 OS=Mus musculus GN=Bola2 PE=1 SV=1;sp|Q8BGS2-2|BOLA2_MOUSE Isoform 2 of BolA-like protein 2 OS=Mus musculus GN=Bola2	83.7	83.7	83.7	10555000000	481440000	798510000	131470000	0	0	0	0	0	537460000	1013000000	334040000	789040000	259020000	573710000	456720000	1020000000	233630000	230290000	288000000	904640000	192370000
Bola3	28.7651	30.735	29.3646	31.0517	29.6477	31.0804	29.9141	30.532	30.007	30.7549	30.1045	32.0759	30.0017	31.1885	30.0398	32.1872	E9Q705;Q14A77;E9PX89;Q8CEI1;Q3TSQ5	E9Q705;Q14A77;E9PX89;Q8CEI1;Q3TSQ5	7;7;7;7;5	7;7;7;7;5	7;7;7;7;5	BolA-like protein 3	Bola3	tr|E9Q705|E9Q705_MOUSE BolA-like protein 3 OS=Mus musculus GN=Bola3 PE=1 SV=1;tr|Q14A77|Q14A77_MOUSE BolA-like 3 (E. coli) OS=Mus musculus GN=Bola3 PE=1 SV=1;tr|E9PX89|E9PX89_MOUSE BolA-like protein 3 OS=Mus musculus GN=Bola3 PE=1 SV=1;sp|Q8CEI1|BOLA3_MOUS	54.7	54.7	54.7	58393000000	0	2960100000	7377000000	295870000	120840000	0	0	0	1129800000	2978000000	1653100000	4518700000	915110000	4471200000	2138000000	4188800000	1201500000	4620800000	1175600000	8436200000	1215200000
Bpgm	29.247	30.5909	29.0215	30.4455	29.0576	30.1844	28.7665	30.6972	27.5427	31.356	29.179	30.4261	28.0059	31.0032	27.2249	29.8333	P15327;Q3TAQ8;D3Z223;D3YUE8;D3YYH3	P15327;Q3TAQ8;D3Z223	12;11;9;5;4	12;11;9;5;4	12;11;9;5;4	Bisphosphoglycerate mutase;Phosphoglycerate mutase	Bpgm	sp|P15327|PMGE_MOUSE Bisphosphoglycerate mutase OS=Mus musculus GN=Bpgm PE=1 SV=2;tr|Q3TAQ8|Q3TAQ8_MOUSE Phosphoglycerate mutase OS=Mus musculus GN=Bpgm PE=2 SV=1;tr|D3Z223|D3Z223_MOUSE Phosphoglycerate mutase (Fragment) OS=Mus musculus GN=Bpgm PE=1 SV=1	56.4	56.4	56.4	45968000000	3164900000	1586000000	2349600000	2180700000	1088700000	1130400000	513870000	0	1705900000	2848400000	1442200000	3282800000	736790000	2544900000	1061100000	5967800000	233570000	6307900000	685530000	3095800000	187850000
Bpi	29.4251	30.4203	29.333	31.1226	28.4885	31.3955	29.4292	31.1407	28.7723	30.9232	27.6458	30.7545	28.4435	29.9086	28.2483	28.2515	Q67E05-2;Q67E05;Q67E05-3	Q67E05-2;Q67E05;Q67E05-3	13;13;13	13;13;13	13;13;13	Bactericidal permeability-increasing protein	Bpi	sp|Q67E05-2|BPI_MOUSE Isoform 2 of Bactericidal permeability-increasing protein OS=Mus musculus GN=Bpi;sp|Q67E05|BPI_MOUSE Bactericidal permeability-increasing protein OS=Mus musculus GN=Bpi PE=1 SV=1;sp|Q67E05-3|BPI_MOUSE Isoform 3 of Bactericidal permeab	31.5	31.5	31.5	51077000000	675190000	754090000	534200000	3565000000	502030000	874790000	76543000	3835800000	2008400000	2487600000	2153400000	5713100000	393190000	5305600000	1830100000	7509800000	245050000	6291700000	107410000	4286200000	251070000
Bpifa3	24.2286	29.0798	23.6212	29.1437	24.8358	29.3904	24.8016	29.7742	27.7886	29.2245	27.3384	29.908	24.4593	29.8715	24.9361	29.6749	Q80X83;Q9D9J8;H3BLP6	Q80X83;Q9D9J8	6;5;2	6;5;2	6;5;2	BPI fold-containing family A member 3	Bpifa3	tr|Q80X83|Q80X83_MOUSE BPI fold-containing family A member 3 OS=Mus musculus GN=Bpifa3 PE=2 SV=1;sp|Q9D9J8|BPIA3_MOUSE BPI fold-containing family A member 3 OS=Mus musculus GN=Bpifa3 PE=2 SV=1	36.4	36.4	36.4	14780000000	148160000	601930000	93241000	470980000	62152000	678480000	63147000	0	38990000	1869100000	45295000	1475900000	0	1627700000	39161000	1831100000	36270000	2050200000	26871000	1791000000	0
Bsg	31.5224	33.648	32.3402	34.2558	31.7956	34.566	32.2262	34.1708	32.1388	33.6969	32.8968	34.4354	32.3338	34.2855	32.015	33.675	K3W4Q8;O55108;O55107;P18572-2;P18572;J3QP71	K3W4Q8;O55108;O55107;P18572-2;P18572;J3QP71	8;8;8;8;8;6	8;8;8;8;8;6	8;8;8;8;8;6	Basigin	Bsg	tr|K3W4Q8|K3W4Q8_MOUSE Basigin OS=Mus musculus GN=Bsg PE=1 SV=1;tr|O55108|O55108_MOUSE Basigin (Fragment) OS=Mus musculus GN=Bsg PE=1 SV=1;tr|O55107|O55107_MOUSE Basigin (Fragment) OS=Mus musculus GN=Bsg PE=2 SV=1;sp|P18572-2|BASI_MOUSE Isoform 2 of Basigi	40.4	40.4	40.4	416720000000	36261000000	2463300000	148160000	663890000	6295100000	712960000	42707000	24240000	9018900000	28033000000	15028000000	48473000000	6176100000	47115000000	13299000000	56030000000	6772400000	41319000000	7997800000	44019000000	6052300000
Ca2	32.2365	33.1644	32.1717	32.6978	32.4804	32.4585	32.0361	32.6461	31.22	32.962	32.7532	32.6731	31.1239	33.4224	30.6047	33.3318	P00920;A0A0A6YX78	P00920	13;5	13;5	13;5	Carbonic anhydrase 2	Ca2	sp|P00920|CAH2_MOUSE Carbonic anhydrase 2 OS=Mus musculus GN=Ca2 PE=1 SV=4	68.1	68.1	68.1	225020000000	4770600000	9820300000	4654500000	6062200000	2116600000	10250000000	843120000	12035000	15237000000	21049000000	13324000000	14406000000	9747400000	11229000000	12604000000	16726000000	3006900000	21852000000	6746100000	13228000000	1922300000
Ca3	31.64	27.5975	28.5355	29.084	27.3691	24.0292	25.8394	28.8908	26.1193	29.1174	26.6959	27.8262	26.4162	28.5815	23.5505	28.3028	P16015	P16015	14	14	14	Carbonic anhydrase 3	Ca3	sp|P16015|CAH3_MOUSE Carbonic anhydrase 3 OS=Mus musculus GN=Ca3 PE=1 SV=3	79.2	79.2	79.2	21313000000	560510000	539440000	494230000	898220000	781550000	344880000	129660000	0	6372000000	265580000	788210000	1967400000	144340000	137880000	80171000	4208900000	47063000	2234100000	56131000	124590000	84537000
Ca4	23.5783	30.0804	25.1385	30.663	24.9883	31.0138	23.543	30.5366	25.639	32.1252	25.5598	31.0187	25.1249	30.4761	24.5362	30.5424	Q64444;Q3U3I1;F6ST32	Q64444;Q3U3I1;F6ST32	10;9;5	10;9;5	10;9;5	Carbonic anhydrase 4	Ca4;Car4	sp|Q64444|CAH4_MOUSE Carbonic anhydrase 4 OS=Mus musculus GN=Ca4 PE=1 SV=1;tr|Q3U3I1|Q3U3I1_MOUSE Putative uncharacterized protein OS=Mus musculus GN=Car4 PE=2 SV=1;tr|F6ST32|F6ST32_MOUSE Carbonic anhydrase 4 (Fragment) OS=Mus musculus GN=Car4 PE=1 SV=1	38	38	38	42875000000	1769100000	3807900000	48502000	276710000	367550000	994740000	95116000	27176000	56137000	2978500000	0	3662200000	0	4567300000	0	4445600000	0	13463000000	0	3408000000	0
Cabs1	26.5655	31.695	26.3541	29.9955	28.6235	31.9548	26.6371	28.2692	26.5364	27.7233	27.7507	27.8271	24.8837	29.0959	24.2978	31.0887	Q8C633	Q8C633	15	15	15	Calcium-binding and spermatid-specific protein 1	Cabs1	sp|Q8C633|CABS1_MOUSE Calcium-binding and spermatid-specific protein 1 OS=Mus musculus GN=Cabs1 PE=1 SV=1	60.4	60.4	60.4	27069000000	1131600000	1075400000	316990000	394410000	0	0	0	0	581250000	7156900000	440720000	2318400000	698640000	7202800000	220850000	1331900000	180900000	388620000	210320000	777980000	115930000
Capza3	30.4755	33.0289	31.1133	33.5831	30.9548	33.4763	31.2248	33.8152	31.4372	33.7642	31.5271	32.601	31.3808	32.8337	30.5376	31.3047	P70190	P70190	22	22	22	F-actin-capping protein subunit alpha-3	Capza3	sp|P70190|CAZA3_MOUSE F-actin-capping protein subunit alpha-3 OS=Mus musculus GN=Capza3 PE=2 SV=1	80.9	80.9	80.9	274640000000	2874200000	8896100000	16506000000	4625000000	20121000000	5145900000	2068700000	2738800000	3080900000	19375000000	5418800000	26197000000	2627400000	26510000000	5708000000	40227000000	3040600000	47428000000	2688100000	13071000000	2327100000
Capzb	31.8906	34.5648	32.3176	34.7156	32.6244	34.8591	32.4019	34.6547	32.9703	34.5829	33.2219	34.7486	32.8683	34.832	32.2508	34.7785	P47757-4;P97856;Q9D9A5	P47757-4	27;6;4	27;6;4	2;1;2	F-actin-capping protein subunit beta	Capzb	sp|P47757-4|CAPZB_MOUSE Isoform 3 of F-actin-capping protein subunit beta OS=Mus musculus GN=Capzb	86	86	12.3	595900000000	46459000000	24982000000	5217800000	1793600000	1076400000	1688500000	172580000	1495400000	10136000000	55541000000	15736000000	61784000000	8985100000	65399000000	15367000000	60137000000	10619000000	59045000000	10879000000	55796000000	8766000000
Carhsp1	26.9737	29.0186	27.3512	28.6881	27.3044	29.1393	26.4722	28.2889	27.1468	27.0793	27.561	28.4615	25.4305	29.5156	26.954	29.902	Q5M9P7;Q3UD53;Q9CR86;Q3U434	Q5M9P7;Q3UD53;Q9CR86;Q3U434	5;5;5;4	5;5;5;4	5;5;5;4	Calcium-regulated heat stable protein 1	Carhsp1	tr|Q5M9P7|Q5M9P7_MOUSE Calcium regulated heat stable protein 1 OS=Mus musculus GN=Carhsp1 PE=1 SV=1;tr|Q3UD53|Q3UD53_MOUSE Putative uncharacterized protein OS=Mus musculus GN=Carhsp1 PE=2 SV=1;sp|Q9CR86|CHSP1_MOUSE Calcium-regulated heat stable protein 1 O	54.7	54.7	54.7	9892600000	0	438550000	75345000	0	509860000	64014000	0	0	531970000	1113400000	549990000	1032900000	133280000	1037200000	243860000	741080000	224280000	382260000	245530000	772620000	91571000
Catsper1	25.2314	23.6975	25.4722	27.2044	24.6467	24.9312	25.7981	27.1824	25.1493	24.3075	24.321	28.1267	24.1515	27.7923	24.0119	29.632	Q91ZR5;Q4PZC8;A0A060ILI2;A0A060IKF0;A0A060IFK2;A0A060IF84	Q91ZR5;Q4PZC8;A0A060ILI2;A0A060IKF0;A0A060IFK2	4;3;3;3;3;1	4;3;3;3;3;1	4;3;3;3;3;1	Cation channel sperm-associated protein 1	Catsper1	sp|Q91ZR5|CTSR1_MOUSE Cation channel sperm-associated protein 1 OS=Mus musculus GN=Catsper1 PE=1 SV=1;tr|Q4PZC8|Q4PZC8_MUSMC Sperm protein CATSPER1 (Fragment) OS=Mus musculus castaneus GN=Catsper1 PE=4 SV=1;tr|A0A060ILI2|A0A060ILI2_MOUSE Sperm calcium chan	11.8	11.8	11.8	2930800000	0	0	0	518930000	0	0	0	23189000	0	120060000	0	192950000	0	161330000	0	223020000	0	105650000	13340000	620660000	0
Cbr1	31.1141	31.9794	31.1991	31.3451	30.4673	31.3222	30.5605	31.0489	30.6986	30.9948	30.6291	32.0743	30.4732	31.7336	30.1489	31.1824	B2RXY7;P48758;A0A1B0GRG8	B2RXY7;P48758	15;15;5	15;15;5	14;14;5	Carbonyl reductase [NADPH] 1	Cbr1	tr|B2RXY7|B2RXY7_MOUSE Carbonyl reductase 1 OS=Mus musculus GN=Cbr1 PE=1 SV=1;sp|P48758|CBR1_MOUSE Carbonyl reductase [NADPH] 1 OS=Mus musculus GN=Cbr1 PE=1 SV=3	66.1	66.1	63.2	94264000000	2853500000	2720000000	3120300000	5635900000	977730000	3858100000	155520000	58616000	6574300000	8161100000	6579400000	6035300000	2095600000	5108900000	4036000000	6643800000	2546600000	6718000000	1595000000	9028500000	1698700000
Cbs	25.6365	30.8658	25.4773	28.1498	25.7408	28.1043	24.1402	28.1474	24.1175	27.8573	25.1319	28.0912	24.3248	28.2209	25.3339	26.4399	Q91WT9-2;Q91WT9;D3YUF2;D3YYN0;D3Z4K2	Q91WT9-2;Q91WT9;D3YUF2;D3YYN0	12;12;7;6;5	12;12;7;6;5	12;12;7;6;5	Cystathionine beta-synthase	Cbs	sp|Q91WT9-2|CBS_MOUSE Isoform 2 of Cystathionine beta-synthase OS=Mus musculus GN=Cbs;sp|Q91WT9|CBS_MOUSE Cystathionine beta-synthase OS=Mus musculus GN=Cbs PE=1 SV=3;tr|D3YUF2|D3YUF2_MOUSE Cystathionine beta-synthase (Fragment) OS=Mus musculus GN=Cbs PE=1	30.3	30.3	30.3	9135400000	176090000	370850000	451770000	236370000	0	0	0	0	164120000	3312200000	0	1192300000	34426000	651710000	0	974470000	37485000	285070000	0	418590000	34455000
Ccbl1	28.0493	29.0061	27.5974	28.9565	27.974	28.4265	27.9152	28.9169	27.4478	28.8041	24.4914	28.1551	25.4872	27.4955	24.5058	24.6605	Q05CI8;Q8BTY1;A2AQY8;A2AQY9	Q05CI8;Q8BTY1;A2AQY8;A2AQY9	15;15;13;13	15;15;13;13	15;15;13;13	Kynurenine--oxoglutarate transaminase 1	Ccbl1	tr|Q05CI8|Q05CI8_MOUSE Ccbl1 protein OS=Mus musculus GN=Kyat1 PE=1 SV=1;sp|Q8BTY1|KAT1_MOUSE Kynurenine--oxoglutarate transaminase 1 OS=Mus musculus GN=Kyat1 PE=1 SV=1;tr|A2AQY8|A2AQY8_MOUSE Kynurenine--oxoglutarate transaminase 1 OS=Mus musculus GN=Kyat1	44.8	44.8	44.8	13516000000	313360000	436520000	652130000	622480000	773940000	674400000	480310000	71055000	918540000	931960000	507980000	1183400000	337270000	544690000	580240000	1565400000	141560000	1773300000	78207000	523260000	39074000
Ccdc105	28.9443	32.4886	29.3515	32.8803	28.9963	33.0897	28.9752	33.5315	30.1675	33.4808	29.9276	33.8056	29.9119	31.9477	28.762	29.3592	Q9D4K7	Q9D4K7	26	26	26	Coiled-coil domain-containing protein 105	Ccdc105	sp|Q9D4K7|CC105_MOUSE Coiled-coil domain-containing protein 105 OS=Mus musculus GN=Ccdc105 PE=1 SV=3	50.5	50.5	50.5	195350000000	13910000000	17588000000	1398700000	1470500000	2086100000	428390000	17546000	8120900	919040000	13227000000	1379800000	19512000000	418230000	18890000000	895760000	32977000000	1004900000	32123000000	737230000	30144000000	515540000
Ccdc114	27.8868	30.4788	28.3409	30.1142	27.9792	29.9917	28.4344	30.0781	28.484	30.5069	28.9509	29.8506	28.4815	29.5067	28.7878	29.446	Q3UX62;A0A1B0GSJ6;A0A1B0GR16;A0A1B0GSN0;Q3V3C1	Q3UX62	25;7;7;2;2	25;7;7;2;2	25;7;7;2;2	Coiled-coil domain-containing protein 114	Ccdc114	sp|Q3UX62|CC114_MOUSE Coiled-coil domain-containing protein 114 OS=Mus musculus GN=Ccdc114 PE=2 SV=1	43.8	43.8	43.8	27169000000	1962700000	984980000	1131900000	84323000	0	0	0	0	331420000	2414100000	751930000	3091900000	470940000	2769600000	718270000	2783100000	627010000	3644300000	573250000	2142400000	402710000
Ccdc116	27.9848	28.8549	28.6224	29.4565	28.8439	30.0742	28.7547	31.0819	28.8832	31.7256	29.2109	29.7888	28.5932	29.1645	28.5937	30.2333	Q80X53	Q80X53	21	21	21	Coiled-coil domain-containing protein 116	Ccdc116	sp|Q80X53|CC116_MOUSE Coiled-coil domain-containing protein 116 OS=Mus musculus GN=Ccdc116 PE=2 SV=1	51.4	51.4	51.4	40421000000	1851800000	2722000000	1509400000	783800000	1366300000	1756700000	169310000	14044000	853810000	1251300000	1443400000	2969200000	720700000	2529400000	994080000	4872200000	621220000	8501600000	562130000	1849600000	709610000
Ccdc151	26.0455	31.3312	27.1389	31.7301	25.1432	31.8898	26.4052	31.6543	25.8371	31.3842	25.1246	32.5498	24.1199	31.4413	26.9006	30.5248	G3X951;A0A0R4J1K3;Q8BSN3;Q8BSN3-3;Q8BSN3-2	G3X951;A0A0R4J1K3;Q8BSN3;Q8BSN3-3	31;31;31;31;11	31;31;31;31;11	31;31;31;31;11	Coiled-coil domain-containing protein 151	Ccdc151	tr|G3X951|G3X951_MOUSE Coiled-coil domain-containing protein 151 OS=Mus musculus GN=Ccdc151 PE=1 SV=1;tr|A0A0R4J1K3|A0A0R4J1K3_MOUSE Coiled-coil domain-containing protein 151 OS=Mus musculus GN=Ccdc151 PE=1 SV=1;sp|Q8BSN3|CC151_MOUSE Coiled-coil domain-con	52.3	52.3	52.3	64251000000	4459000000	1999200000	430660000	535760000	999750000	0	0	0	364540000	6766500000	761200000	8222600000	93974000	7433600000	308210000	8730000000	120060000	7609300000	65907000	10070000000	27310000
Ccdc166	24.5221	26.843	25.4087	27.1975	25.6645	27.2314	24.2545	27.4472	25.1291	27.4563	26.1749	27.8636	26.0206	27.666	24.3868	28.3083	S4R181;Q8R1H4;Q0P5Z5	S4R181;Q8R1H4	11;8;2	11;8;2	11;8;2		Ccdc166	tr|S4R181|S4R181_MOUSE Protein Ccdc166 OS=Mus musculus GN=Ccdc166 PE=4 SV=1;tr|Q8R1H4|Q8R1H4_MOUSE Uncharacterized protein OS=Mus musculus GN=Ccdc166 PE=2 SV=1	26.7	26.7	26.7	3937700000	78830000	177410000	238900000	86494000	195490000	0	0	0	0	203370000	0	422650000	0	298280000	0	492880000	0	493370000	51225000	874370000	0
Ccdc173	25.7068	30.9563	26.5726	31.149	24.6604	31.9651	25.716	31.8285	24.1011	31.8923	25.5502	33.2875	24.6166	30.6491	24.8821	29.69	A0JLY1;B7ZN54;Q4KKZ3	A0JLY1;B7ZN54;Q4KKZ3	34;33;19	34;33;19	34;33;19	Coiled-coil domain-containing protein 173	Ccdc173	sp|A0JLY1|CC173_MOUSE Coiled-coil domain-containing protein 173 OS=Mus musculus GN=Ccdc173 PE=2 SV=1;tr|B7ZN54|B7ZN54_MOUSE 4930578N16Rik protein OS=Mus musculus GN=Ccdc173 PE=2 SV=1;tr|Q4KKZ3|Q4KKZ3_MOUSE 4930578N16Rik protein (Fragment) OS=Mus musculus G	47	47	47	73719000000	4150300000	2769900000	3826700000	499990000	841780000	46844000	53076000	16018000	276140000	4989800000	675340000	6399000000	37229000	7283100000	384680000	10869000000	77820000	10211000000	114840000	16589000000	38819000
Ccdc176	23.81	28.6764	25.8393	29.4435	25.7317	29.5807	24.8591	28.9062	24.4135	28.584	25.8393	30.3642	23.3746	27.995	27.2662	27.8235	Q3V079;F6SSU6;F7A549	Q3V079	17;6;3	17;6;3	17;6;3	Basal body-orientation factor 1	Ccdc176	sp|Q3V079|BBOF1_MOUSE Basal body-orientation factor 1 OS=Mus musculus GN=Bbof1 PE=2 SV=2	37	37	37	10838000000	148960000	498400000	167250000	51936000	46033000	184180000	0	0	9292000	669370000	0	1126900000	137740000	1240300000	221890000	986780000	185830000	406350000	70188000	3774900000	2568700
Ccdc183	27.2427	31.3993	28.2917	32.0534	28.1035	32.2276	28.4763	32.2538	29.2613	32.2259	29.3855	32.6032	28.6105	31.5014	27.6221	30.3384	A2AJB1;A2AJB1-2	A2AJB1;A2AJB1-2	31;18	31;18	31;18	Coiled-coil domain-containing protein 183	Ccdc183	sp|A2AJB1|CC183_MOUSE Coiled-coil domain-containing protein 183 OS=Mus musculus GN=Ccdc183 PE=2 SV=1;sp|A2AJB1-2|CC183_MOUSE Isoform 2 of Coiled-coil domain-containing protein 183 OS=Mus musculus GN=Ccdc183	57.1	57.1	57.1	91286000000	1712400000	2800300000	5172900000	3481100000	300330000	1094500000	2204400000	506010000	457440000	5776300000	955480000	8807600000	390510000	9012900000	912780000	15780000000	586980000	11600000000	593030000	12726000000	452860000
Ccdc27	28.197	31.1703	29.1962	31.6427	29.6737	31.499	29.4799	31.4391	30.2197	31.4361	30.4682	31.635	30.0233	31.4589	29.3334	32.0448	B1AX94;Q3V036	B1AX94;Q3V036	26;26	26;26	26;26	Coiled-coil domain-containing protein 27	Ccdc27	tr|B1AX94|B1AX94_MOUSE Coiled-coil domain containing 27 OS=Mus musculus GN=Ccdc27 PE=2 SV=1;sp|Q3V036|CCD27_MOUSE Coiled-coil domain-containing protein 27 OS=Mus musculus GN=Ccdc27 PE=2 SV=1	40.1	40.1	40.1	65105000000	3160200000	2379100000	592230000	611400000	76940000	674930000	476670000	6146100	749290000	4910300000	1576700000	6850500000	1322300000	6374400000	1921100000	8093300000	1407800000	6894300000	1725700000	6445000000	1100000000
Ccdc37	25.0788	26.2749	25.0536	26.7378	25.99	27.7338	24.2381	27.5704	24.0266	28.0957	24.5079	28.0452	25.849	23.8371	23.9549	26.1259	Q80VN0;A0A171EBL0;Q8C803	Q80VN0;A0A171EBL0	9;7;2	9;7;2	9;7;2	Coiled-coil domain-containing protein 37	Ccdc37	sp|Q80VN0|CP100_MOUSE Cilia- and flagella-associated protein 100 OS=Mus musculus GN=Cfap100 PE=2 SV=2;tr|A0A171EBL0|A0A171EBL0_MOUSE Cilia- and flagella-associated protein 100 OS=Mus musculus GN=Cfap100 PE=4 SV=1	22.7	22.7	22.7	4516200000	477450000	455110000	0	0	93564000	0	0	0	50165000	68304000	46722000	261590000	37468000	213540000	21073000	946390000	37677000	1075800000	120440000	391520000	60477000
Ccdc39	28.3028	31.3343	28.9113	31.8356	29.2587	32.0729	29.4241	31.7053	29.7271	31.5394	30.0899	32.3289	29.6983	31.1388	29.2221	31.3233	Q9D5Y1;Q3TQ36;Q8CF19	Q9D5Y1	45;6;5	45;6;5	45;6;5	Coiled-coil domain-containing protein 39	Ccdc39	sp|Q9D5Y1|CCD39_MOUSE Coiled-coil domain-containing protein 39 OS=Mus musculus GN=Ccdc39 PE=1 SV=1	48.9	48.9	48.9	79374000000	4302700000	2441600000	3764600000	1562100000	318490000	0	0	0	1250400000	5776500000	1522800000	8242500000	845790000	11180000000	1467100000	9842300000	1009900000	8333100000	1104900000	10213000000	696250000
Ccdc42	27.771	28.0251	26.1279	30.0213	26.6223	29.9399	26.3902	30.2732	26.1415	29.7911	27.4402	29.5081	26.2691	29.0394	25.9346	26.2217	Q5SV66;Q5SV65;Q5SV66-2	Q5SV66;Q5SV65;Q5SV66-2	17;11;9	17;11;9	17;11;9	Coiled-coil domain-containing protein 42A	Ccdc42	sp|Q5SV66|CCD42_MOUSE Coiled-coil domain-containing protein 42A OS=Mus musculus GN=Ccdc42 PE=2 SV=2;tr|Q5SV65|Q5SV65_MOUSE Coiled-coil domain-containing protein 42A OS=Mus musculus GN=Ccdc42 PE=4 SV=1;sp|Q5SV66-2|CCD42_MOUSE Isoform 2 of Coiled-coil domain	56.6	56.6	56.6	18145000000	1560600000	1386300000	128480000	139510000	167940000	347120000	38639000	36118000	116400000	1138300000	160330000	1991900000	118060000	2015300000	127780000	3167300000	94095000	2475900000	81312000	1665800000	92935000
Ccdc63	28.7741	31.8564	29.263	32.193	29.3569	32.1813	28.9835	32.3835	29.6831	31.9918	29.7652	32.4245	29.6655	31.7192	29.119	31.0251	A0A0R4J0M8;Q8CDV6;A7YTZ6;Q8CDV6-2;D3YUZ2;D6RE42	A0A0R4J0M8;Q8CDV6;A7YTZ6;Q8CDV6-2	31;30;27;27;5;1	31;30;27;27;5;1	31;30;27;27;5;1	Coiled-coil domain-containing protein 63	Ccdc63	tr|A0A0R4J0M8|A0A0R4J0M8_MOUSE Coiled-coil domain-containing protein 63 OS=Mus musculus GN=Ccdc63 PE=4 SV=1;sp|Q8CDV6|CCD63_MOUSE Coiled-coil domain-containing protein 63 OS=Mus musculus GN=Ccdc63 PE=2 SV=2;tr|A7YTZ6|A7YTZ6_MOUSE Ccdc63 protein (Fragment)	57.6	57.6	57.6	108220000000	6030600000	7618100000	2290900000	240960000	566610000	6365900000	717920000	168730000	871120000	9057200000	1264900000	11836000000	655200000	9965900000	906080000	15467000000	682620000	15048000000	703940000	11759000000	498590000
Ccdc65	27.0697	30.5141	27.3313	30.6763	26.479	30.6826	27.3966	30.5136	27.1378	31.0074	27.663	30.0411	27.0027	30.1545	26.4212	27.4789	Q8VHI7;Q3UXA4;Q8VHI7-2	Q8VHI7	22;8;4	22;8;4	22;8;4	Coiled-coil domain-containing protein 65	Ccdc65	sp|Q8VHI7|CCD65_MOUSE Coiled-coil domain-containing protein 65 OS=Mus musculus GN=Ccdc65 PE=1 SV=1	52.5	52.5	52.5	32505000000	1138300000	2020100000	291240000	1049200000	819930000	1282600000	10398000	5061000	296170000	2782800000	627290000	3386400000	142550000	4452000000	451830000	4439500000	172140000	5165700000	224840000	1780400000	136050000
Ccdc81	27.7665	31.8256	28.956	31.8788	27.5856	31.8344	28.8369	32.0389	28.1656	31.541	28.8158	32.2547	27.8673	31.6639	27.1163	30.8365	Q9D5W4;A7MCT4;A7MCT3;D6REG7	Q9D5W4;A7MCT4;A7MCT3	28;25;25;8	28;25;25;8	28;25;25;8	Coiled-coil domain-containing protein 81	Ccdc81	sp|Q9D5W4|CCD81_MOUSE Coiled-coil domain-containing protein 81 OS=Mus musculus GN=Ccdc81 PE=2 SV=1;tr|A7MCT4|A7MCT4_MOUSE Ccdc81 protein OS=Mus musculus GN=Ccdc81 PE=2 SV=1;tr|A7MCT3|A7MCT3_MOUSE Ccdc81 protein OS=Mus musculus GN=Ccdc81 PE=2 SV=1	45	45	45	78081000000	2065000000	5475500000	3921500000	1678000000	75816000	0	220750000	0	537530000	5613100000	1007400000	9351100000	310320000	8638600000	881150000	12451000000	374600000	8246000000	293600000	11400000000	188280000
Ccdc83	25.085	26.3086	24.8329	27.1752	24.8303	26.9276	24.6213	27.0061	26.4166	26.8931	26.2376	26.9092	24.8628	26.8248	24.0059	26.7979	D3YUZ0;D3YUZ1;Q9D4V3;Q9D4V3-3;Q9D4V3-2	D3YUZ0;D3YUZ1;Q9D4V3;Q9D4V3-3;Q9D4V3-2	6;5;5;3;3	6;5;5;3;3	6;5;5;3;3	Coiled-coil domain-containing protein 83	Ccdc83	tr|D3YUZ0|D3YUZ0_MOUSE Coiled-coil domain containing 83, isoform CRA_c OS=Mus musculus GN=Ccdc83 PE=4 SV=1;tr|D3YUZ1|D3YUZ1_MOUSE Coiled-coil domain containing 83, isoform CRA_b OS=Mus musculus GN=Ccdc83 PE=4 SV=1;sp|Q9D4V3|CCD83_MOUSE Coiled-coil domain-c	12.5	12.5	12.5	2835300000	109470000	172720000	198130000	0	0	0	0	0	0	192290000	0	318630000	32893000	346620000	13960000	319820000	35799000	553310000	80612000	241160000	50823000
Ccdc96	25.5183	30.4396	27.0472	30.8788	27.3279	30.9613	27.1159	30.6672	27.1633	30.5493	28.4694	31.4516	27.0945	30.7592	26.5975	31.5312	Q9CR92;Q08AT2	Q9CR92;Q08AT2	28;27	28;27	28;27	Coiled-coil domain-containing protein 96	Ccdc96	sp|Q9CR92|CCD96_MOUSE Coiled-coil domain-containing protein 96 OS=Mus musculus GN=Ccdc96 PE=2 SV=1;tr|Q08AT2|Q08AT2_MOUSE Coiled-coil domain containing 96 OS=Mus musculus GN=Ccdc96 PE=2 SV=1	55	55	55	38018000000	1473000000	2676300000	216940000	1021200000	756800000	121380000	28805000	0	202840000	3304100000	620010000	4282100000	279460000	4270400000	511860000	4243600000	255270000	2642100000	472570000	6099100000	157760000
Ccin	31.9314	34.5322	32.473	35.1275	32.3494	35.2287	32.691	35.3145	32.5824	35.1798	32.8963	35.1418	32.813	34.2637	32.1074	32.8762	B2RX51;Q8CDE2	B2RX51;Q8CDE2	43;43	43;43	43;43	Calicin	Ccin	tr|B2RX51|B2RX51_MOUSE Calicin OS=Mus musculus GN=Ccin PE=1 SV=1;sp|Q8CDE2|CALI_MOUSE Calicin OS=Mus musculus GN=Ccin PE=1 SV=1	83.5	83.5	83.5	858400000000	18123000000	53559000000	29636000000	50366000000	33042000000	11738000000	7323000000	1514100000	11808000000	54388000000	15061000000	87477000000	7421200000	83621000000	17607000000	122790000000	7470900000	119460000000	6874800000	74006000000	6268800000
Ccpg1os	26.4331	30.9821	25.9826	30.6477	27.125	30.8412	27.1058	30.5004	27.7493	30.3761	29.084	31.4458	27.742	31.769	28.3636	32.7621	V9GXK1	V9GXK1	7	7	7		Ccpg1os	tr|V9GXK1|V9GXK1_MOUSE MCG58812, isoform CRA_a OS=Mus musculus GN=Ccpg1os PE=1 SV=1	80.3	80.3	80.3	45869000000	309610000	2664100000	3433300000	1318800000	168950000	1522900000	193830000	0	179210000	4157900000	138350000	4233500000	170810000	2855400000	278420000	3426300000	252720000	3143100000	530070000	6368400000	342290000
Cct2	32.72	35.035	32.815	34.99	32.7915	35.0686	32.7157	34.7181	32.5616	34.6436	33.1197	35.189	32.7572	35.0726	32.4312	34.4856	Q542X7;P80314;Q9JJD8	Q542X7;P80314;Q9JJD8	36;36;31	36;36;31	36;36;31	T-complex protein 1 subunit beta	Cct2	tr|Q542X7|Q542X7_MOUSE Chaperonin subunit 2 (Beta), isoform CRA_a OS=Mus musculus GN=Cct2 PE=1 SV=1;sp|P80314|TCPB_MOUSE T-complex protein 1 subunit beta OS=Mus musculus GN=Cct2 PE=1 SV=4;tr|Q9JJD8|Q9JJD8_MOUSE Brain cDNA, clone MNCb-1272, similar to Mus m	77.6	77.6	77.6	777090000000	27958000000	20396000000	24935000000	11709000000	18356000000	24080000000	12469000000	4004000000	22208000000	75867000000	21578000000	78370000000	11086000000	68654000000	20656000000	85377000000	6874400000	76213000000	9269200000	75672000000	7136900000
Cct3	32.4765	34.4043	32.3752	34.5471	32.3135	34.5887	32.0874	34.4579	31.9609	34.4041	32.6107	34.3271	32.2203	34.1433	31.9663	33.4365	Q3U4U6;P80318;E9Q133;Q3U0I3;Q3UJP4;F6Q609;Q3TBM6;Q9R1U1;F6ZVG8;U5TFZ1;Q7THV3	Q3U4U6;P80318;E9Q133;Q3U0I3;Q3UJP4;F6Q609	36;36;35;34;28;21;15;3;2;1;1	36;36;35;34;28;21;15;3;2;1;1	36;36;35;34;28;21;15;3;2;1;1	T-complex protein 1 subunit gamma	Cct3	tr|Q3U4U6|Q3U4U6_MOUSE T-complex protein 1 subunit gamma OS=Mus musculus GN=Cct3 PE=1 SV=1;sp|P80318|TCPG_MOUSE T-complex protein 1 subunit gamma OS=Mus musculus GN=Cct3 PE=1 SV=1;tr|E9Q133|E9Q133_MOUSE T-complex protein 1 subunit gamma OS=Mus musculus GN=	66.2	66.2	66.2	548450000000	8393800000	36306000000	24246000000	28696000000	7973900000	1236100000	5553500000	273420000	17771000000	47022000000	15488000000	61976000000	6452500000	55001000000	11917000000	62890000000	4819800000	61126000000	5833700000	40833000000	4817300000
Cct4	32.0001	34.4244	32.0383	34.1418	31.9105	34.4162	31.8899	34.2103	31.6277	34.1997	32.1424	34.6832	31.8625	34.4147	31.5593	34.0367	Q564F4;Q3UJZ8;Q3TII0;P80315;G5E839;G3UYW5;G3UXF3;G3UXG2	Q564F4;Q3UJZ8;Q3TII0;P80315;G5E839	32;32;32;32;29;5;1;1	32;32;32;32;29;5;1;1	32;32;32;32;29;5;1;1	T-complex protein 1 subunit delta	Cct4	tr|Q564F4|Q564F4_MOUSE T-complex protein 1 subunit delta OS=Mus musculus GN=Cct4 PE=1 SV=1;tr|Q3UJZ8|Q3UJZ8_MOUSE T-complex protein 1 subunit delta OS=Mus musculus GN=Cct4 PE=2 SV=1;tr|Q3TII0|Q3TII0_MOUSE T-complex protein 1 subunit delta OS=Mus musculus G	66.8	66.8	66.8	510590000000	12853000000	27056000000	27131000000	13207000000	14519000000	4403500000	1706200000	116790000	11693000000	46062000000	11278000000	40934000000	4282400000	45423000000	8662500000	50395000000	3456100000	86153000000	3841100000	50655000000	2871600000
Cct5	32.6633	34.838	32.7429	34.7131	32.5425	34.7622	32.4254	34.7314	32.3678	34.2155	32.8666	34.6577	32.5236	34.7527	32.1725	34.3985	P80316;E0CZA1	P80316	37;11	37;11	37;11	T-complex protein 1 subunit epsilon	Cct5	sp|P80316|TCPE_MOUSE T-complex protein 1 subunit epsilon OS=Mus musculus GN=Cct5 PE=1 SV=1	76.3	76.3	76.3	664360000000	19722000000	13477000000	38760000000	15047000000	30953000000	5894100000	311800000	129140000	20401000000	76409000000	20593000000	66157000000	7969900000	61961000000	13740000000	80529000000	6629800000	57400000000	7261900000	52643000000	5573600000
Cct6a	31.668	33.6917	31.624	33.381	31.0836	33.675	30.9988	33.673	30.9834	33.4309	31.4789	33.9947	31.0078	33.6489	30.8622	33.4898	Q3TI62;Q8VEI1	Q3TI62;Q8VEI1	30;20	30;20	1;0		Cct6a	tr|Q3TI62|Q3TI62_MOUSE Putative uncharacterized protein OS=Mus musculus GN=Cct6a PE=2 SV=1;tr|Q8VEI1|Q8VEI1_MOUSE Cct6a protein OS=Mus musculus GN=Cct6a PE=2 SV=1	73.1	73.1	2.3	309850000000	12432000000	7614400000	25040000000	1250500000	10841000000	8003600000	694460000	209060000	11976000000	34838000000	8185900000	22385000000	2481500000	23969000000	4237700000	33163000000	3122100000	30101000000	2438900000	30976000000	1549900000
Cct6b	26.9778	31.1086	28.3373	31.2165	28.2045	31.3124	28.4475	30.8494	28.7936	30.6159	29.1805	31.5333	28.4891	31.1523	28.0171	30.8351	Q497N0;Q61390;Q8BVT1;B1AT05	Q497N0;Q61390;Q8BVT1;B1AT05	25;25;20;20	20;20;17;17	20;20;17;17	T-complex protein 1 subunit zeta-2	Cct6b	tr|Q497N0|Q497N0_MOUSE Chaperonin containing Tcp1, subunit 6b (Zeta) OS=Mus musculus GN=Cct6b PE=1 SV=1;sp|Q61390|TCPW_MOUSE T-complex protein 1 subunit zeta-2 OS=Mus musculus GN=Cct6b PE=1 SV=4;tr|Q8BVT1|Q8BVT1_MOUSE Putative uncharacterized protein OS=Mu	58.9	51.4	51.4	51262000000	1418100000	4246200000	1976400000	1206700000	2377500000	541150000	212010000	54681000	296440000	4181700000	660720000	7043900000	345750000	5594000000	2021200000	3978400000	528450000	3094800000	1177000000	5343300000	702090000
Cct7	31.8001	34.0305	31.766	33.959	31.9102	34.1179	31.8051	33.9	31.6444	33.8808	32.1989	34.3597	31.7291	34.0764	31.5279	33.5223	Q3TIJ7;P80313;Q3TJN2;Q3THH8;Q3TET0;Q8C5Q5;Q3UIJ0;Q3UDB1;A0A0N4SV00;A0A0N4SUI8;A0A0N4SV22	Q3TIJ7;P80313;Q3TJN2;Q3THH8;Q3TET0;Q8C5Q5;Q3UIJ0;Q3UDB1;A0A0N4SV00	36;36;35;35;35;34;34;33;32;4;2	36;36;35;35;35;34;34;33;32;4;2	36;36;35;35;35;34;34;33;32;4;2	T-complex protein 1 subunit eta	Cct7	tr|Q3TIJ7|Q3TIJ7_MOUSE Chaperonin subunit 7 (Eta), isoform CRA_a OS=Mus musculus GN=Cct7 PE=1 SV=1;sp|P80313|TCPH_MOUSE T-complex protein 1 subunit eta OS=Mus musculus GN=Cct7 PE=1 SV=1;tr|Q3TJN2|Q3TJN2_MOUSE Putative uncharacterized protein OS=Mus musculu	77.9	77.9	77.9	414850000000	7500900000	20221000000	28985000000	15645000000	2894500000	4745700000	100870000	87017000	10745000000	38550000000	8939100000	39987000000	5625700000	39651000000	7772900000	49518000000	3949100000	46947000000	4414200000	40436000000	3755100000
Cct8	32.26	34.0691	32.2171	33.9417	31.9995	33.882	31.9795	33.9511	31.5451	33.8733	32.2861	33.3444	31.9792	33.7226	31.5543	33.421	Q3UL22;Q6A0F1;P42932;Q8BVY8;Q3UKQ2;Q9WVS5;H3BL49;Q9CS06;Q9CRW7;H3BJB6;H3BKG2;H3BLL1;H3BKR8	Q3UL22;Q6A0F1;P42932;Q8BVY8;Q3UKQ2;Q9WVS5;H3BL49;Q9CS06	37;37;37;36;36;35;31;30;18;14;9;8;3	37;37;37;36;36;35;31;30;18;14;9;8;3	37;37;37;36;36;35;31;30;18;14;9;8;3	T-complex protein 1 subunit theta	Cct8;Cctq	tr|Q3UL22|Q3UL22_MOUSE Chaperonin subunit 8 (Theta), isoform CRA_a OS=Mus musculus GN=Cct8 PE=1 SV=1;tr|Q6A0F1|Q6A0F1_MOUSE MKIAA0002 protein (Fragment) OS=Mus musculus GN=Cct8 PE=2 SV=1;sp|P42932|TCPQ_MOUSE T-complex protein 1 subunit theta OS=Mus musculu	79.7	79.7	79.7	366100000000	15677000000	15874000000	14903000000	9764900000	648300000	119530000	1047700000	3428000000	14693000000	39590000000	13354000000	38299000000	6088500000	32112000000	9548000000	45112000000	3618100000	37079000000	4956100000	23346000000	3653400000
Cct8l1	26.213	30.4753	27.7792	31.0266	27.5527	31.1946	27.6077	30.8088	27.8723	31.0366	28.2731	31.1627	27.9491	30.7677	27.2361	29.6763	Q80YT3	Q80YT3	21	21	21		Cct8l1	tr|Q80YT3|Q80YT3_MOUSE Gene model 443, (NCBI) OS=Mus musculus GN=Cct8l1 PE=1 SV=1	52	52	52	41548000000	1231600000	317760000	1851700000	706540000	1377800000	1558800000	211250000	1059400000	156970000	3178000000	560300000	4582700000	312990000	4825500000	692590000	5051300000	502990000	4970200000	478890000	4230100000	339670000
Cd109	27.7739	30.3991	27.6772	30.7474	28.1071	30.754	28.3037	31.0864	28.7884	30.5764	29.1919	30.817	28.6857	30.3418	27.7417	30.2182	A6MDD3;Q8R422	A6MDD3;Q8R422	36;36	36;36	36;36	CD109 antigen	Cd109	tr|A6MDD3|A6MDD3_MOUSE CD109 antigen OS=Mus musculus GN=Cd109 PE=1 SV=1;sp|Q8R422|CD109_MOUSE CD109 antigen OS=Mus musculus GN=Cd109 PE=1 SV=1	32.7	32.7	32.7	42670000000	1551000000	1520400000	1920900000	3122000000	818530000	1241700000	372560000	17131000	691420000	2652000000	399510000	3649800000	307710000	4053300000	800200000	6659500000	340060000	4729000000	578080000	4052800000	418180000
Cd46	26.5686	27.8664	27.6558	28.8435	27.5374	29.8182	27.2807	28.282	27.4821	29.353	27.7292	29.6359	24.7347	30.3817	26.4389	30.6784	A0A0R4J1X9;O88174-2;O88174;B2RWQ6	A0A0R4J1X9;O88174-2;O88174;B2RWQ6	8;8;8;7	8;8;8;7	8;8;8;7	Membrane cofactor protein	Cd46	tr|A0A0R4J1X9|A0A0R4J1X9_MOUSE CD46 antigen, complement regulatory protein, isoform CRA_b OS=Mus musculus GN=Cd46 PE=4 SV=1;sp|O88174-2|MCP_MOUSE Isoform 2 of Membrane cofactor protein OS=Mus musculus GN=Cd46;sp|O88174|MCP_MOUSE Membrane cofactor protein O	36.3	36.3	36.3	17717000000	242760000	2713300000	217610000	0	0	0	500080000	463790000	172500000	475220000	369720000	887460000	206240000	2151600000	254000000	988670000	153930000	2802300000	254920000	1829400000	58029000
Cd59b	24.5696	26.4073	26.2092	26.6863	25.864	26.8305	24.9766	26.8171	24.444	26.158	26.6497	28.4575	25.8865	28.5023	26.3898	29.5093	P58019;Q6PBG1;A2BI28	P58019	5;1;1	5;1;1	5;1;1	CD59B glycoprotein	Cd59b	sp|P58019|CD59B_MOUSE CD59B glycoprotein OS=Mus musculus GN=Cd59b PE=2 SV=2	38.8	38.8	38.8	3458200000	261890000	182530000	0	0	0	0	0	0	0	241740000	11455000	266860000	0	431940000	0	225220000	0	281850000	35849000	457530000	12904000
Cenpv	26.8415	30.3479	28.376	31.0139	28.7888	31.8556	27.995	31.5189	29.399	31.6705	29.4359	31.9457	29.3861	31.3711	28.7654	30.6831	Q9CXS4;Q9CXS4-2;F6SS03	Q9CXS4	9;4;2	9;4;2	9;4;2	Centromere protein V	Cenpv	sp|Q9CXS4|CENPV_MOUSE Centromere protein V OS=Mus musculus GN=Cenpv PE=1 SV=2	45.6	45.6	45.6	66063000000	2739200000	6025200000	3543900000	3689900000	16866000	5984800	0	0	887130000	2181100000	1157200000	3773100000	1005800000	6454200000	1290600000	6993900000	1002500000	8069100000	1044400000	8609900000	909640000
Cep128	30.5201	31.0816	29.6506	30.4009	29.2613	30.5184	29.0848	30.3559	28.9242	29.3133	30.0797	30.8703	29.1822	31.3985	28.6455	31.4855	B7ZNX8;Q8BI22-2;Q8BI22;F7CIB0;Q8BI33;F6Q1Q5;Q8BI30;Q9D4Z7	B7ZNX8;Q8BI22-2;Q8BI22;F7CIB0	34;34;34;18;9;3;2;2	34;34;34;18;9;3;2;2	34;34;34;18;9;3;2;2	Centrosomal protein of 128 kDa	Cep128	tr|B7ZNX8|B7ZNX8_MOUSE Uncharacterized protein OS=Mus musculus GN=Cep128 PE=2 SV=1;sp|Q8BI22-2|CE128_MOUSE Isoform 2 of Centrosomal protein of 128 kDa OS=Mus musculus GN=Cep128;sp|Q8BI22|CE128_MOUSE Centrosomal protein of 128 kDa OS=Mus musculus GN=Cep128	34.8	34.8	34.8	40310000000	466370000	736030000	1034600000	224030000	66957000	0	0	0	2618100000	6981800000	2203100000	4237700000	850950000	3850000000	1052000000	2889000000	493220000	1040200000	1029900000	3525400000	575600000
Cep135	28.2162	29.58	27.6171	29.5365	27.4973	29.3009	27.5799	28.7309	27.5324	28.9364	28.0328	29.834	27.9616	29.9967	28.124	30.3211	Q6P5D4;Q3UVI6	Q6P5D4;Q3UVI6	29;27	29;27	29;27	Centrosomal protein of 135 kDa	Cep135	sp|Q6P5D4|CP135_MOUSE Centrosomal protein of 135 kDa OS=Mus musculus GN=Cep135 PE=1 SV=1;tr|Q3UVI6|Q3UVI6_MOUSE Putative uncharacterized protein OS=Mus musculus GN=Cep135 PE=2 SV=1	27.4	27.4	27.4	17912000000	625830000	483160000	865620000	42049000	0	0	0	0	264040000	1792300000	339940000	1931600000	144440000	1829200000	648750000	1279500000	72535000	2841700000	194940000	2562100000	66249000
Cetn1	27.7932	30.685	28.407	30.5811	29.2638	30.8454	28.6944	30.3806	29.7246	29.7021	30.2533	30.9085	29.3947	32.2934	29.033	33.1277	P41209	P41209	13	13	11	Centrin-1	Cetn1	sp|P41209|CETN1_MOUSE Centrin-1 OS=Mus musculus GN=Cetn1 PE=1 SV=1	69.2	69.2	59.3	45298000000	3770800000	0	0	0	0	0	0	127620000	755820000	4267000000	1028500000	4148800000	790340000	3847100000	1147300000	2916900000	1294500000	1065900000	1303200000	4274800000	594840000
Cfap126	28.7102	31.4777	29.7925	31.5271	29.61	31.9672	29.5963	31.8257	30.3776	31.7433	30.5287	32.6571	29.8902	32.5341	29.5923	32.7507	D3Z0N5;Q6P8X9;F6YI90;F6VF16;D3Z5E0;M0QW89;A0A087WNZ4	D3Z0N5;Q6P8X9;F6YI90;F6VF16;D3Z5E0;M0QW89	9;9;8;7;5;5;4	9;9;8;7;5;5;4	9;9;8;7;5;5;4	Protein Flattop	Cfap126	tr|D3Z0N5|D3Z0N5_MOUSE Protein Flattop (Fragment) OS=Mus musculus GN=Cfap126 PE=1 SV=1;sp|Q6P8X9|FLTOP_MOUSE Protein Flattop OS=Mus musculus GN=Cfap126 PE=1 SV=1;tr|F6YI90|F6YI90_MOUSE Protein Flattop OS=Mus musculus GN=Cfap126 PE=1 SV=2;tr|F6VF16|F6VF16_M	50.5	50.5	50.5	102710000000	879660000	6273800000	2879000000	591430000	278760000	4477200000	7322000000	1439700000	1003600000	6581400000	2386800000	6988600000	992910000	8399900000	1744100000	9465300000	1044200000	9709500000	1331900000	12665000000	787300000
Cfap20	28.4594	30.8636	29.0992	31.635	28.2855	31.7716	29.0967	32.1956	29.2211	31.8512	29.1416	31.7973	28.9223	31.0064	28.4086	30.1422	Q8BTU1;Q8BTU1-2	Q8BTU1;Q8BTU1-2	13;10	13;10	13;10	Cilia- and flagella-associated protein 20	Cfap20	sp|Q8BTU1|CFA20_MOUSE Cilia- and flagella-associated protein 20 OS=Mus musculus GN=Cfap20 PE=1 SV=1;sp|Q8BTU1-2|CFA20_MOUSE Isoform 2 of Cilia- and flagella-associated protein 20 OS=Mus musculus GN=Cfap20	74.1	74.1	74.1	83279000000	4149000000	4142400000	6213700000	1760000000	14848000	869990000	3432800000	1157600000	1319700000	4107600000	1707300000	8970200000	359360000	7550700000	1284200000	13249000000	545500000	11811000000	384060000	7047900000	329000000
Cfap221	24.6998	24.7805	24.4143	27.1929	23.7266	22.4643	25.3384	27.2438	24.9799	27.7206	24.4729	27.0946	23.9518	26.7029	26.0276	26.2378	A9Q751;G3V015	A9Q751	16;5	16;5	16;5	Cilia- and flagella-associated protein 221	Cfap221	sp|A9Q751|PCDP1_MOUSE Cilia- and flagella-associated protein 221 OS=Mus musculus GN=Cfap221 PE=1 SV=1	26.6	26.6	26.6	3912600000	0	246170000	514530000	47904000	189540000	23674000	66127000	6288500	59635000	176150000	32251000	413910000	0	256360000	260800000	509410000	0	571090000	85033000	319120000	22151000
Cfap45	29.9097	33.2276	30.5024	33.3761	30.1758	33.6497	30.473	33.3497	30.4104	33.2405	30.9045	34.2	30.2647	33.6353	30.5294	33.7576	Q9D9U9;E0CXK6;E0CXK5;E0CXX0;Q925P8;E0CXX5	Q9D9U9	34;11;10;8;3;2	34;11;10;8;3;2	34;11;10;8;3;2		Cfap45	tr|Q9D9U9|Q9D9U9_MOUSE Ccdc19 protein OS=Mus musculus GN=Cfap45 PE=1 SV=1	50.3	50.3	50.3	237760000000	17160000000	6333700000	4210400000	334900000	40137000	15616000	6803300	0	1708500000	22195000000	3233200000	26886000000	1232700000	29734000000	3154100000	28915000000	1563500000	20427000000	1544700000	39491000000	841580000
Cfap52	30.1571	32.6794	30.8092	33.0119	30.8021	32.8486	30.7841	32.796	31.2039	32.9994	31.7233	32.4351	31.2741	32.5483	30.7425	31.413	Q147Z1;Q5F201;Q5F201-2	Q147Z1;Q5F201;Q5F201-2	39;39;21	39;39;21	39;39;21	Cilia- and flagella-associated protein 52	Cfap52	tr|Q147Z1|Q147Z1_MOUSE WD repeat domain 16 OS=Mus musculus GN=Cfap52 PE=2 SV=1;sp|Q5F201|CFA52_MOUSE Cilia- and flagella-associated protein 52 OS=Mus musculus GN=Cfap52 PE=1 SV=1;sp|Q5F201-2|CFA52_MOUSE Isoform 2 of Cilia- and flagella-associated protein 5	72.7	72.7	72.7	182310000000	5130400000	6589000000	10768000000	4552700000	6277300000	2462800000	559900000	364310000	2314400000	15939000000	4009500000	22676000000	1656700000	17345000000	3613900000	25665000000	2603500000	22028000000	3104800000	11728000000	2211800000
Cfap53	26.3377	29.3503	24.9066	31.9345	24.9507	32.1172	24.5025	31.9484	26.0841	32.1775	25.4028	33.3952	25.3621	31.1254	24.3544	27.9605	Q9D439;Q059Q0;Q9D439-2;H3BJA5	Q9D439;Q059Q0;Q9D439-2	21;17;17;1	21;17;17;1	21;17;17;1	Cilia- and flagella-associated protein 53	Cfap53	sp|Q9D439|CFA53_MOUSE Cilia- and flagella-associated protein 53 OS=Mus musculus GN=Cfap53 PE=2 SV=3;tr|Q059Q0|Q059Q0_MOUSE Coiled-coil domain containing 11 OS=Mus musculus GN=Cfap53 PE=2 SV=1;sp|Q9D439-2|CFA53_MOUSE Isoform 2 of Cilia- and flagella-associa	37.4	37.4	37.4	81012000000	3702400000	2350700000	6675900000	278060000	102840000	55619000	11562000	7473600	146130000	5008600000	246250000	9794900000	142110000	8590000000	123280000	13010000000	228960000	10638000000	79366000	16571000000	209730000
Cfap58	28.9546	32.6086	28.636	32.6496	28.2163	32.9275	29.4689	32.5563	29.3903	32.5225	29.4264	33.7501	28.8662	32.9696	28.3884	33.2331	B2RW38	B2RW38	49	49	49	Cilia- and flagella-associated protein 58	Cfap58	sp|B2RW38|CFA58_MOUSE Cilia- and flagella-associated protein 58 OS=Mus musculus GN=Cfap58 PE=2 SV=1	52.2	52.2	52.2	148730000000	11362000000	6289100000	471440000	1640900000	51777000	195480000	0	0	1073900000	12808000000	1552700000	15444000000	362810000	16701000000	1291300000	17826000000	731200000	13586000000	694810000	27158000000	461960000
Cfap69	25.9119	28.5492	25.2218	28.9535	26.339	28.9768	26.487	30.4018	25.4923	30.5652	25.8201	28.4307	26.8646	27.7733	25.9612	26.8436	Q8BH53;Q8BH53-3;A0A0G2JG21;Q8BH53-4;G3X999;Q8BH53-2;F6S241;D6RFV9;F6Q7Y3;F6WCD2	Q8BH53;Q8BH53-3;A0A0G2JG21;Q8BH53-4;G3X999	23;22;21;15;14;11;9;4;4;3	23;22;21;15;14;11;9;4;4;3	23;22;21;15;14;11;9;4;4;3	Cilia- and flagella-associated protein 69	Cfap69	sp|Q8BH53|CFA69_MOUSE Cilia- and flagella-associated protein 69 OS=Mus musculus GN=Cfap69 PE=2 SV=1;sp|Q8BH53-3|CFA69_MOUSE Isoform 3 of Cilia- and flagella-associated protein 69 OS=Mus musculus GN=Cfap69;tr|A0A0G2JG21|A0A0G2JG21_MOUSE Cilia- and flagella-	32	32	32	16109000000	0	466500000	1406100000	779390000	182420000	674880000	312690000	0	14630000	923450000	86517000	1704000000	0	1472900000	146220000	2912300000	65498000	3166500000	52382000	1024200000	36104000
Cfap70	26.4879	29.3905	28.0841	29.9093	26.9872	30.0933	27.883	30.5371	27.3691	30.6412	27.8202	30.7691	27.391	29.8807	27.2832	30.2463	D3Z1K9;B7ZNG3;D3YVL2;D3Z4F0;E9Q7X8;B7ZNG2;D3Z337;Q9D3P3	D3Z1K9;B7ZNG3;D3YVL2;D3Z4F0;E9Q7X8;B7ZNG2	29;29;29;29;25;25;5;5	29;29;29;29;25;25;5;5	29;29;29;29;25;25;5;5		Cfap70	tr|D3Z1K9|D3Z1K9_MOUSE Protein Cfap70 OS=Mus musculus GN=Cfap70 PE=1 SV=2;tr|B7ZNG3|B7ZNG3_MOUSE Ttc18 protein OS=Mus musculus GN=Cfap70 PE=2 SV=1;tr|D3YVL2|D3YVL2_MOUSE Protein Cfap70 OS=Mus musculus GN=Cfap70 PE=1 SV=2;tr|D3Z4F0|D3Z4F0_MOUSE Protein Cfap	37.5	37.5	37.5	31110000000	102680000	747340000	614120000	2581700000	450240000	2253700000	745650000	193970000	225670000	1663400000	659930000	2678000000	210840000	2490400000	629250000	4420700000	327490000	5138200000	267360000	2309900000	144750000
Cfl2	26.7269	28.8656	26.7822	27.9075	27.1054	28.9001	26.879	28.7393	27.3214	28.5935	27.0821	29.1509	26.3453	29.6248	26.6644	29.9717	Q3UHW9;P45591	Q3UHW9;P45591	8;8	7;7	7;7	Cofilin-2	Cfl2	tr|Q3UHW9|Q3UHW9_MOUSE Putative uncharacterized protein OS=Mus musculus GN=Cfl2 PE=1 SV=1;sp|P45591|COF2_MOUSE Cofilin-2 OS=Mus musculus GN=Cfl2 PE=1 SV=1	54.2	47.6	47.6	12275000000	0	1556800000	356850000	438160000	208770000	0	0	0	362480000	1038300000	409500000	778290000	178790000	1114800000	186900000	1001900000	154360000	974290000	98328000	1558600000	120860000
Chchd3	30.2532	31.5182	30.7745	31.7718	30.1211	31.7933	30.5815	31.552	30.3451	31.31	30.3346	32.7136	30.479	32.0336	30.3282	32.4808	Q9CRB9;Q91VG6;S4R238;Q9D9P1;D3Z0L4;F6QFL0	Q9CRB9;Q91VG6;S4R238;Q9D9P1;D3Z0L4	8;7;5;5;5;3	8;7;5;5;5;3	8;7;5;5;5;3	MICOS complex subunit Mic19	Chchd3	sp|Q9CRB9|MIC19_MOUSE MICOS complex subunit Mic19 OS=Mus musculus GN=Chchd3 PE=1 SV=1;tr|Q91VG6|Q91VG6_MOUSE MICOS complex subunit (Fragment) OS=Mus musculus GN=Chchd3 PE=2 SV=1;tr|S4R238|S4R238_MOUSE MICOS complex subunit OS=Mus musculus GN=Chchd3 PE=1 SV	32.6	32.6	32.6	98278000000	9055600000	2823800000	0	2264900000	233790000	34810000	0	0	3909200000	6706000000	5563900000	8910600000	1442900000	8348400000	4002900000	9663500000	843960000	7520800000	1171800000	13069000000	1511800000
Chchd6	30.7682	32.8886	31.3356	33.0737	30.407	33.064	31.3012	33.0981	30.5936	33.4815	30.6645	33.8109	30.6712	33.7622	30.7557	33.41	E9Q4M4;Q91VN4;Q9DA45;Q3TJS8;Q8C2Z6	E9Q4M4;Q91VN4;Q9DA45;Q3TJS8;Q8C2Z6	10;10;8;7;5	10;10;8;7;5	10;10;8;7;5	MICOS complex subunit Mic25	Chchd6	tr|E9Q4M4|E9Q4M4_MOUSE MICOS complex subunit OS=Mus musculus GN=Chchd6 PE=1 SV=1;sp|Q91VN4|MIC25_MOUSE MICOS complex subunit Mic25 OS=Mus musculus GN=Chchd6 PE=1 SV=2;tr|Q9DA45|Q9DA45_MOUSE MICOS complex subunit OS=Mus musculus GN=Chchd6 PE=2 SV=1;tr|Q3TJS	39.6	39.6	39.6	220680000000	23723000000	7516800000	1471200000	1518200000	238740000	41731000	11635000	0	5251800000	14531000000	6890200000	17152000000	2408900000	16211000000	7010300000	26073000000	2642300000	22695000000	1855500000	25564000000	1281500000
Chit1	24.9417	27.9723	27.3378	27.7391	24.5526	28.0541	24.86	28.0819	24.7804	27.6099	26.9282	27.4795	25.2915	28.3053	23.901	26.9322	B2RS82;Q9D7Q1;Q9D7Q1-2	B2RS82;Q9D7Q1;Q9D7Q1-2	13;13;9	13;13;9	13;13;9	Chitotriosidase-1	Chit1	tr|B2RS82|B2RS82_MOUSE Chit1 protein OS=Mus musculus GN=Chit1 PE=2 SV=1;sp|Q9D7Q1|CHIT1_MOUSE Chitotriosidase-1 OS=Mus musculus GN=Chit1 PE=1 SV=2;sp|Q9D7Q1-2|CHIT1_MOUSE Isoform 2 of Chitotriosidase-1 OS=Mus musculus GN=Chit1	36.2	36.2	36.2	5906400000	157740000	256920000	368440000	393550000	153420000	0	153000000	9828500	10001000	547920000	139530000	593410000	8191200	731220000	0	804940000	15038000	576880000	53994000	518620000	0
Cisd1	31.8902	33.6285	31.8815	33.9476	31.6427	33.8927	32.1314	33.3441	31.7869	33.5646	31.725	34.0353	31.7689	33.7678	31.8965	32.9044	Q91WS0	Q91WS0	9	9	9	CDGSH iron-sulfur domain-containing protein 1	Cisd1	sp|Q91WS0|CISD1_MOUSE CDGSH iron-sulfur domain-containing protein 1 OS=Mus musculus GN=Cisd1 PE=1 SV=1	79.6	79.6	79.6	348720000000	36675000000	12962000000	11561000000	3520700000	724940000	455130000	127770000	76865000	10878000000	27240000000	10981000000	36937000000	5375300000	33058000000	11717000000	30302000000	4672900000	37645000000	2408800000	35619000000	3757200000
Ckm	28.4275	30.0157	28.4407	30.5408	28.1937	28.3413	25.6402	30.1287	23.9664	30.6017	28.2997	27.8572	28.4409	28.9426	27.0607	29.9227	A2RTA0;P07310;Q9D6U7;A0A0J9YKD4	A2RTA0;P07310;Q9D6U7;A0A0J9YKD4	16;16;15;14	16;16;15;14	15;15;14;13	Creatine kinase M-type	Ckm	tr|A2RTA0|A2RTA0_MOUSE Creatine kinase, muscle OS=Mus musculus GN=Ckm PE=1 SV=1;sp|P07310|KCRM_MOUSE Creatine kinase M-type OS=Mus musculus GN=Ckm PE=1 SV=1;tr|Q9D6U7|Q9D6U7_MOUSE Putative uncharacterized protein OS=Mus musculus GN=Ckm PE=2 SV=1;tr|A0A0J9Y	53.5	53.5	53.5	25043000000	1339300000	926030000	140430000	411910000	1123200000	0	1198500000	35889000	516500000	2055900000	769670000	3600600000	299320000	1002000000	68312000	3440700000	0	5683500000	90181000	786050000	247990000
Ckmt1	28.6471	29.8925	29.3226	30.322	28.562	29.4963	28.7211	29.4456	27.947	28.2829	28.3476	30.1954	28.3418	29.9121	29.0834	30.0866	Q545N7;P30275;A2ARP5;B0R0E9;B0R0E8;B0R0F0;Q6P8J7	Q545N7;P30275;A2ARP5	14;14;9;5;4;4;2	14;14;9;5;4;4;2	14;14;9;5;4;4;2	Creatine kinase U-type, mitochondrial	Ckmt1	tr|Q545N7|Q545N7_MOUSE Creatine kinase, mitochondrial 1, ubiquitous, isoform CRA_a OS=Mus musculus GN=Ckmt1 PE=1 SV=1;sp|P30275|KCRU_MOUSE Creatine kinase U-type, mitochondrial OS=Mus musculus GN=Ckmt1 PE=1 SV=1;tr|A2ARP5|A2ARP5_MOUSE Creatine kinase U-typ	48.3	48.3	48.3	25795000000	0	820070000	413420000	1960200000	461270000	1348600000	86930000	16805000	1552700000	2176400000	2206800000	3133700000	538570000	1313400000	1089200000	1867800000	282280000	766290000	283730000	2356900000	281080000
Clmn	29.0309	31.6811	29.8589	31.6846	29.5694	31.5443	28.85	31.6595	28.6312	32.3909	29.8166	31.5711	28.9782	31.7599	28.4526	32.7328	B9EJ15;Q8C5W0-4;Q8C5W0;Q8C5W0-2;Q8C5W0-3;Q05D14;Q3UGS6;Q571C8	B9EJ15;Q8C5W0-4;Q8C5W0;Q8C5W0-2;Q8C5W0-3;Q05D14;Q3UGS6	32;32;32;31;31;28;27;4	32;32;32;31;31;28;27;4	32;32;32;31;31;28;27;4	Calmin	Clmn	tr|B9EJ15|B9EJ15_MOUSE Calmin OS=Mus musculus GN=Clmn PE=2 SV=1;sp|Q8C5W0-4|CLMN_MOUSE Isoform 4 of Calmin OS=Mus musculus GN=Clmn;sp|Q8C5W0|CLMN_MOUSE Calmin OS=Mus musculus GN=Clmn PE=1 SV=2;sp|Q8C5W0-2|CLMN_MOUSE Isoform 2 of Calmin OS=Mus musculus GN=C	39.4	39.4	39.4	80551000000	3061800000	1852300000	5527400000	2001600000	807950000	246350000	437080000	164960000	1415100000	7397300000	1509300000	7735500000	872650000	5922800000	850930000	7653900000	477730000	13719000000	847940000	5908500000	650670000
Cmpk1	28.8318	30.2145	28.7859	29.7016	28.9919	29.68	28.6454	29.6938	29.0657	29.3705	29.0385	30.1258	28.8452	30.6501	28.68	31.0085	Q9DBP5;A0A0R4J093;F6TY56;D6RIL5	Q9DBP5;A0A0R4J093	12;10;1;1	12;10;1;1	12;10;1;1	UMP-CMP kinase	Cmpk1	sp|Q9DBP5|KCY_MOUSE UMP-CMP kinase OS=Mus musculus GN=Cmpk1 PE=1 SV=1;tr|A0A0R4J093|A0A0R4J093_MOUSE UMP-CMP kinase OS=Mus musculus GN=Cmpk1 PE=1 SV=1	59.2	59.2	59.2	26914000000	838590000	0	1512600000	1373200000	0	540070000	106000000	187860000	1492100000	2302600000	912800000	1276700000	1150400000	1533300000	897230000	2505200000	1114500000	1921100000	777440000	1977400000	436270000
Coil	27.3106	29.4733	28.1196	31.0016	27.4261	30.8343	27.723	30.9118	27.7031	31.7445	28.0989	31.0004	28.1919	28.4182	26.3975	29.1279	Q5SU73;E9Q284;Q3UJN9	Q5SU73;E9Q284;Q3UJN9	15;14;11	15;14;11	15;14;11	Coilin	Coil	sp|Q5SU73|COIL_MOUSE Coilin OS=Mus musculus GN=Coil PE=1 SV=1;tr|E9Q284|E9Q284_MOUSE Coilin OS=Mus musculus GN=Coil PE=1 SV=1;tr|Q3UJN9|Q3UJN9_MOUSE Putative uncharacterized protein OS=Mus musculus GN=Coil PE=2 SV=1	35.3	35.3	35.3	37750000000	384130000	870980000	443930000	1710400000	772960000	1297100000	0	14006000	441110000	1681300000	1136700000	5158200000	317150000	5931800000	467110000	4212200000	303740000	6035700000	245480000	5374700000	192750000
Cops3	27.9959	28.405	26.4287	28.118	25.998	27.2385	26.0273	26.8123	25.4826	28.1816	23.8446	26.614	25.5315	26.6751	25.5513	25.7014	Q3UQL2;O88543;Q8BX58;Q3TEA5;D3Z036;F6YCA7	Q3UQL2;O88543;Q8BX58	7;7;4;3;2;2	7;7;4;3;2;2	7;7;4;3;2;2	COP9 signalosome complex subunit 3	Cops3	tr|Q3UQL2|Q3UQL2_MOUSE Putative uncharacterized protein OS=Mus musculus GN=Cops3 PE=1 SV=1;sp|O88543|CSN3_MOUSE COP9 signalosome complex subunit 3 OS=Mus musculus GN=Cops3 PE=1 SV=3;tr|Q8BX58|Q8BX58_MOUSE Putative uncharacterized protein OS=Mus musculus GN	27.4	27.4	27.4	6494400000	99261000	184980000	0	492080000	677730000	224820000	216250000	0	803280000	672550000	393930000	482640000	93036000	385800000	129830000	476860000	64871000	513900000	47599000	187510000	32793000
Cops4	30.3978	31.3818	29.6773	31.1627	30.1744	31.1586	29.5429	30.8672	30.1102	30.5226	30.4672	30.9564	30.0196	31.8147	29.8604	32.3187	Q14AI7;O88544;Q3TIJ1;F6QTS1;D3YV99;D3Z1R9;D6RG47	Q14AI7;O88544;Q3TIJ1;F6QTS1;D3YV99;D3Z1R9	25;25;24;17;16;14;1	25;25;24;17;16;14;1	25;25;24;17;16;14;1	COP9 signalosome complex subunit 4	Cops4	tr|Q14AI7|Q14AI7_MOUSE COP9 (Constitutive photomorphogenic) homolog, subunit 4 (Arabidopsis thaliana) OS=Mus musculus GN=Cops4 PE=1 SV=1;sp|O88544|CSN4_MOUSE COP9 signalosome complex subunit 4 OS=Mus musculus GN=Cops4 PE=1 SV=1;tr|Q3TIJ1|Q3TIJ1_MOUSE Putat	74.6	74.6	74.6	66525000000	2704700000	3717900000	1476700000	1682600000	2726500000	748120000	14106000	0	3591600000	6195300000	1921700000	5768100000	1322700000	5361100000	2013500000	5547500000	961600000	3554200000	1394200000	4196300000	1003400000
Cops7a	27.583	28.1225	26.7052	26.9998	26.2585	27.5273	26.9079	27.1683	26.6565	26.3851	26.9724	28.3577	26.34	28.9127	26.0798	28.8192	Q9CZ04-2;Q9CZ04;D3Z440;D3YVI6;D3Z0S0	Q9CZ04-2;Q9CZ04;D3Z440;D3YVI6	10;9;7;5;2	10;9;7;5;2	10;9;7;5;2	COP9 signalosome complex subunit 7a	Cops7a	sp|Q9CZ04-2|CSN7A_MOUSE Isoform 2 of COP9 signalosome complex subunit 7a OS=Mus musculus GN=Cops7a;sp|Q9CZ04|CSN7A_MOUSE COP9 signalosome complex subunit 7a OS=Mus musculus GN=Cops7a PE=1 SV=2;tr|D3Z440|D3Z440_MOUSE COP9 signalosome complex subunit 7a (Fra	45.8	45.8	45.8	7533100000	208680000	454590000	390390000	290200000	81708000	0	373160000	33197000	697440000	718760000	541480000	497540000	121030000	544020000	259240000	448450000	156920000	323580000	115200000	508800000	57107000
Cox5a	34.2591	35.6952	34.4013	36.1601	34.5458	36.038	34.77	35.9292	34.8249	35.8214	35.5089	36.8372	35.5004	36.8813	35.4064	37.669	P12787	P12787	15	15	15	Cytochrome c oxidase subunit 5A, mitochondrial	Cox5a	sp|P12787|COX5A_MOUSE Cytochrome c oxidase subunit 5A, mitochondrial OS=Mus musculus GN=Cox5a PE=1 SV=2	59.6	59.6	59.6	2035700000000	49247000000	94916000000	58553000000	10461000000	85737000000	10023000000	1847600000	607030000	57149000000	91954000000	65801000000	163790000000	48300000000	123740000000	77556000000	157140000000	56154000000	162260000000	61404000000	208920000000	58805000000
Cox5b	32.1811	34.1541	33.0853	34.064	33.6613	34.1519	32.9914	34.4017	33.851	34.3803	34.3616	34.8924	34.2599	35.4744	33.8836	36.4162	Q9D881;P19536;A0A0A6YVR0;F7C106	Q9D881;P19536	7;7;2;1	7;7;2;1	7;7;2;1	Cytochrome c oxidase subunit 5B, mitochondrial	Cox5b	tr|Q9D881|Q9D881_MOUSE Cytochrome c oxidase subunit 5B, mitochondrial OS=Mus musculus GN=Cox5b PE=1 SV=1;sp|P19536|COX5B_MOUSE Cytochrome c oxidase subunit 5B, mitochondrial OS=Mus musculus GN=Cox5b PE=1 SV=1	60.5	60.5	60.5	695830000000	50023000000	6368900000	6419300000	585190000	11326000000	7045000000	1120700000	300750000	22131000000	47077000000	27039000000	39651000000	22024000000	37989000000	23274000000	48996000000	24019000000	45952000000	23359000000	59452000000	24045000000
Cox6b2	29.6712	33.8198	30.4661	33.9972	30.1791	34.0796	29.5743	33.9646	31.259	34.6412	31.3847	34.8821	30.6785	33.7426	29.8954	33.258	Q059Q8;Q80ZN9;V9GWZ7;S4R1N0;V9GXN3;S4R2Q6	Q059Q8;Q80ZN9;V9GWZ7;S4R1N0	4;4;3;2;1;1	4;4;3;2;1;1	4;4;3;2;1;1	Cytochrome c oxidase subunit 6B2	Cox6b2	tr|Q059Q8|Q059Q8_MOUSE Cytochrome c oxidase subunit VIb polypeptide 2 OS=Mus musculus GN=Cox6b2 PE=1 SV=1;sp|Q80ZN9|CX6B2_MOUSE Cytochrome c oxidase subunit 6B2 OS=Mus musculus GN=Cox6b2 PE=1 SV=1;tr|V9GWZ7|V9GWZ7_MOUSE Cytochrome c oxidase subunit 6B2 OS=	47.7	47.7	47.7	408570000000	9941700000	13952000000	19205000000	863450000	75463000	1430300000	28402000000	8424100000	2396700000	29414000000	4113700000	37396000000	1753000000	34078000000	1829300000	45162000000	3914300000	74387000000	3419800000	59114000000	2036200000
Cox6c	31.9264	33.461	32.0923	33.8494	30.953	33.7586	31.7624	34.5561	31.1299	34.9824	31.3556	33.8439	31.7792	33.0828	31.903	32.9317	Q9CPQ1;D3Z6E1;A0A0G2JDA6	Q9CPQ1	10;4;1	10;4;1	10;4;1	Cytochrome c oxidase subunit 6C	Cox6c	sp|Q9CPQ1|COX6C_MOUSE Cytochrome c oxidase subunit 6C OS=Mus musculus GN=Cox6c PE=1 SV=3	86.8	86.8	86.8	398380000000	41126000000	14473000000	737590000	12376000000	1495100000	60463000	17599000	4728100	14742000000	24089000000	14291000000	22478000000	5236100000	34659000000	7813800000	50789000000	2373500000	64952000000	3220300000	45043000000	4486200000
Cox7a2	31.937	33.9028	32.5191	33.565	32.4641	33.7967	32.1023	32.4302	32.8682	33.9803	33.1301	34.2208	32.7873	34.6322	32.0276	34.2986	P48771	P48771	2	2	2	Cytochrome c oxidase subunit 7A2, mitochondrial	Cox7a2	sp|P48771|CX7A2_MOUSE Cytochrome c oxidase subunit 7A2, mitochondrial OS=Mus musculus GN=Cox7a2 PE=1 SV=2	27.7	27.7	27.7	380620000000	20537000000	26278000000	2455000000	187660000	84114000	24088000	0	0	10346000000	35903000000	14469000000	38128000000	7401300000	31851000000	9771200000	14979000000	8752800000	40919000000	8295800000	52197000000	6966600000
Cpa5	26.6242	28.7713	27.6365	29.747	27.0251	30.0629	27.5057	30.7713	27.5081	30.5683	28.2524	28.7883	26.9618	29.2818	26.8776	27.6295	B2RQW9;Q8R4H4;D3Z3T4;E9PYY7	B2RQW9;Q8R4H4;D3Z3T4;E9PYY7	12;12;10;9	12;12;10;9	12;12;10;9	Carboxypeptidase A5	Cpa5	tr|B2RQW9|B2RQW9_MOUSE Carboxypeptidase A5 OS=Mus musculus GN=Cpa5 PE=2 SV=1;sp|Q8R4H4|CBPA5_MOUSE Carboxypeptidase A5 OS=Mus musculus GN=Cpa5 PE=2 SV=1;tr|D3Z3T4|D3Z3T4_MOUSE Carboxypeptidase A5 OS=Mus musculus GN=Cpa5 PE=3 SV=1;tr|E9PYY7|E9PYY7_MOUSE Car	37.4	37.4	37.4	26402000000	464250000	333080000	1189400000	1720500000	1886600000	1092800000	141330000	45672000	157170000	1472100000	565240000	2095300000	170620000	1906800000	526270000	4315500000	246000000	5213800000	190080000	1282800000	90704000
Cpvl	25.2073	28.9565	25.8024	29.9126	24.3751	29.6842	26.0773	30.4653	24.8673	30.7205	25.6473	29.9262	25.1975	28.9859	24.3688	27.2731	Q9D3S9;B7ZN25;Q9D3S9-2	Q9D3S9;B7ZN25;Q9D3S9-2	12;11;11	12;11;11	12;11;11	Probable serine carboxypeptidase CPVL	Cpvl	sp|Q9D3S9|CPVL_MOUSE Probable serine carboxypeptidase CPVL OS=Mus musculus GN=Cpvl PE=2 SV=2;tr|B7ZN25|B7ZN25_MOUSE Carboxypeptidase OS=Mus musculus GN=Cpvl PE=2 SV=1;sp|Q9D3S9-2|CPVL_MOUSE Isoform 2 of Probable serine carboxypeptidase CPVL OS=Mus musculus	27	27	27	22000000000	1059800000	1093100000	531520000	129530000	322830000	165370000	284640000	1085100000	86372000	1229100000	135330000	1992700000	28034000	1586200000	128280000	3252200000	27561000	6387900000	54618000	1496800000	38481000
Crat	31.9897	34.772	32.5775	35.0634	32.3796	35.234	32.6473	34.99	32.7333	35.0916	33.0447	35.0785	32.7958	34.6053	32.3415	33.4632	H7BX88;P47934;B7ZDD7;F7BF80;A2AWJ5	H7BX88;P47934	28;28;11;4;2	28;28;11;4;2	28;28;11;4;2	Carnitine O-acetyltransferase	Crat	tr|H7BX88|H7BX88_MOUSE Carnitine O-acetyltransferase OS=Mus musculus GN=Crat PE=1 SV=1;sp|P47934|CACP_MOUSE Carnitine O-acetyltransferase OS=Mus musculus GN=Crat PE=1 SV=3	67.6	67.6	67.6	781150000000	32809000000	29627000000	28586000000	13143000000	28087000000	17552000000	2452500000	850440000	10795000000	71428000000	14554000000	82407000000	6605600000	86622000000	17696000000	88000000000	8507700000	96698000000	8393500000	72902000000	6990800000
Crisp1	31.5258	34.4285	30.9342	33.9943	31.3857	34.6404	31.7291	33.8972	31.7752	32.9618	30.3722	34.746	30.5767	35.1995	29.8174	34.8076	Q545H0;Q03401;Q91XA3;Q03402	Q545H0;Q03401;Q91XA3	12;12;10;1	12;12;10;1	12;12;10;1	Cysteine-rich secretory protein 1	Crisp1	tr|Q545H0|Q545H0_MOUSE MCG21094 OS=Mus musculus GN=Crisp1 PE=2 SV=1;sp|Q03401|CRIS1_MOUSE Cysteine-rich secretory protein 1 OS=Mus musculus GN=Crisp1 PE=2 SV=1;tr|Q91XA3|Q91XA3_MOUSE Cysteine-rich secretory protein 1 OS=Mus musculus GN=Crisp1 PE=2 SV=1	37.7	37.7	37.7	462440000000	24122000000	38539000000	4013600000	15503000000	6974100000	243610000	106990000	49614000	6813800000	49225000000	4809200000	42194000000	2847200000	62787000000	6194900000	34451000000	3597200000	29477000000	885450000	60675000000	1145200000
Crisp2	27.3498	30.8882	28.1537	30.9241	28.5418	31.7027	27.7858	31.2034	28.432	29.9947	29.0408	31.3205	28.5138	31.2189	27.6775	30.8953	P16563;D3YVR2;Q9D2T2	P16563;D3YVR2	7;4;2	7;4;2	7;4;2	Cysteine-rich secretory protein 2	Crisp2	sp|P16563|CRIS2_MOUSE Cysteine-rich secretory protein 2 OS=Mus musculus GN=Crisp2 PE=1 SV=1;tr|D3YVR2|D3YVR2_MOUSE Cysteine-rich secretory protein 2 (Fragment) OS=Mus musculus GN=Crisp2 PE=4 SV=1	35	35	35	47062000000	2685000000	89192000	135160000	0	1918300000	2398900000	344690000	558110000	423010000	4080900000	854690000	5548900000	487760000	6652000000	503380000	5936300000	469500000	3591500000	473130000	4644800000	332900000
Csl	33.7216	35.7012	34.1678	36.1271	33.9585	36.197	34.2488	36.3612	34.2799	36.3967	34.404	36.0773	34.3065	35.4348	33.8297	34.2305	Q80X68;Q9DAM4	Q80X68;Q9DAM4	25;24	25;24	16;15	Citrate synthase	Csl	tr|Q80X68|Q80X68_MOUSE Citrate synthase OS=Mus musculus GN=Csl PE=1 SV=1;tr|Q9DAM4|Q9DAM4_MOUSE Citrate synthase OS=Mus musculus GN=Csl PE=2 SV=1	63.3	63.3	41.6	1722800000000	48751000000	27039000000	39256000000	58777000000	72836000000	27790000000	29283000000	16828000000	53941000000	116750000000	59403000000	172700000000	28127000000	153470000000	59846000000	192140000000	30289000000	234440000000	24773000000	146750000000	25449000000
Csnk1a1	28.7548	31.1456	29.251	31.7953	28.8033	31.9693	29.0994	31.6247	29.4394	31.7789	29.3827	31.4544	29.0648	31.061	28.4122	30.213	H7BXB1;Q6PJ87;Q3U844;E9Q4G7;Q3U772;E9PWB2;Q8BK63-2;Q8BK63;E9Q2U6;E9Q3W1;Q3TVX1;F6YBC9	H7BXB1;Q6PJ87;Q3U844;E9Q4G7;Q3U772;E9PWB2;Q8BK63-2;Q8BK63;E9Q2U6;E9Q3W1;Q3TVX1	16;14;14;14;14;14;14;14;13;13;10;7	16;14;14;14;14;14;14;14;13;13;10;7	16;14;14;14;14;14;14;14;13;13;10;7	Casein kinase I isoform alpha	Csnk1a1	tr|H7BXB1|H7BXB1_MOUSE Casein kinase I isoform alpha OS=Mus musculus GN=Csnk1a1 PE=1 SV=1;tr|Q6PJ87|Q6PJ87_MOUSE Casein kinase 1, alpha 1 OS=Mus musculus GN=Csnk1a1 PE=2 SV=1;tr|Q3U844|Q3U844_MOUSE Putative uncharacterized protein OS=Mus musculus GN=Csnk1a	52.1	52.1	52.1	78231000000	3784300000	1802700000	2130000000	5554900000	2261500000	3150300000	537000000	91385000	1091700000	5523600000	1922000000	8351000000	637910000	8510300000	1553500000	11230000000	882970000	8083100000	594730000	5939200000	561680000
Csnk1g2	25.347	27.9256	26.6675	29.0215	25.7143	29.8655	26.627	29.975	24.5269	31.2232	25.3084	28.187	24.5338	27.7975	24.1054	25.9073	Q8BVP5;Q99K78;Q8C4X2;A0A0U1RPD7;A0A0U1RNW0;A0A0U1RPM8;Q6P2B2;A0A0U1RP94;Q8BTH8;Q99JQ5;A0A140LHR2;A0A0U1RPL1;A0A140LIJ6	Q8BVP5;Q99K78;Q8C4X2	17;16;10;6;6;6;6;6;6;5;2;2;1	17;16;10;6;6;6;6;6;6;5;2;2;1	17;16;10;6;6;6;6;6;6;5;2;2;1	Casein kinase I isoform gamma-2;Casein kinase I isoform gamma-3	Csnk1g2;Csnk1g3	sp|Q8BVP5|KC1G2_MOUSE Casein kinase I isoform gamma-2 OS=Mus musculus GN=Csnk1g2 PE=1 SV=1;tr|Q99K78|Q99K78_MOUSE Casein kinase 1, gamma 2 OS=Mus musculus GN=Csnk1g2 PE=1 SV=1;sp|Q8C4X2|KC1G3_MOUSE Casein kinase I isoform gamma-3 OS=Mus musculus GN=Csnk1g3	50.6	50.6	50.6	18916000000	0	891910000	1554200000	1661600000	72763000	242740000	122260000	0	38872000	1281300000	199140000	1276400000	74274000	2275100000	322290000	2614600000	42872000	4277100000	27188000	1306300000	59821000
Csnk2a2	30.0037	31.9147	30.4514	32.4604	29.5143	32.3187	30.1577	33.1128	29.8413	32.9733	30.3027	32.0082	29.8143	31.0748	29.5019	30.0037	Q545V8;O54833;Q8BPF9;Q8CDH5;Q8CEL6	Q545V8;O54833;Q8BPF9;Q8CDH5	20;20;19;11;9	20;20;19;11;9	20;20;19;11;9	Casein kinase II subunit alpha	Csnk2a2	tr|Q545V8|Q545V8_MOUSE Putative uncharacterized protein OS=Mus musculus GN=Csnk2a2 PE=1 SV=1;sp|O54833|CSK22_MOUSE Casein kinase II subunit alpha OS=Mus musculus GN=Csnk2a2 PE=1 SV=1;tr|Q8BPF9|Q8BPF9_MOUSE Putative uncharacterized protein OS=Mus musculus	65.4	65.4	65.4	141820000000	4290500000	11217000000	5603800000	7397900000	3181500000	65166000	0	0	2376200000	8328100000	3349600000	14887000000	696110000	11626000000	2470000000	26709000000	915940000	25728000000	882690000	7694100000	629100000
Cspp1	26.2513	30.8667	27.2536	30.6582	27.3624	30.3809	27.1288	29.693	28.5383	28.8774	29.2943	31.0115	28.4214	31.1967	26.931	32.3601	B2RX88-3;B2RX88-2;B2RX88-4;B2RX88;B2RX88-6;B2RX88-5	B2RX88-3;B2RX88-2;B2RX88-4;B2RX88	9;9;9;9;2;2	9;9;9;9;2;2	4;4;4;4;2;2	Centrosome and spindle pole associated protein 1	Cspp1	sp|B2RX88-3|CSPP1_MOUSE Isoform 3 of Centrosome and spindle pole associated protein 1 OS=Mus musculus GN=Cspp1;sp|B2RX88-2|CSPP1_MOUSE Isoform 2 of Centrosome and spindle pole associated protein 1 OS=Mus musculus GN=Cspp1;sp|B2RX88-4|CSPP1_MOUSE Isoform 4	19.9	19.9	7.4	33182000000	1767300000	1038000000	2563800000	213180000	0	0	0	0	243490000	3685600000	567500000	3819500000	259750000	3056500000	488540000	2038700000	593860000	1111200000	622600000	3890000000	410530000
Csrp1	27.8218	27.9266	27.7629	28.8599	27.1555	28.6396	26.4885	27.8778	26.7871	28.6552	26.5835	29.2041	24.928	28.1124	27.4101	27.493	Q4FJX4;P97315	Q4FJX4;P97315	7;7	7;7	7;7	Cysteine and glycine-rich protein 1	Csrp1	tr|Q4FJX4|Q4FJX4_MOUSE Csrp1 protein OS=Mus musculus GN=Csrp1 PE=1 SV=1;sp|P97315|CSRP1_MOUSE Cysteine and glycine-rich protein 1 OS=Mus musculus GN=Csrp1 PE=1 SV=3	41.5	41.5	41.5	10647000000	749070000	369220000	165540000	435540000	78559000	0	0	0	823390000	637180000	996110000	947020000	78013000	997940000	113970000	810190000	48237000	1593300000	28214000	1204500000	26991000
Cst13	26.4453	29.4659	27.1032	29.3893	27.2593	30.1218	26.7653	28.6343	28.0738	28.5592	28.4865	29.6626	27.4328	29.3221	26.7074	28.4265	Q80ZN5	Q80ZN5	3	3	3	Cystatin-13	Cst13	sp|Q80ZN5|CST13_MOUSE Cystatin-13 OS=Mus musculus GN=Cst13 PE=1 SV=1	27	27	27	13307000000	333630000	93653000	0	0	0	0	36644000	48726000	984750000	1226200000	554760000	1300900000	179130000	1300600000	954940000	1093800000	677150000	1042800000	598660000	887550000	131230000
Cutc	28.9973	31.3504	29.1492	31.7062	29.5059	32.1114	29.5232	31.8817	30.0903	31.9247	30.0678	32.5893	29.4271	32.3884	28.133	31.6351	D3YY50;Q9D8X1;Q9D725;F8WHX2	D3YY50;Q9D8X1;Q9D725;F8WHX2	15;15;14;14	15;15;14;14	15;15;14;14	Copper homeostasis protein cutC homolog	Cutc	tr|D3YY50|D3YY50_MOUSE Copper homeostasis protein cutC homolog (Fragment) OS=Mus musculus GN=Cutc PE=1 SV=1;sp|Q9D8X1|CUTC_MOUSE Copper homeostasis protein cutC homolog OS=Mus musculus GN=Cutc PE=1 SV=1;tr|Q9D725|Q9D725_MOUSE Putative uncharacterized prote	72.8	72.8	72.8	99304000000	3452300000	3523000000	6868000000	2650600000	3388900000	1747800000	148540000	159570000	1661800000	6418300000	1909900000	9200900000	679390000	8612300000	1919200000	10859000000	1041600000	9580300000	830590000	16319000000	638470000
Cuzd1	32.6911	34.6253	32.0971	33.8217	32.6617	35.1294	32.5468	33.4234	32.5658	33.4522	32.9608	33.8808	32.6303	34.3714	32.5293	34.2052	B2RU69;P70412	B2RU69;P70412	20;19	20;19	20;19	CUB and zona pellucida-like domain-containing protein 1	Cuzd1	tr|B2RU69|B2RU69_MOUSE CUB and zona pellucida-like domain-containing protein 1 OS=Mus musculus GN=Cuzd1 PE=1 SV=1;sp|P70412|CUZD1_MOUSE CUB and zona pellucida-like domain-containing protein 1 OS=Mus musculus GN=Cuzd1 PE=1 SV=2	43.3	43.3	43.3	478940000000	18683000000	21163000000	10346000000	15933000000	16937000000	10292000000	1177800000	128160000	18954000000	56490000000	12378000000	29354000000	11583000000	72469000000	14949000000	25560000000	9546300000	27584000000	9817900000	32487000000	6674900000
Cyb5r2	24.1143	24.3337	23.7809	26.2854	25.5338	26.5841	25.4439	26.4301	23.9308	27.7707	24.9613	26.284	25.267	26.3722	25.027	24.7855	Q3KNK3;Q3KNK3-2	Q3KNK3;Q3KNK3-2	5;4	5;4	5;4	NADH-cytochrome b5 reductase 2	Cyb5r2	sp|Q3KNK3|NB5R2_MOUSE NADH-cytochrome b5 reductase 2 OS=Mus musculus GN=Cyb5r2 PE=2 SV=2;sp|Q3KNK3-2|NB5R2_MOUSE Isoform 2 of NADH-cytochrome b5 reductase 2 OS=Mus musculus GN=Cyb5r2	17.4	17.4	17.4	2603400000	90743000	295520000	0	284010000	46639000	0	0	0	62757000	75460000	42021000	140870000	32188000	198530000	40139000	347550000	9437400	713240000	0	118710000	0
Cyct	25.6696	28.9084	26.9544	30.0477	26.8272	31.0392	25.0562	31.0534	27.3356	29.7873	27.6816	31.5842	26.8439	31.0959	26.8382	30.5807	P00015;Q6PBG3;G4XXT0	P00015;Q6PBG3	7;5;3	5;5;3	3;3;1	Cytochrome c, testis-specific	Cyct	sp|P00015|CYC2_MOUSE Cytochrome c, testis-specific OS=Mus musculus GN=Cyct PE=1 SV=3;tr|Q6PBG3|Q6PBG3_MOUSE Cytochrome c, testis OS=Mus musculus GN=Cyct PE=2 SV=1	49.5	41.9	27.6	36827000000	2453900000	610230000	2955100000	0	57355000	1114200000	2106000000	143340000	105030000	1551000000	247990000	1693600000	172520000	4013700000	21644000	6124900000	299920000	3199800000	238260000	5274600000	190670000
Cylc1	27.8457	30.3016	28.5386	32.0767	27.5474	31.4967	29.26	31.509	29.2199	31.4703	28.0169	32.4466	28.7601	30.9371	29.0561	31.1481	A0A1B0GR13;G3X9R0	A0A1B0GR13;G3X9R0	11;10	11;10	11;10		Cylc1	tr|A0A1B0GR13|A0A1B0GR13_MOUSE Protein Cylc1 OS=Mus musculus GN=Cylc1 PE=4 SV=1;tr|G3X9R0|G3X9R0_MOUSE MCG68164 OS=Mus musculus GN=Cylc1 PE=4 SV=1	14.5	14.5	14.5	67941000000	1729000000	0	1621900000	8653300000	342910000	25804000	8758500	6103500	637260000	2491300000	857660000	10060000000	493570000	6031600000	1326300000	8626800000	849350000	6568400000	444530000	11743000000	504990000
Cylc2	28.4102	30.8193	27.348	32.4283	25.8398	32.564	27.1501	33.7828	27.8764	34.2155	27.5533	33.7793	26.7918	30.8903	25.5498	29.5376	B1AWN8;Q9D595	B1AWN8;Q9D595	11;7	11;7	11;7		Cylc2	tr|B1AWN8|B1AWN8_MOUSE Protein Cylc2 OS=Mus musculus GN=Cylc2 PE=4 SV=2;tr|Q9D595|Q9D595_MOUSE Putative uncharacterized protein OS=Mus musculus GN=Cylc2 PE=2 SV=1	25.8	25.8	25.8	182980000000	9457500000	6234500000	14255000000	506790000	131510000	196070000	1115300000	2865600000	910470000	3958400000	651990000	13499000000	144050000	11979000000	538560000	34786000000	490610000	47316000000	304000000	25553000000	182780000
D11Wsu47e	24.5758	24.7703	22.8046	24.9059	24.5029	26.3679	24.5683	26.7533	25.0678	27.2712	24.4581	27.6889	23.8413	26.2023	24.2063	24.1815	A2A6P5;A2A6P6;Q6PIX9;Q6PIX9-2	A2A6P5;A2A6P6;Q6PIX9;Q6PIX9-2	4;4;4;4	4;4;4;4	4;4;4;4	Uncharacterized protein C17orf80 homolog	D11Wsu47e	tr|A2A6P5|A2A6P5_MOUSE Uncharacterized protein C17orf80 homolog (Fragment) OS=Mus musculus GN=D11Wsu47e PE=1 SV=1;tr|A2A6P6|A2A6P6_MOUSE Uncharacterized protein C17orf80 homolog (Fragment) OS=Mus musculus GN=D11Wsu47e PE=1 SV=1;sp|Q6PIX9|CQ080_MOUSE Unchar	26.7	26.7	26.7	1968800000	0	272530000	124320000	33481000	0	0	0	0	0	0	0	71616000	0	143200000	0	311210000	0	547950000	0	383300000	4866500
Dak	31.3822	34.2575	31.6094	34.1479	31.011	34.6591	30.8877	34.4293	30.2726	34.4317	31.4208	34.6138	30.935	34.3443	29.8884	33.8542	Q8VC30;Q3UTZ4	Q8VC30;Q3UTZ4	28;26	28;26	28;26	Bifunctional ATP-dependent dihydroxyacetone kinase/FAD-AMP lyase (cyclizing);ATP-dependent dihydroxyacetone kinase;FAD-AMP lyase (cyclizing)	Dak	sp|Q8VC30|TKFC_MOUSE Triokinase/FMN cyclase OS=Mus musculus GN=Tkfc PE=1 SV=1;tr|Q3UTZ4|Q3UTZ4_MOUSE Putative uncharacterized protein OS=Mus musculus GN=Tkfc PE=2 SV=1	76.8	76.8	76.8	499970000000	9507300000	5766500000	23082000000	36408000000	11415000000	4992900000	3853800000	7913000000	7997600000	51784000000	9412900000	48642000000	2662000000	57999000000	4314700000	57202000000	1121500000	61157000000	2436600000	51616000000	1565400000
Dazap1	28.6633	29.5429	28.5863	28.8658	28.0927	29.0153	28.1112	28.4465	28.121	28.3913	27.6199	29.1582	27.3951	29.0757	27.5884	29.1308	Q3UGB5;Q9JII5-2;Q9JII5;Q3U878;D3Z4J1	Q3UGB5;Q9JII5-2;Q9JII5;Q3U878;D3Z4J1	9;9;9;8;6	9;9;9;8;6	9;9;9;8;6	DAZ-associated protein 1	Dazap1	tr|Q3UGB5|Q3UGB5_MOUSE DAZ associated protein 1, isoform CRA_b OS=Mus musculus GN=Dazap1 PE=1 SV=1;sp|Q9JII5-2|DAZP1_MOUSE Isoform 2 of DAZ-associated protein 1 OS=Mus musculus GN=Dazap1;sp|Q9JII5|DAZP1_MOUSE DAZ-associated protein 1 OS=Mus musculus GN=Daz	32.5	32.5	32.5	18617000000	69558000	728120000	1639400000	2567400000	335890000	0	0	0	1996800000	1802100000	1407600000	1217500000	414180000	1037000000	804660000	1116500000	261480000	939380000	159880000	835010000	141260000
Dbil5	32.9147	35.9235	33.7607	36.1632	33.7801	36.3767	33.2709	35.9061	34.6373	35.6065	34.6251	36.7296	34.4031	36.96	33.816	37.4649	Q545L5;O09035	Q545L5;O09035	6;6	6;6	6;6	Diazepam-binding inhibitor-like 5	Dbil5	tr|Q545L5|Q545L5_MOUSE Diazepam binding inhibitor-like 5 OS=Mus musculus GN=Dbil5 PE=1 SV=1;sp|O09035|DBIL5_MOUSE Diazepam-binding inhibitor-like 5 OS=Mus musculus GN=Dbil5 PE=1 SV=1	57.5	57.5	57.5	1937000000000	106080000000	76017000000	31893000000	14283000000	32926000000	67405000000	15746000000	5740600000	27658000000	151150000000	34027000000	177320000000	27852000000	153660000000	38098000000	173970000000	42178000000	137620000000	40141000000	217290000000	32689000000
Dcdc2c	25.1309	26.4836	25.4276	27.1294	24.5189	27.2967	25.8884	27.5054	24.2352	27.6537	23.7974	27.1762	23.8736	24.6419	24.82	24.8339	K3W4L8;Q9D1B8;Q9D1B8-2	K3W4L8;Q9D1B8	10;10;4	10;10;4	10;10;4	Doublecortin domain-containing protein 2C	Dcdc2c	tr|K3W4L8|K3W4L8_MOUSE Doublecortin domain-containing protein 2C OS=Mus musculus GN=Dcdc2c PE=4 SV=1;sp|Q9D1B8|DCD2C_MOUSE Doublecortin domain-containing protein 2C OS=Mus musculus GN=Dcdc2c PE=2 SV=2	30	30	30	3360300000	252290000	35836000	304620000	0	69612000	155600000	0	0	0	122420000	50012000	221880000	0	341560000	19408000	516900000	9230500	645230000	18590000	354870000	0
Dcun1d1	26.3822	26.8742	26.3031	27.5919	24.4818	27.2496	24.2445	27.7307	25.4356	28.0334	24.8465	26.7816	23.91	26.7757	24.9379	24.9483	A0A140T8R8;A0A0G2JGV7;Q3UT23;Q99NE7;Q3TMV8;Q9QZ73;A0A0G2JEA2;A0A0G2JDN9;A0A1B0GXL7;A0A0G2JDM0	A0A140T8R8;A0A0G2JGV7;Q3UT23;Q99NE7;Q3TMV8;Q9QZ73;A0A0G2JEA2;A0A0G2JDN9;A0A1B0GXL7;A0A0G2JDM0	6;6;6;6;6;6;3;3;3;3	6;6;6;6;6;6;3;3;3;3	6;6;6;6;6;6;3;3;3;3	DCN1-like protein;DCN1-like protein 1	Dcun1d1;Tes3	tr|A0A140T8R8|A0A140T8R8_MOUSE DCN1-like protein (Fragment) OS=Mus musculus GN=Dcun1d1 PE=1 SV=1;tr|A0A0G2JGV7|A0A0G2JGV7_MOUSE DCN1-like protein (Fragment) OS=Mus musculus GN=Dcun1d1 PE=1 SV=1;tr|Q3UT23|Q3UT23_MOUSE DCN1-like protein OS=Mus musculus GN=Dc	35	35	35	4239200000	536950000	138350000	150700000	156720000	0	0	36310000	0	156710000	307140000	247490000	424870000	19273000	405820000	63112000	634870000	0	565280000	10956000	195290000	10959000
Ddt	31.3464	34.5393	32.0037	34.2851	31.4385	34.3182	31.1138	34.2423	31.0087	34.0045	32.2457	34.6159	31.8865	35.1975	30.5007	35.8627	Q3UNI8;O35215;G3UZN1	Q3UNI8;O35215;G3UZN1	12;12;6	6;6;2	6;6;2	D-dopachrome decarboxylase	Ddt	tr|Q3UNI8|Q3UNI8_MOUSE D-dopachrome tautomerase OS=Mus musculus GN=Ddt PE=1 SV=1;sp|O35215|DOPD_MOUSE D-dopachrome decarboxylase OS=Mus musculus GN=Ddt PE=1 SV=3;tr|G3UZN1|G3UZN1_MOUSE D-dopachrome decarboxylase OS=Mus musculus GN=Ddt PE=1 SV=1	96.6	38.1	38.1	495460000000	24653000000	16203000000	9287500000	6887200000	628880000	116400000	51568000	31441000	7800800000	48078000000	11568000000	43805000000	3959300000	40987000000	5620900000	51905000000	2972500000	58374000000	5356300000	59708000000	4104000000
Dhrs7b	29.982	30.5445	29.9654	31.0441	28.4058	30.9904	29.969	30.6342	29.2406	30.6228	28.8277	31.1918	28.5459	30.0292	29.1257	28.7897	I7DM66;Q99J47;Z4YKT6;Q99J47-2	I7DM66;Q99J47;Z4YKT6;Q99J47-2	17;17;16;16	17;17;16;16	17;17;16;16	Dehydrogenase/reductase SDR family member 7B	Dhrs7b	tr|I7DM66|I7DM66_MOUSE PexRAP OS=Mus musculus GN=Dhrs7b PE=2 SV=1;sp|Q99J47|DRS7B_MOUSE Dehydrogenase/reductase SDR family member 7B OS=Mus musculus GN=Dhrs7b PE=1 SV=1;tr|Z4YKT6|Z4YKT6_MOUSE Dehydrogenase/reductase SDR family member 7B OS=Mus musculus GN=	50.8	50.8	50.8	47616000000	829440000	1149200000	1260700000	29907000	4877100000	1747200000	160950000	10838000	2136400000	3626500000	2073300000	3792600000	483980000	2637000000	1811100000	5254100000	706080000	3931000000	477910000	4774000000	673560000
Dkkl1	28.0541	30.8497	28.2283	31.0443	28.768	31.2262	28.79	30.9856	29.1375	30.1667	29.2396	31.5085	28.4924	31.8482	28.0867	32.2304	A0A1B0GRE6;Q3V2N2;Q9QZL9;A0A1B0GRV4	A0A1B0GRE6;Q3V2N2;Q9QZL9;A0A1B0GRV4	7;7;7;6	7;7;7;6	7;7;7;6	Dickkopf-like protein 1	Dkkl1	tr|A0A1B0GRE6|A0A1B0GRE6_MOUSE Dickkopf-like protein 1 (Fragment) OS=Mus musculus GN=Dkkl1 PE=4 SV=1;tr|Q3V2N2|Q3V2N2_MOUSE Putative uncharacterized protein OS=Mus musculus GN=Dkkl1 PE=2 SV=1;sp|Q9QZL9|DKKL1_MOUSE Dickkopf-like protein 1 OS=Mus musculus GN	28.3	28.3	28.3	52834000000	2412900000	2756800000	4616000000	1142000000	38347000	41433000	0	0	385620000	3357500000	739480000	4264600000	689950000	4493300000	937630000	6526600000	762880000	2750800000	641960000	6696900000	560280000
Dlat	34.9311	37.1686	35.2295	37.0543	35.4211	37.37	35.3598	37.0976	35.8204	36.8949	35.9659	37.4577	35.75	37.4964	35.3118	37.626	Q8BMF4;Q99LL2	Q8BMF4	34;9	34;9	34;9	Dihydrolipoyllysine-residue acetyltransferase component of pyruvate dehydrogenase complex, mitochondrial	Dlat	sp|Q8BMF4|ODP2_MOUSE Dihydrolipoyllysine-residue acetyltransferase component of pyruvate dehydrogenase complex, mitochondrial OS=Mus musculus GN=Dlat PE=1 SV=2	61.1	61.1	61.1	3953300000000	72077000000	93127000000	207200000000	229510000000	104010000000	56007000000	11641000000	3763700000	102740000000	258830000000	118120000000	325900000000	73509000000	346150000000	122490000000	381280000000	85963000000	343310000000	77654000000	377680000000	63837000000
Dld	34.2589	35.8714	34.5162	35.9858	34.335	36.2103	34.363	36.1189	34.4581	35.572	34.5155	36.6659	34.3625	36.5025	34.2366	36.6733	O08749;Q3TIE8	O08749;Q3TIE8	25;22	25;22	25;22	Dihydrolipoyl dehydrogenase, mitochondrial;Dihydrolipoyl dehydrogenase	Dld	sp|O08749|DLDH_MOUSE Dihydrolipoyl dehydrogenase, mitochondrial OS=Mus musculus GN=Dld PE=1 SV=2;tr|Q3TIE8|Q3TIE8_MOUSE Dihydrolipoyl dehydrogenase OS=Mus musculus GN=Dld PE=2 SV=1	70.3	70.3	70.3	1854000000000	29383000000	25619000000	65757000000	69383000000	22691000000	58780000000	4565100000	1703800000	68743000000	137410000000	69285000000	169030000000	35678000000	162150000000	62573000000	185640000000	29890000000	132180000000	27912000000	215940000000	23485000000
Dnah1	26.9215	28.0713	27.8554	29.1047	27.1624	28.6954	26.7116	31.0107	26.3306	32.2317	26.3027	29.7733	26.5878	28.1301	25.926	30.3333	E9Q8T7;O08828;Q8R584;Q8BWG2;Q3TQI8;Q8C619	E9Q8T7	100;35;18;16;16;7	99;34;18;16;16;7	99;34;18;16;16;7		Dnah1	tr|E9Q8T7|E9Q8T7_MOUSE Protein Dnah1 OS=Mus musculus GN=Dnah1 PE=1 SV=1	30.4	30.2	30.2	35327000000	1170800000	968040000	1716300000	1733500000	1732200000	839160000	438400000	117350000	819150000	2891600000	1265700000	2088600000	479420000	1280300000	881010000	4416600000	206680000	9793700000	342080000	715540000	195810000
Dnah3	26.4174	28.4228	27.3888	28.9606	25.9139	28.9976	27.3297	30.5886	26.3421	32.2285	25.9813	28.7411	25.8535	28.7462	25.1599	30.6142	Q8BW94;Q8BW94-2;A0A140LIN9;Q8BW94-3;A0A140LI99;A0A140LIB2	Q8BW94;Q8BW94-2;A0A140LIN9;Q8BW94-3	106;102;83;75;23;6	99;95;76;70;21;6	98;94;75;69;21;6	Dynein heavy chain 3, axonemal	Dnah3	sp|Q8BW94|DYH3_MOUSE Dynein heavy chain 3, axonemal OS=Mus musculus GN=Dnah3 PE=1 SV=2;sp|Q8BW94-2|DYH3_MOUSE Isoform 2 of Dynein heavy chain 3, axonemal OS=Mus musculus GN=Dnah3;tr|A0A140LIN9|A0A140LIN9_MOUSE Dynein heavy chain 3, axonemal OS=Mus musculus	34.4	32.5	32.3	37666000000	743350000	2319500000	2318800000	2111400000	1526000000	1387500000	495340000	23615000	775350000	1566200000	1719500000	2066600000	182370000	1261800000	633270000	5257800000	269980000	11600000000	139980000	376560000	108080000
Dnah6	25.1884	26.8199	26.3016	27.1453	24.7604	27.4356	26.0941	28.8528	25.005	32.133	25.0079	27.656	24.4692	26.5849	24.9475	28.1355	E9Q0B6;E9Q3H7;Q5DTV6;Q8BZ42;O08827	E9Q0B6;E9Q3H7	82;80;14;14;2	80;79;14;14;1	80;79;14;14;1		Dnah6	tr|E9Q0B6|E9Q0B6_MOUSE Protein Dnah6 OS=Mus musculus GN=Dnah6 PE=1 SV=1;tr|E9Q3H7|E9Q3H7_MOUSE Protein Dnah6 OS=Mus musculus GN=Dnah6 PE=1 SV=1	25.9	25.5	25.5	21396000000	1208000000	813150000	662470000	1480500000	620770000	334740000	84546000	223340000	247860000	620470000	575900000	913980000	40188000	796910000	455670000	2355400000	74583000	8701400000	53767000	501920000	52509000
Dnaja4	29.7939	31.6526	29.9588	31.69	30.0032	31.9953	29.5848	31.8644	29.9802	31.8686	30.1482	31.651	29.9393	31.5632	29.3886	31.2673	Q9JMC3;Q8R1X2;D3Z1U5	Q9JMC3;Q8R1X2	19;13;6	19;13;6	14;8;6	DnaJ homolog subfamily A member 4	Dnaja4	sp|Q9JMC3|DNJA4_MOUSE DnaJ homolog subfamily A member 4 OS=Mus musculus GN=Dnaja4 PE=1 SV=1;tr|Q8R1X2|Q8R1X2_MOUSE Dnaja4 protein OS=Mus musculus GN=Dnaja4 PE=2 SV=1	52.6	52.6	42.1	85173000000	2727500000	4194300000	3278400000	1711600000	709490000	1237100000	263800000	63527000	2723400000	8326000000	2540900000	6458300000	1312300000	7603600000	1973400000	11430000000	1156800000	12608000000	1019000000	5828500000	670430000
Dnajb1	28.2673	28.5497	27.4296	29.1327	27.5592	29.2888	27.7517	28.3439	27.8454	28.6883	27.5099	29.499	26.8445	28.9114	27.2861	28.8311	Q3TU79;Q9QYJ3;Q3TIT6;Q3TYL7	Q3TU79;Q9QYJ3;Q3TIT6;Q3TYL7	13;13;12;10	13;13;12;10	12;12;11;9	DnaJ homolog subfamily B member 1	Dnajb1	tr|Q3TU79|Q3TU79_MOUSE DnaJ (Hsp40) homolog, subfamily B, member 1 OS=Mus musculus GN=Dnajb1 PE=1 SV=1;sp|Q9QYJ3|DNJB1_MOUSE DnaJ homolog subfamily B member 1 OS=Mus musculus GN=Dnajb1 PE=1 SV=3;tr|Q3TIT6|Q3TIT6_MOUSE Putative uncharacterized protein OS=Mu	39.1	39.1	35.6	14827000000	512060000	1969200000	624040000	269660000	46830000	0	0	0	751000000	950780000	709070000	1536800000	240110000	1191300000	407590000	1099000000	220330000	1277300000	189540000	1693100000	93405000
Dnajb13	28.6977	31.8434	29.2949	32.289	29.608	32.278	29.4233	32.3498	29.9599	32.0262	30.3386	32.3999	30.0483	32.1004	29.7465	31.3937	Q80Y75;A0A171EBK9;A0A140LHH6	Q80Y75;A0A171EBK9	15;10;6	15;10;6	15;10;6	DnaJ homolog subfamily B member 13	Dnajb13	sp|Q80Y75|DJB13_MOUSE DnaJ homolog subfamily B member 13 OS=Mus musculus GN=Dnajb13 PE=1 SV=1;tr|A0A171EBK9|A0A171EBK9_MOUSE DnaJ homolog subfamily B member 13 (Fragment) OS=Mus musculus GN=Dnajb13 PE=1 SV=1	53.2	53.2	53.2	107120000000	1372100000	5280700000	4626900000	3877200000	6981600000	161270000	0	0	1070100000	7986600000	1815500000	12295000000	1184500000	10728000000	1735200000	14066000000	1327000000	10776000000	1461800000	9887300000	1132100000
Dnajb2	24.3202	24.9232	25.1544	26.1877	25.7554	24.3538	25.1571	24.8591	24.6265	24.741	25.8637	26.5713	25.3894	27.9464	25.2413	29.4912	Q3TB24;Q9QYI5;Q9QYI5-2;A0A087WR37;A0A087WP03;A0A087WPZ9	Q3TB24;Q9QYI5;Q9QYI5-2	10;10;8;3;3;2	9;9;7;3;2;2	9;9;7;3;2;2	DnaJ homolog subfamily B member 2	Dnajb2	tr|Q3TB24|Q3TB24_MOUSE DnaJ homolog subfamily B member 2 OS=Mus musculus GN=Dnajb2 PE=1 SV=1;sp|Q9QYI5|DNJB2_MOUSE DnaJ homolog subfamily B member 2 OS=Mus musculus GN=Dnajb2 PE=1 SV=2;sp|Q9QYI5-2|DNJB2_MOUSE Isoform 2 of DnaJ homolog subfamily B member 2	39.2	36.1	36.1	2711800000	20907000	533200000	53480000	0	0	0	0	0	103720000	138640000	81928000	269490000	46528000	232010000	39109000	66511000	0	0	64610000	275830000	28561000
Dnajb3	25.8043	28.8903	26.6112	29.005	26.4311	29.5376	26.7272	28.6079	26.8069	28.5285	27.7871	29.3226	26.8212	29.739	23.6491	30.0289	Q5RL26;O35723	Q5RL26;O35723	6;6	6;6	6;6	DnaJ homolog subfamily B member 3	Dnajb3	tr|Q5RL26|Q5RL26_MOUSE DnaJ (Hsp40) homolog, subfamily B, member 3 OS=Mus musculus GN=Dnajb3 PE=2 SV=1;sp|O35723|DNJB3_MOUSE DnaJ homolog subfamily B member 3 OS=Mus musculus GN=Dnajb3 PE=2 SV=1	33.5	33.5	33.5	12723000000	654660000	1165600000	92063000	0	411800000	0	0	0	147360000	1045400000	227820000	1108200000	108230000	1441400000	231310000	1198100000	108330000	1181200000	149870000	1331600000	241560000
Dnajb4	25.6594	28.4737	26.6536	28.3403	25.7898	28.7318	25.2025	28.7553	26.9747	28.3245	27.4402	30.086	25.0242	29.2447	27.1925	28.4596	Q9D832	Q9D832	12	11	11	DnaJ homolog subfamily B member 4	Dnajb4	sp|Q9D832|DNJB4_MOUSE DnaJ homolog subfamily B member 4 OS=Mus musculus GN=Dnajb4 PE=1 SV=1	37.1	33.5	33.5	11897000000	232430000	780060000	226250000	11468000	885510000	334880000	49828000	0	115670000	1205400000	157010000	896610000	42023000	1321100000	66935000	1471600000	70880000	990310000	76864000	2120700000	32718000
Dnajb6	28.3623	31.3448	28.4413	31.0432	29.0566	31.4323	28.7732	31.046	29.1777	31.4397	29.6642	32.186	29.0892	31.9859	28.7619	31.964	O54946;F6YRQ2;A0A0G2JER9;O54946-2;Q9DAN5;G3X8S5;A0A0G2JGN9;A0A0G2JEI3;Q3MI10;Q3MI09;Q9QYI8	O54946;F6YRQ2	12;7;5;5;4;4;1;1;1;1;1	12;7;5;5;4;4;1;1;1;1;1	11;6;4;4;4;4;1;1;1;1;1	DnaJ homolog subfamily B member 6	Dnajb6	sp|O54946|DNJB6_MOUSE DnaJ homolog subfamily B member 6 OS=Mus musculus GN=Dnajb6 PE=1 SV=4;tr|F6YRQ2|F6YRQ2_MOUSE DnaJ homolog subfamily B member 6 (Fragment) OS=Mus musculus GN=Dnajb6 PE=1 SV=1	43.6	43.6	40.8	70990000000	5793700000	3690400000	3184200000	4171600000	112360000	6193900	0	0	718520000	5121600000	585540000	5510900000	573140000	6423600000	833580000	5900400000	536180000	6988000000	712550000	9700400000	355980000
Dnajb8	24.0445	28.1315	25.3525	28.3117	25.4288	28.6119	24.6491	28.9191	24.7501	27.7675	24.1054	29.1451	25.3501	28.7359	24.8181	29.1393	Q9QYI7;A0A0N4SVT8	Q9QYI7	8;3	8;3	8;3	DnaJ homolog subfamily B member 8	Dnajb8	sp|Q9QYI7|DNJB8_MOUSE DnaJ homolog subfamily B member 8 OS=Mus musculus GN=Dnajb8 PE=2 SV=1	56.4	56.4	56.4	8697500000	361040000	53514000	177720000	345760000	270570000	9807200	62729000	0	166680000	679400000	243600000	1119000000	24910000	1072300000	333600000	1018700000	0	471780000	63417000	1449500000	31839000
Dnal1	28.7344	31.8092	29.4539	31.9704	29.3045	32.0406	29.2989	31.6407	29.8732	31.866	30.2927	31.7963	29.7964	32.0518	29.6417	32.1243	Q05A62-2;Q05A62;Q05A62-3;D3YTL1;D3YYU7;D6RHN1	Q05A62-2;Q05A62;Q05A62-3	11;11;10;4;4;1	11;11;10;4;4;1	11;11;10;4;4;1	Dynein light chain 1, axonemal	Dnal1	sp|Q05A62-2|DNAL1_MOUSE Isoform 2 of Dynein light chain 1, axonemal OS=Mus musculus GN=Dnal1;sp|Q05A62|DNAL1_MOUSE Dynein light chain 1, axonemal OS=Mus musculus GN=Dnal1 PE=1 SV=2;sp|Q05A62-3|DNAL1_MOUSE Isoform 3 of Dynein light chain 1, axonemal OS=Mus	61	61	61	86211000000	3878900000	1824400000	1010500000	1586800000	2969700000	147730000	12427000	0	1287400000	10355000000	1928000000	11365000000	823580000	8657900000	1504900000	11572000000	812200000	10094000000	1220200000	6369500000	929660000
Dnali1	30.1416	33.5842	30.9171	33.7017	30.7304	33.8797	30.8449	33.6381	31.2755	33.0652	31.3881	34.2797	30.9979	34.1787	30.6855	34.3896	Q0IIN3;Q8BVN8;Q147V3	Q0IIN3;Q8BVN8;Q147V3	18;18;16	18;18;16	18;18;16	Axonemal dynein light intermediate polypeptide 1	Dnali1	tr|Q0IIN3|Q0IIN3_MOUSE Dynein, axonemal, light intermediate polypeptide 1 OS=Mus musculus GN=Dnali1 PE=1 SV=1;sp|Q8BVN8|IDLC_MOUSE Axonemal dynein light intermediate polypeptide 1 OS=Mus musculus GN=Dnali1 PE=1 SV=1;tr|Q147V3|Q147V3_MOUSE Dynein, axonemal,	69.8	69.8	69.8	299560000000	15661000000	15507000000	5434600000	900930000	14599000	0	252460000	0	2171600000	32524000000	5169000000	35684000000	2207100000	29336000000	3680400000	38479000000	2703900000	18739000000	2673900000	42365000000	2053800000
Dnpep	31.8215	34.2432	32.1465	34.4578	31.7014	34.3954	31.706	34.91	31.2313	34.8966	32.2415	34.2576	32.0639	33.769	31.1503	32.4623	Q8CAJ7;Q3U3I6;Q3TVK3;Q9Z2W0;Q8BPW9	Q8CAJ7;Q3U3I6;Q3TVK3;Q9Z2W0;Q8BPW9	24;24;24;24;23	24;24;24;24;23	12;12;12;12;11	Aspartyl aminopeptidase	Dnpep	tr|Q8CAJ7|Q8CAJ7_MOUSE Putative uncharacterized protein OS=Mus musculus GN=Dnpep PE=2 SV=1;tr|Q3U3I6|Q3U3I6_MOUSE Putative uncharacterized protein OS=Mus musculus PE=2 SV=1;tr|Q3TVK3|Q3TVK3_MOUSE Aspartyl aminopeptidase OS=Mus musculus GN=Dnpep PE=1 SV=1;s	71.9	71.9	38.1	558550000000	19014000000	21535000000	29654000000	25761000000	13635000000	11096000000	685960000	953490000	9412600000	42583000000	13052000000	54321000000	4463100000	46778000000	9386000000	84956000000	2607800000	93123000000	4750000000	39529000000	4019800000
Dock6	25.2306	26.1315	24.6442	23.5001	24.4109	28.201	25.206	27.5096	24.0336	28.5259	24.5243	29.0818	24.4934	24.7066	24.9877	28.74	E9QPN7;Q8VDR9;Q6ZPS1;Q8VDR9-2	E9QPN7;Q8VDR9;Q6ZPS1	3;3;2;1	2;2;1;1	2;2;1;1	Dedicator of cytokinesis protein 6	Dock6;mKIAA1395	tr|E9QPN7|E9QPN7_MOUSE Dedicator of cytokinesis protein 6 OS=Mus musculus GN=Dock6 PE=1 SV=1;sp|Q8VDR9|DOCK6_MOUSE Dedicator of cytokinesis protein 6 OS=Mus musculus GN=Dock6 PE=1 SV=4;tr|Q6ZPS1|Q6ZPS1_MOUSE MKIAA1395 protein (Fragment) OS=Mus musculus GN=	2.1	1.6	1.6	6121300000	466460000	0	563580000	0	0	0	0	0	0	586720000	81270000	266590000	0	720990000	37355000	575470000	0	938420000	0	1181000000	0
Dpep3	30.7222	33.6948	31.1475	33.485	31.782	34.1902	31.7808	34.2278	31.8386	33.4428	32.6876	34.5455	31.9948	34.6541	31.4609	35.2696	Q9DA79	Q9DA79	19	19	19	Dipeptidase 3	Dpep3	sp|Q9DA79|DPEP3_MOUSE Dipeptidase 3 OS=Mus musculus GN=Dpep3 PE=1 SV=1	52.5	52.5	52.5	423840000000	12887000000	18493000000	22665000000	12277000000	15471000000	2435300000	676630000	126410000	4433000000	30393000000	6654900000	25020000000	4433700000	45584000000	7745500000	49354000000	4094100000	35715000000	6216000000	45944000000	3974500000
Dpy30	28.8365	29.8335	28.7098	30.0765	28.7674	29.6619	28.896	30.1109	29.2732	29.649	29.2126	30.3237	28.781	30.939	28.9559	31.711	Q99LT0;Q7TQ15	Q99LT0	3;1	3;1	3;1	Protein dpy-30 homolog	Dpy30	sp|Q99LT0|DPY30_MOUSE Protein dpy-30 homolog OS=Mus musculus GN=Dpy30 PE=1 SV=1	27.3	27.3	27.3	31430000000	678540000	3763800000	218070000	0	0	0	314610000	2212000000	1085500000	1889400000	999000000	2178000000	676120000	1009700000	1324700000	1241600000	1094900000	2032400000	683910000	2762800000	528570000
Drc1	26.856	26.7661	27.3207	27.608	26.0086	27.9351	27.3425	29.6279	26.2181	30.551	26.8691	27.3022	25.8526	28.164	26.0254	27.0903	Q3USS3	Q3USS3	23	23	23	Dynein regulatory complex protein 1	Drc1	sp|Q3USS3|DRC1_MOUSE Dynein regulatory complex protein 1 OS=Mus musculus GN=Drc1 PE=1 SV=1	34.5	34.5	34.5	11552000000	666860000	96431000	620890000	58676000	934260000	32813000	163920000	28820000	129790000	484110000	239390000	550220000	144320000	568000000	357330000	1657500000	667270000	2789800000	118040000	311000000	89943000
DXS254E	28.6132	29.2535	28.5726	29.6294	27.0109	29.5446	27.4192	29.5415	27.0923	29.2164	26.8186	30.239	26.5123	30.2633	26.7052	30.4223	Q920U6;Q91V47;Q3UK94;Q684Q9;P21126;B2M0S0;B2M0R9;B2M0S1;F8WHM4	Q920U6;Q91V47;Q3UK94;Q684Q9;P21126;B2M0S0;B2M0R9	9;9;9;9;9;8;8;1;1	9;9;9;9;9;8;8;1;1	9;9;9;9;9;8;8;1;1	Ubiquitin-like protein 4A	DXS254E;Ubl4;Ubl4a;Tu11	tr|Q920U6|Q920U6_MUSSI Housekeeping protein DXS254E (Fragment) OS=Mus spicilegus GN=DXS254E PE=4 SV=1;tr|Q91V47|Q91V47_MOUSE Housekeeping protein DXS254E (Fragment) OS=Mus musculus GN=DXS254E PE=4 SV=1;tr|Q3UK94|Q3UK94_MOUSE Ubiquitin-like 4 OS=Mus musculu	64.5	64.5	64.5	19068000000	925180000	0	150650000	949070000	142380000	765980000	0	0	958620000	1293200000	973270000	1678900000	250770000	1423700000	487270000	1443700000	177920000	1610800000	100080000	2396000000	98614000
Dydc1	28.5348	31.9704	29.6215	31.9092	29.7659	31.9025	29.6078	31.757	30.5599	31.5189	30.9426	31.9817	30.3131	32.5159	29.6938	33.2381	E0CXB0;Q9D9T0;Q9D9T0-2	E0CXB0;Q9D9T0;Q9D9T0-2	11;10;9	11;10;9	11;10;9	DPY30 domain-containing protein 1	Dydc1	tr|E0CXB0|E0CXB0_MOUSE DPY30 domain-containing protein 1 OS=Mus musculus GN=Dydc1 PE=4 SV=1;sp|Q9D9T0|DYDC1_MOUSE DPY30 domain-containing protein 1 OS=Mus musculus GN=Dydc1 PE=2 SV=2;sp|Q9D9T0-2|DYDC1_MOUSE Isoform 2 of DPY30 domain-containing protein 1 OS	76.3	76.3	76.3	87294000000	3839000000	187480000	2464200000	1299400000	0	0	0	1194000000	1095300000	8633500000	1846400000	9232500000	1357400000	7122800000	2013000000	8379700000	2016400000	7854000000	2029900000	8154200000	1379300000
Dynll1	30.5162	32.6724	31.1815	32.9184	31.0967	33.0607	31.0192	32.877	31.2912	32.6357	31.5636	32.4846	31.3262	33.1671	30.7528	32.3736	P63168;Q9D6F6	P63168;Q9D6F6	6;5	3;3	2;2	Dynein light chain 1, cytoplasmic	Dynll1	sp|P63168|DYL1_MOUSE Dynein light chain 1, cytoplasmic OS=Mus musculus GN=Dynll1 PE=1 SV=1;tr|Q9D6F6|Q9D6F6_MOUSE Putative uncharacterized protein OS=Mus musculus GN=Dynll1 PE=2 SV=1	64	38.2	38.2	168370000000	20197000000	1972700000	440980000	0	28977000	30551000	17010000	9074100	4207000000	13199000000	6276100000	16586000000	3667900000	16509000000	5143300000	18732000000	3744200000	18156000000	3896900000	10603000000	3275900000
Dynll2	31.9216	34.5737	32.408	34.8486	32.3736	34.6809	32.2455	34.7245	32.8817	35.2241	33.3753	34.6084	33.0644	34.9266	32.3436	34.2941	Q9D0M5;D6RIN4	Q9D0M5;D6RIN4	6;3	6;3	3;3	Dynein light chain 2, cytoplasmic	Dynll2	sp|Q9D0M5|DYL2_MOUSE Dynein light chain 2, cytoplasmic OS=Mus musculus GN=Dynll2 PE=1 SV=1;tr|D6RIN4|D6RIN4_MOUSE Dynein light chain 2, cytoplasmic OS=Mus musculus GN=Dynll2 PE=1 SV=1	64	64	38.2	639800000000	31940000000	5810100000	1690300000	14072000000	30390000000	4540200000	1177800000	178110000	11740000000	52565000000	17643000000	74423000000	8285300000	55165000000	14439000000	67864000000	11526000000	94285000000	10822000000	51700000000	9591200000
Dynlrb2	29.6137	32.7157	30.2666	32.6123	30.5064	32.9132	30.5987	32.5779	31.0976	31.9894	31.3555	33.6034	30.8698	33.7056	30.7698	34.0381	Q9DAJ5;Q9DAJ5-2	Q9DAJ5;Q9DAJ5-2	9;5	9;5	9;5	Dynein light chain roadblock-type 2	Dynlrb2	sp|Q9DAJ5|DLRB2_MOUSE Dynein light chain roadblock-type 2 OS=Mus musculus GN=Dynlrb2 PE=1 SV=1;sp|Q9DAJ5-2|DLRB2_MOUSE Isoform 2 of Dynein light chain roadblock-type 2 OS=Mus musculus GN=Dynlrb2	83.3	83.3	83.3	202340000000	13498000000	768320000	2666300000	12774000000	13398000000	5133400000	366500000	193260000	2265600000	16069000000	3364900000	16270000000	1574000000	16862000000	4103300000	16277000000	3006000000	12168000000	2802400000	24623000000	2190100000
Eef1g	31.6085	33.383	31.4634	32.9307	31.3396	32.9748	30.878	31.9111	30.7452	32.4485	30.9923	31.7229	30.1915	32.0633	30.6446	31.496	Q4FZK2;Q9D8N0;Q8R1N8	Q4FZK2;Q9D8N0;Q8R1N8	27;27;22	27;27;22	27;27;22	Elongation factor 1-gamma	Eef1g	tr|Q4FZK2|Q4FZK2_MOUSE Eukaryotic translation elongation factor 1 gamma OS=Mus musculus GN=Eef1g PE=1 SV=1;sp|Q9D8N0|EF1G_MOUSE Elongation factor 1-gamma OS=Mus musculus GN=Eef1g PE=1 SV=3;tr|Q8R1N8|Q8R1N8_MOUSE Eef1g protein OS=Mus musculus GN=Eef1g PE=2	70.3	70.3	70.3	174990000000	5688000000	2919000000	8733300000	4347300000	4636500000	1241600000	6731600000	578390000	11217000000	23851000000	8678900000	18638000000	3121800000	18984000000	4746500000	12554000000	1704700000	18171000000	1561600000	5890100000	878630000
Efcab1	28.2803	31.45	29.0777	31.0795	29.3699	30.8728	28.8204	30.998	30.1519	30.9399	30.8196	30.2995	29.9414	32.1625	29.3508	32.7762	Q9D3N2;Q9D3N2-2;Q9D3N2-3;Q9D3N2-4	Q9D3N2;Q9D3N2-2;Q9D3N2-3	16;14;12;6	16;14;12;6	16;14;12;6	EF-hand calcium-binding domain-containing protein 1	Efcab1	sp|Q9D3N2|EFCB1_MOUSE EF-hand calcium-binding domain-containing protein 1 OS=Mus musculus GN=Efcab1 PE=2 SV=1;sp|Q9D3N2-2|EFCB1_MOUSE Isoform 2 of EF-hand calcium-binding domain-containing protein 1 OS=Mus musculus GN=Efcab1;sp|Q9D3N2-3|EFCB1_MOUSE Isoform	77.8	77.8	77.8	58669000000	4191400000	3321200000	644140000	166590000	175830000	0	2345900000	836280000	839690000	5285800000	1151200000	5325400000	948700000	2540500000	1276300000	4960700000	1588000000	4120500000	1707700000	2432600000	925390000
Efcab10	26.3111	27.9898	26.8427	28.3667	26.9646	28.3808	26.8565	29.1461	27.0488	29.5265	26.7227	27.8026	26.5218	28.8881	26.8212	27.5706	Q9D581	Q9D581	6	6	6	EF-hand calcium-binding domain-containing protein 10	Efcab10	sp|Q9D581|EFC10_MOUSE EF-hand calcium-binding domain-containing protein 10 OS=Mus musculus GN=Efcab10 PE=1 SV=1	56.8	56.8	56.8	10838000000	0	0	1485000000	0	200030000	378920000	45548000	0	109560000	390880000	199300000	1161500000	111660000	1278500000	205950000	1461700000	113140000	2153000000	117790000	668960000	52383000
Efcab5	25.7922	28.2787	25.3993	29.0242	27.1377	28.9722	26.3812	29.8435	26.5018	30.3738	26.6369	28.7348	26.4422	27.5431	24.9613	28.2737	A0JP43;A0JP43-3;A0JP43-2;A0A0A0MQI1	A0JP43;A0JP43-3;A0JP43-2;A0A0A0MQI1	29;28;21;16	29;28;21;16	29;28;21;16	EF-hand calcium-binding domain-containing protein 5	Efcab5	sp|A0JP43|EFCB5_MOUSE EF-hand calcium-binding domain-containing protein 5 OS=Mus musculus GN=Efcab5 PE=1 SV=2;sp|A0JP43-3|EFCB5_MOUSE Isoform 3 of EF-hand calcium-binding domain-containing protein 5 OS=Mus musculus GN=Efcab5;sp|A0JP43-2|EFCB5_MOUSE Isoform	26.8	26.8	26.8	15175000000	513410000	1456300000	496860000	35327000	1000000000	525160000	139330000	28046000	64476000	896870000	135820000	1051200000	67393000	955620000	138410000	2379700000	115230000	3254500000	122600000	894490000	71765000
Efcab6	30.8781	33.5057	31.3558	33.5397	31.262	33.6251	31.3798	33.64	31.6237	33.9813	32.1787	33.3811	31.5606	33.6045	31.1039	34.6984	Q6P1E8;Q6P1E8-3;Q6P1E8-4;F6RST1	Q6P1E8;Q6P1E8-3;Q6P1E8-4	52;44;39;1	52;44;39;1	52;44;39;1	EF-hand calcium-binding domain-containing protein 6	Efcab6	sp|Q6P1E8|EFCB6_MOUSE EF-hand calcium-binding domain-containing protein 6 OS=Mus musculus GN=Efcab6 PE=1 SV=2;sp|Q6P1E8-3|EFCB6_MOUSE Isoform 2 of EF-hand calcium-binding domain-containing protein 6 OS=Mus musculus GN=Efcab6;sp|Q6P1E8-4|EFCB6_MOUSE Isoform	37.4	37.4	37.4	317190000000	10835000000	6979200000	28297000000	9989600000	1266600000	813970000	1359500000	301540000	4306100000	28175000000	6312900000	27950000000	3850100000	26521000000	5910500000	35915000000	3758800000	48579000000	3540100000	19719000000	2499100000
Efhb	29.1173	33.0248	29.8819	33.0606	25.157	33.393	29.1214	33.448	28.2735	33.185	28.9718	34.0594	26.9721	32.9166	28.0172	32.1033	Q8CDU5	Q8CDU5	43	43	43	EF-hand domain-containing family member B	Efhb	sp|Q8CDU5|EFHB_MOUSE EF-hand domain-containing family member B OS=Mus musculus GN=Efhb PE=1 SV=2	64.1	64.1	64.1	210250000000	3776400000	9171300000	8094800000	11385000000	2542200000	4568200000	2791900000	129040000	1432900000	17546000000	2138700000	20280000000	170680000	25445000000	1619600000	23481000000	457920000	23539000000	585800000	35730000000	202300000
Efhc1	30.7453	33.653	31.386	33.9757	31.5342	33.8365	31.3837	33.6891	31.938	33.4748	32.3815	32.7708	31.9305	33.4844	31.504	32.7204	B2CKC6;Q9D9T8	B2CKC6;Q9D9T8	39;39	39;39	39;39	EF-hand domain-containing protein 1	Efhc1	tr|B2CKC6|B2CKC6_MOUSE EF-hand domain containing 1 OS=Mus musculus GN=Efhc1 PE=1 SV=1;sp|Q9D9T8|EFHC1_MOUSE EF-hand domain-containing protein 1 OS=Mus musculus GN=Efhc1 PE=1 SV=1	67	67	67	304050000000	5357400000	15440000000	12704000000	8965500000	12252000000	2713700000	79355000	27494000	3951800000	29891000000	5959600000	37726000000	4075800000	30543000000	6702700000	38481000000	4748900000	37354000000	5176500000	14408000000	4160200000
Efhc2	29.9598	31.9924	30.4092	32.424	29.522	32.4921	30.2545	33.2119	29.9237	33.6138	30.3558	31.8037	30.2553	31.3092	29.9269	29.4463	Q059K2;Q9D485	Q059K2;Q9D485	43;43	43;43	43;43	EF-hand domain-containing family member C2	Efhc2	tr|Q059K2|Q059K2_MOUSE EF-hand domain (C-terminal) containing 2 OS=Mus musculus GN=Efhc2 PE=2 SV=1;sp|Q9D485|EFHC2_MOUSE EF-hand domain-containing family member C2 OS=Mus musculus GN=Efhc2 PE=2 SV=2	61.9	61.9	61.9	167560000000	4951000000	4344700000	20260000000	5165400000	4509000000	1568400000	36382000	0	2439900000	8976500000	3470300000	13707000000	612610000	13051000000	2579500000	27692000000	707640000	39556000000	926060000	7565900000	914540000
EG433182	33.9417	36.6154	34.5842	36.8027	34.0313	37.0108	34.3149	36.9087	34.2323	36.668	34.5459	37.4796	34.3149	37.2922	33.8236	36.9494	Q5FW97;P17182;Q6PHC1;Q8CF78;B0QZL1;B1ARR7;B1ARR6;D3Z2S4;A0A0N4SUI6;D3YVD3;A0A0N4SUW8	Q5FW97;P17182;Q6PHC1	25;25;19;12;10;8;3;3;2;2;1	25;25;19;12;10;8;3;3;2;2;1	20;20;16;9;7;6;1;0;0;0;0	Alpha-enolase	EG433182;Eno1	tr|Q5FW97|Q5FW97_MOUSE Enolase 1, alpha non-neuron OS=Mus musculus GN=EG433182 PE=1 SV=1;sp|P17182|ENOA_MOUSE Alpha-enolase OS=Mus musculus GN=Eno1 PE=1 SV=3;tr|Q6PHC1|Q6PHC1_MOUSE Alpha-enolase OS=Mus musculus GN=Eno1 PE=1 SV=1	77.9	77.9	63.1	3143100000000	126880000000	169710000000	140020000000	33293000000	34129000000	58382000000	7132900000	2633100000	47455000000	235700000000	63911000000	315510000000	22170000000	302580000000	58836000000	371860000000	23377000000	300870000000	25028000000	419360000000	18221000000
Enah	24.225	28.8432	27.7796	28.7101	24.1661	28.3283	23.3094	27.9485	24.8479	28.8553	27.3278	29.0091	26.9538	29.3703	24.8724	29.683	A0A0A6YXC8;E9QKR1;A0A0A6YW06;J3QNM3;E9QKQ9;E9QLZ9;Q03173-6;Q03173-3;Q03173-4;Q03173-5;Q03173;A0A0A6YVZ6;Q03173-2;Q6ZSB8;Q6ZT55	A0A0A6YXC8;E9QKR1;A0A0A6YW06;J3QNM3;E9QKQ9;E9QLZ9;Q03173-6;Q03173-3;Q03173-4;Q03173-5;Q03173	12;10;10;10;10;10;10;10;10;10;10;3;2;1;1	12;10;10;10;10;10;10;10;10;10;10;3;2;1;1	12;10;10;10;10;10;10;10;10;10;10;3;2;1;1	Protein enabled homolog	Enah	tr|A0A0A6YXC8|A0A0A6YXC8_MOUSE Protein enabled homolog OS=Mus musculus GN=Enah PE=1 SV=1;tr|E9QKR1|E9QKR1_MOUSE Protein enabled homolog OS=Mus musculus GN=Enah PE=1 SV=2;tr|A0A0A6YW06|A0A0A6YW06_MOUSE Protein enabled homolog OS=Mus musculus GN=Enah PE=1 SV	22.9	22.9	22.9	9637400000	0	351720000	321410000	836590000	19000000	0	0	0	130110000	1526900000	133440000	1399600000	76829000	423640000	39093000	679410000	75023000	352220000	165140000	1310100000	16541000
Enkur	26.8078	30.7449	27.4031	31.8253	24.6574	32.0932	26.2806	32.521	25.6574	32.6353	25.6514	33.2718	24.5202	30.9345	25.447	29.8916	Q4KL11;Q6SP97	Q4KL11;Q6SP97	14;14	14;14	14;14	Enkurin	Enkur	tr|Q4KL11|Q4KL11_MOUSE MCG17615 OS=Mus musculus GN=Enkur PE=2 SV=1;sp|Q6SP97|ENKUR_MOUSE Enkurin OS=Mus musculus GN=Enkur PE=1 SV=1	58	58	58	99559000000	7775600000	277820000	5855900000	3666400000	2969400000	116080000	4078400	7202500	382710000	4760700000	593130000	9943900000	66697000	9472200000	679860000	17336000000	174360000	12373000000	82053000	19703000000	71926000
Eno3	24.1805	28.6675	25.121	28.5785	26.7603	28.9036	25.8874	29.4131	26.1733	29.0644	25.9482	28.5981	25.069	29.6159	25.9609	27.1714	P21550;Q4FK59;Q5SX59;J3QPZ9;Q5SX60;Q5SX61	P21550;Q4FK59;Q5SX59	16;14;9;6;4;2	12;10;7;4;3;1	11;9;7;3;3;1	Beta-enolase;Enolase	Eno3	sp|P21550|ENOB_MOUSE Beta-enolase OS=Mus musculus GN=Eno3 PE=1 SV=3;tr|Q4FK59|Q4FK59_MOUSE Eno3 protein OS=Mus musculus GN=Eno3 PE=2 SV=1;tr|Q5SX59|Q5SX59_MOUSE Beta-enolase (Fragment) OS=Mus musculus GN=Eno3 PE=1 SV=1	51.6	35.7	35.7	11033000000	352230000	1141400000	83034000	137480000	84324000	0	0	0	100060000	1198600000	69028000	1310400000	64073000	424870000	106550000	1698900000	73170000	1459900000	88113000	1733300000	20983000
Eppin	28.2521	27.905	28.3503	28.7406	27.5524	29.2573	28.2175	29.9161	25.4679	28.6245	25.0576	29.4279	27.709	28.046	27.8326	28.9151	Q9DA01	Q9DA01	3	3	3	Eppin	Eppin	sp|Q9DA01|EPPI_MOUSE Eppin OS=Mus musculus GN=Eppin PE=1 SV=1	23.1	23.1	23.1	13595000000	253810000	791150000	0	0	0	0	0	0	1004500000	524540000	990170000	1118400000	126470000	1614100000	802620000	2430800000	135460000	958660000	70872000	1848900000	194700000
Eqtn	27.3173	30.4357	27.9446	30.7499	28.0766	31.1093	27.4815	30.7216	28.4852	30.8777	29.3484	31.6727	26.8519	30.947	26.4823	31.3506	B7SXT5;Q9D9V2;B7SXT6;Q9D9V2-2	B7SXT5;Q9D9V2;B7SXT6;Q9D9V2-2	7;7;5;5	7;7;5;5	7;7;5;5	Equatorin	Eqtn	tr|B7SXT5|B7SXT5_MOUSE Equatorin OS=Mus musculus GN=Eqtn PE=2 SV=1;sp|Q9D9V2|EQTN_MOUSE Equatorin OS=Mus musculus GN=Eqtn PE=1 SV=2;tr|B7SXT6|B7SXT6_MOUSE Equatorin OS=Mus musculus GN=Eqtn PE=2 SV=1;sp|Q9D9V2-2|EQTN_MOUSE Isoform 2 of Equatorin OS=Mus musc	29.4	29.4	29.4	36101000000	106160000	1551500000	1714400000	322650000	0	0	0	0	392960000	2592800000	700690000	3402400000	465880000	3422500000	336510000	3711800000	636560000	4194400000	739070000	5597500000	172190000
Fabp9	34.6066	37.4816	35.2717	37.4193	35.8771	37.4078	34.9803	36.7431	36.2322	36.7788	36.9223	37.8524	36.4827	38.4181	35.4521	39.5041	A0A0A6YXI2;A0A0A6YW05;A0A0A6YXB9;P24526	A0A0A6YXI2;A0A0A6YW05;A0A0A6YXB9	17;13;13;1	17;13;13;1	2;2;2;0		Fabp9;Gm37389	tr|A0A0A6YXI2|A0A0A6YXI2_MOUSE Fatty acid binding protein 9, testis OS=Mus musculus GN=Fabp9 PE=1 SV=1;tr|A0A0A6YW05|A0A0A6YW05_MOUSE Protein Gm37389 OS=Mus musculus GN=Gm37389 PE=3 SV=1;tr|A0A0A6YXB9|A0A0A6YXB9_MOUSE Fatty acid-binding protein 9 OS=Mus mu	86.6	86.6	9.9	5077800000000	150310000000	110760000000	152490000000	45140000000	18367000000	19176000000	6966900000	3338200000	76960000000	442420000000	122240000000	500790000000	99622000000	412860000000	102690000000	303300000000	137940000000	361050000000	149240000000	622530000000	110300000000
Fabp9.1	30.8852	33.8816	31.0858	34.2408	31.946	33.9086	29.9081	33.4777	29.7561	33.9007	30.6574	34.1027	30.4525	33.958	29.7293	35.0391	O08716	O08716	17	2	2	Fatty acid-binding protein 9	Fabp9	sp|O08716|FABP9_MOUSE Fatty acid-binding protein 9 OS=Mus musculus GN=Fabp9 PE=1 SV=2	90.2	7.6	7.6	486530000000	0	27155000	1568100000	23244000000	58277000000	1912900000	322520000	223870000	6451200000	48929000000	10315000000	62140000000	2814600000	43843000000	6234500000	39116000000	4388000000	57115000000	4583100000	49572000000	4511600000
Fam166a	30.902	34.2309	31.6785	34.8056	30.4195	34.8964	31.0591	35.0406	31.3829	34.9845	31.6833	35.7717	30.7403	34.0338	30.4204	32.213	Q9D4K5	Q9D4K5	28	28	28	Protein FAM166A	Fam166a	sp|Q9D4K5|F166A_MOUSE Protein FAM166A OS=Mus musculus GN=Fam166a PE=2 SV=1	85	85	85	686600000000	19130000000	18071000000	45236000000	31760000000	18565000000	14380000000	902560000	693350000	5145000000	45075000000	7883400000	68251000000	1206700000	64159000000	5305700000	97922000000	2581100000	89851000000	2591500000	119010000000	1271600000
Fam183b	27.3191	31.4063	28.0237	31.7743	26.775	31.8252	27.6134	31.3181	27.4387	31.4255	27.8025	32.3826	27.6444	31.5689	27.4616	31.1786	D2D553;Q5NC57;A0A0R4J0N6;Q5NC57-2	D2D553;Q5NC57;A0A0R4J0N6;Q5NC57-2	8;8;7;7	8;8;7;7	8;8;7;7	Protein FAM183B	Fam183b	tr|D2D553|D2D553_MOUSE Protein FAM183B OS=Mus musculus GN=Fam183b PE=1 SV=1;sp|Q5NC57|F183B_MOUSE Protein FAM183B OS=Mus musculus GN=Fam183b PE=2 SV=2;tr|A0A0R4J0N6|A0A0R4J0N6_MOUSE Protein FAM183B OS=Mus musculus GN=Fam183b PE=1 SV=1;sp|Q5NC57-2|F183B_MOU	70.1	70.1	70.1	64717000000	2096700000	1505800000	144950000	2234100000	544900000	1113500000	1509700000	73918000	720180000	6098500000	1626100000	8594800000	247040000	7325500000	759430000	6946300000	379950000	5243200000	330570000	11088000000	415920000
Fam186a	24.8892	27.5494	24.6655	27.4094	25.4291	28.0745	24.239	28.279	25.4718	27.9129	23.7782	28.3977	23.4309	28.0094	24.7379	30.3103	K3W4Q5;Q9D9R9;Q3V0D7;Q9D9R9-2	K3W4Q5	21;10;5;2	21;10;5;2	21;10;5;2		Fam186a	tr|K3W4Q5|K3W4Q5_MOUSE Protein Fam186a OS=Mus musculus GN=Fam186a PE=4 SV=1	16.4	16.4	16.4	6402700000	0	235220000	244070000	355510000	575530000	50021000	122420000	0	56626000	276790000	451630000	154720000	18708000	490340000	54297000	543070000	0	423040000	0	946730000	25326000
Fam205a	25.2776	27.807	24.9186	28.0313	24.3169	27.9696	25.3446	28.4273	25.5532	28.5512	25.8998	28.0177	24.6768	27.6609	24.5069	27.8199	A2APU8	A2APU8	15	15	3	Protein FAM205A	Fam205a	sp|A2APU8|F205A_MOUSE Protein FAM205A OS=Mus musculus GN=Fam205a PE=3 SV=1	19	19	2.6	6564500000	76330000	74528000	530020000	819360000	139190000	64744000	41852000	0	0	389870000	13280000	761810000	0	620160000	96061000	806840000	121920000	920350000	22081000	681460000	5611500
Fam221b	25.6413	30.6545	26.2013	30.3358	27.993	30.5927	27.7095	31.0368	28.3738	30.2217	29.1695	31.2395	28.2828	31.2938	27.1303	32.4797	Q8C627;Q8C627-2	Q8C627;Q8C627-2	19;14	19;14	19;14	Protein FAM221B	Fam221b	sp|Q8C627|F221B_MOUSE Protein FAM221B OS=Mus musculus GN=Fam221b PE=2 SV=1;sp|Q8C627-2|F221B_MOUSE Isoform 2 of Protein FAM221B OS=Mus musculus GN=Fam221b	62.8	62.8	62.8	42273000000	627170000	4185200000	1968400000	858460000	137590000	329930000	211950000	0	157790000	3269400000	354100000	3706800000	423930000	3662400000	635780000	4765100000	453990000	3463700000	628000000	4514200000	368200000
Fam228b	25.788	27.8527	26.4833	27.7383	25.0176	28.1214	25.5823	28.553	26.3725	28.8691	26.8696	28.9115	26.0809	27.7907	24.9428	26.6102	Q497Q6;Q497Q6-2	Q497Q6;Q497Q6-2	10;8	10;8	10;8	Protein FAM228B	Fam228b	sp|Q497Q6|F228B_MOUSE Protein FAM228B OS=Mus musculus GN=Fam228b PE=2 SV=1;sp|Q497Q6-2|F228B_MOUSE Isoform 2 of Protein FAM228B OS=Mus musculus GN=Fam228b	33.2	33.2	33.2	7040300000	371060000	392160000	331550000	31653000	123220000	0	70542000	0	0	644920000	67802000	770320000	0	592750000	0	1043000000	15396000	1139300000	44350000	890210000	47653000
Fam3d	24.1495	25.791	25.0767	24.5905	24.8026	26.7464	24.1942	24.6488	23.6351	24.9877	24.9101	27.6731	24.7895	26.5653	24.2644	26.7309	P97805	P97805	4	4	3	Protein FAM3D	Fam3d	sp|P97805|FAM3D_MOUSE Protein FAM3D OS=Mus musculus GN=Fam3d PE=2 SV=2	24.2	24.2	20.2	2690600000	66465000	184730000	93927000	363280000	0	0	0	0	0	306840000	0	276520000	0	268730000	0	286530000	0	277400000	0	331150000	0
Fam71a	27.6512	31.0131	29.4848	31.7923	29.4692	31.9473	29.1917	32.0725	30.0906	32.0274	30.4547	32.0926	29.7132	31.4286	29.6374	31.7662	B7XG49	B7XG49	19	19	19		Fam71a	tr|B7XG49|B7XG49_MOUSE Golgi-associated Rab2B interactor-like 4 OS=Mus musculus GN=Fam71a PE=2 SV=1	53.2	53.2	53.2	84776000000	5619100000	1959300000	4996300000	842260000	649520000	0	949650000	121190000	426790000	5495000000	936830000	9950900000	556510000	8093900000	602540000	10026000000	788740000	12031000000	1063700000	12351000000	635750000
Fam71b	31.5586	34.5823	32.1751	35.0226	31.9597	34.7304	32.0751	35.0604	32.1804	35.1787	32.8464	35.4091	32.323	34.8733	31.4317	34.8488	B9EKM7;B7XG48;Q5STT6	B9EKM7;B7XG48;Q5STT6	22;22;22	22;22;22	22;22;22	Protein FAM71B	Fam71b	tr|B9EKM7|B9EKM7_MOUSE Fam71b protein OS=Mus musculus GN=Fam71b PE=2 SV=1;tr|B7XG48|B7XG48_MOUSE Golgi-associated Rab2B interactor-like 3 OS=Mus musculus GN=Fam71b PE=2 SV=1;sp|Q5STT6|FA71B_MOUSE Protein FAM71B OS=Mus musculus GN=Fam71b PE=3 SV=3	43.3	43.3	43.3	730510000000	47167000000	9475600000	28565000000	18968000000	15920000000	14267000000	8729400000	1800600000	9538300000	51843000000	12704000000	69383000000	6447400000	56746000000	10235000000	81944000000	7551800000	105730000000	7620000000	87014000000	5894500000
Fam71e2	26.209	29.1347	27.0813	30.1398	26.9346	29.9121	27.2731	30.4194	27.2543	30.3497	27.8376	30.5279	26.8427	30.1427	26.1482	30.9002	L7N480;Q8C626;M0QW72	L7N480;Q8C626	22;17;3	22;17;3	22;17;3		Fam71e2	tr|L7N480|L7N480_MOUSE Protein Fam71e2 OS=Mus musculus GN=Fam71e2 PE=4 SV=2;tr|Q8C626|Q8C626_MOUSE Putative uncharacterized protein OS=Mus musculus GN=Fam71e2 PE=2 SV=1	37.8	37.8	37.8	26700000000	442550000	965500000	994250000	1623900000	808260000	93881000	305320000	335920000	218760000	1276400000	513070000	2483400000	132810000	2326000000	355610000	3786500000	338050000	3360600000	404460000	3281200000	143110000
Fank1	26.2084	30.3343	27.566	30.9099	27.1687	30.7481	27.2955	30.3007	27.3839	30.3227	28.3961	31.2718	27.2313	30.6251	26.631	30.3958	Q9DAM9;A0A1B0GSJ7;D3Z7V1;A0A1B0GRK5;D3YW22	Q9DAM9;A0A1B0GSJ7	16;15;7;5;4	16;15;7;5;4	16;15;7;5;4	Fibronectin type 3 and ankyrin repeat domains 1 protein	Fank1	sp|Q9DAM9|FANK1_MOUSE Fibronectin type 3 and ankyrin repeat domains 1 protein OS=Mus musculus GN=Fank1 PE=1 SV=1;tr|A0A1B0GSJ7|A0A1B0GSJ7_MOUSE Fibronectin type 3 and ankyrin repeat domains 1 protein OS=Mus musculus GN=Fank1 PE=4 SV=1	61.6	61.6	61.6	36145000000	1470800000	1684100000	636700000	257180000	878400000	35288000	446460000	1692700000	1070800000	3184100000	1156100000	4473300000	475190000	3487600000	739410000	4116100000	411630000	2711800000	293240000	3461800000	307920000
Fbp1	31.452	34.7041	32.0449	34.3948	31.495	34.5633	31.3272	34.9815	30.5994	34.7214	32.1035	34.6803	31.6832	34.8461	30.4473	34.3168	Q9QXD6;F6YS63;E9Q0T7;Q9QXA8;Q9QXC3;Q9QXC4;Q9QXC5;Q9JHT7;Q9QXB3;Q9QXC2;Q9QXA9;Q9JHT8;Q9QXB1;Q9QXB0	Q9QXD6	23;6;4;4;3;3;3;3;3;3;2;2;2;1	23;6;4;4;3;3;3;3;3;3;2;2;2;1	23;6;4;4;3;3;3;3;3;3;2;2;2;1	Fructose-1,6-bisphosphatase 1	Fbp1	sp|Q9QXD6|F16P1_MOUSE Fructose-1,6-bisphosphatase 1 OS=Mus musculus GN=Fbp1 PE=1 SV=3	71	71	71	613120000000	13911000000	32385000000	22539000000	11033000000	3626100000	34580000000	5941600000	775760000	6976900000	59883000000	11550000000	52418000000	3036100000	49125000000	5389700000	97147000000	1695900000	85496000000	3275700000	52915000000	2383300000
Fhl4	29.9624	33.4184	31.0831	33.4675	29.3587	33.9327	29.6148	33.9164	28.9596	33.9297	30.2096	34.585	28.3341	33.939	27.7003	33.1224	Q8CDC8;Q9DAH0;Q6P8P1;O70403	Q8CDC8;Q9DAH0;Q6P8P1;O70403	14;13;13;12	14;13;13;12	13;12;12;11		Fhl4	tr|Q8CDC8|Q8CDC8_MOUSE Four and a half LIM domains 4 OS=Mus musculus GN=Fhl4 PE=1 SV=1;tr|Q9DAH0|Q9DAH0_MOUSE Putative uncharacterized protein OS=Mus musculus GN=Fhl4 PE=2 SV=1;tr|Q6P8P1|Q6P8P1_MOUSE Four and a half LIM domains 4 OS=Mus musculus GN=Fhl4 PE	67.7	67.7	64.9	342400000000	9636000000	44226000000	10279000000	11174000000	1480100000	91797000	27068000	9700600	3440400000	26762000000	6301000000	30217000000	638110000	34181000000	1925300000	39194000000	511330000	44289000000	1081500000	52020000000	423400000
Fkbp1a	30.3595	31.9327	30.3891	31.4446	30.0579	31.6431	29.6638	31.0933	30.26	31.4	30.1769	31.7022	29.8384	32.2247	29.7093	32.3862	P26883;Q3ULN5;Q3UBA0;Q3UKJ3;F6X9I3;Q1JUQ7;Q1JUQ8;Q1JUQ6	P26883	7;3;2;2;2;1;1;1	7;3;2;2;2;1;1;1	7;3;2;2;2;1;1;1	Peptidyl-prolyl cis-trans isomerase FKBP1A	Fkbp1a	sp|P26883|FKB1A_MOUSE Peptidyl-prolyl cis-trans isomerase FKBP1A OS=Mus musculus GN=Fkbp1a PE=1 SV=2	71.3	71.3	71.3	87075000000	2861700000	2807500000	6180200000	3074000000	199120000	388830000	0	0	3133200000	9602400000	3445900000	7066700000	1329000000	7191800000	2172400000	6192400000	1469100000	7627100000	967140000	8281200000	692800000
Fndc8	29.9892	32.4785	30.5477	32.8709	30.9835	32.6673	30.7629	33.2184	31.1725	33.1915	31.8155	33.0681	31.3266	32.7669	30.7122	33.1417	B2RQ03;Q9D2H8;Q9D2H8-2;F6UI15	B2RQ03;Q9D2H8;Q9D2H8-2	20;20;15;1	20;20;15;1	19;19;15;0	Fibronectin type III domain-containing protein 8	Fndc8	tr|B2RQ03|B2RQ03_MOUSE Fibronectin type III domain containing 8 OS=Mus musculus GN=Fndc8 PE=2 SV=1;sp|Q9D2H8|FNDC8_MOUSE Fibronectin type III domain-containing protein 8 OS=Mus musculus GN=Fndc8 PE=2 SV=1;sp|Q9D2H8-2|FNDC8_MOUSE Isoform 2 of Fibronectin ty	66.7	66.7	64.5	193520000000	5509900000	6082700000	3041100000	4630800000	13702000000	5380400000	1168100000	236110000	2289100000	11489000000	3010700000	20720000000	2410400000	12842000000	3702200000	24893000000	2693200000	26704000000	3025400000	17505000000	2178100000
Fsip2	32.7351	34.456	33.4013	34.3384	32.9812	34.7591	33.2145	34.9595	33.3582	35.9161	33.564	34.3953	33.2741	34.2981	32.5721	35.2169	A2ARZ3;Q8R4I8;F7BGZ6;F6ZQI5;REV__Q61382	A2ARZ3	240;25;15;6;1	240;25;15;6;1	240;25;15;6;1	Fibrous sheath-interacting protein 2	Fsip2	sp|A2ARZ3|FSIP2_MOUSE Fibrous sheath-interacting protein 2 OS=Mus musculus GN=Fsip2 PE=1 SV=3	41.9	41.9	41.9	861140000000	30012000000	29512000000	36194000000	31523000000	24140000000	18244000000	8770200000	3270300000	20360000000	51454000000	31714000000	48361000000	10628000000	57759000000	23032000000	91419000000	12408000000	212320000000	11821000000	41261000000	9415900000
Ftmt	30.5613	33.9306	31.3637	33.9707	31.1752	33.8258	30.8636	33.7581	31.7659	33.4156	32.5036	33.9188	31.6261	33.8445	30.7009	33.9295	Q9D5H4	Q9D5H4	11	11	11	Ferritin, mitochondrial	Ftmt	sp|Q9D5H4|FTMT_MOUSE Ferritin, mitochondrial OS=Mus musculus GN=Ftmt PE=1 SV=2	51.5	51.5	51.5	317100000000	10451000000	10226000000	9859100000	294890000	14190000000	1959400000	144770000	0	4208300000	36949000000	7096500000	37074000000	3201900000	26435000000	4505300000	37067000000	3755500000	32913000000	5307300000	34215000000	3142100000
Fxn	28.4799	30.609	28.9466	30.2716	29.7478	30.3079	29.3132	30.6799	29.9871	30.4567	30.2845	30.6577	29.7509	31.7819	29.5473	32.2986	Q6PDS4;Q3UG34;Q3TV21;O35943	Q6PDS4;Q3UG34;Q3TV21;O35943	5;5;5;5	5;5;5;5	5;5;5;5	Frataxin, mitochondrial;Frataxin intermediate form;Frataxin mature form	Fxn	tr|Q6PDS4|Q6PDS4_MOUSE Fxn protein OS=Mus musculus GN=Fxn PE=2 SV=1;tr|Q3UG34|Q3UG34_MOUSE Putative uncharacterized protein OS=Mus musculus GN=Fxn PE=2 SV=1;tr|Q3TV21|Q3TV21_MOUSE Frataxin OS=Mus musculus GN=Fxn PE=1 SV=1;sp|O35943|FRDA_MOUSE Frataxin, mit	58.4	58.4	58.4	50703000000	0	1579800000	4204800000	3102600000	927480000	0	0	0	873340000	3952100000	1092300000	3301400000	1196000000	2604400000	1967800000	4956300000	1237200000	4557200000	1338000000	3473900000	854980000
G6pd2	27.6518	30.1051	26.8096	30.2492	25.4607	30.0297	26.123	29.9937	24.4287	30.4359	26.4947	30.0217	26.4492	30.2136	25.4157	27.9906	G3UWD6;P97324;A0FF38	G3UWD6;P97324;A0FF38	26;26;21	15;15;11	15;15;11	Glucose-6-phosphate 1-dehydrogenase;Glucose-6-phosphate 1-dehydrogenase 2	G6pd2	tr|G3UWD6|G3UWD6_MOUSE Glucose-6-phosphate 1-dehydrogenase OS=Mus musculus GN=G6pd2 PE=1 SV=1;sp|P97324|G6PD2_MOUSE Glucose-6-phosphate 1-dehydrogenase 2 OS=Mus musculus GN=G6pd2 PE=1 SV=3;tr|A0FF38|A0FF38_MOUSE Glucose-6-phosphate 1-dehydrogenase OS=Mus m	61.8	43.5	43.5	24983000000	1343300000	552690000	1570600000	105740000	1519300000	34182000	75463000	47906000	139770000	2154800000	178430000	1864500000	27953000	2363100000	82028000	4167800000	16545000	4502100000	75681000	2711800000	48677000
Gapdhs	30.0629	32.8403	30.4966	33.1449	29.7839	33.2479	30.4814	33.4199	30.4134	32.596	30.7972	33.3552	30.4346	32.8412	29.9222	32.3387	A0A0R4J0X7;Q3V2I5	A0A0R4J0X7;Q3V2I5	27;15	2;0	2;0	Glyceraldehyde-3-phosphate dehydrogenase	Gapdhs	tr|A0A0R4J0X7|A0A0R4J0X7_MOUSE Glyceraldehyde-3-phosphate dehydrogenase OS=Mus musculus GN=Gapdhs PE=1 SV=1;tr|Q3V2I5|Q3V2I5_MOUSE Putative uncharacterized protein (Fragment) OS=Mus musculus GN=Gapdhs PE=2 SV=1	76.7	5	5	199270000000	0	0	2917300000	36470000000	3700800000	245900000	32575000	0	2737200000	16193000000	3710500000	20235000000	1750000000	19356000000	3684700000	22470000000	2345500000	21527000000	2367400000	21252000000	1559900000
Gapdhs.1	35.0427	37.7883	35.7207	38.009	35.7777	38.1492	35.7607	38.0328	36.126	37.8183	36.4234	38.2577	36.3075	38.1335	35.7016	38.0322	S4R2G5;Q64467	S4R2G5;Q64467	27;27	27;27	2;2	Glyceraldehyde-3-phosphate dehydrogenase;Glyceraldehyde-3-phosphate dehydrogenase, testis-specific	Gapdhs	tr|S4R2G5|S4R2G5_MOUSE Glyceraldehyde-3-phosphate dehydrogenase OS=Mus musculus GN=Gapdhs PE=1 SV=1;sp|Q64467|G3PT_MOUSE Glyceraldehyde-3-phosphate dehydrogenase, testis-specific OS=Mus musculus GN=Gapdhs PE=1 SV=1	76.8	76.8	5.5	6907200000000	52617000000	267200000000	311010000000	325340000000	144870000000	138050000000	98598000000	31948000000	143950000000	560060000000	173270000000	648500000000	100280000000	582070000000	173890000000	760770000000	119200000000	692880000000	108750000000	641590000000	96112000000
Gas8	26.1737	31.4774	27.4759	32.1862	25.2956	32.1491	27.2638	32.128	26.4647	32.5927	26.4043	32.8738	25.309	32.236	26.1648	31.6523	Q49MD7;Q60779;A1X3U7	Q49MD7;Q60779;A1X3U7	24;24;14	24;24;14	24;24;14	Growth arrest-specific protein 8	Gas8	tr|Q49MD7|Q49MD7_MOUSE Growth arrest specific 8 OS=Mus musculus GN=Gas8 PE=2 SV=1;sp|Q60779|GAS8_MOUSE Growth arrest-specific protein 8 OS=Mus musculus GN=Gas8 PE=1 SV=2;tr|A1X3U7|A1X3U7_MOUSE Beta growth arrest specific protein 11 OS=Mus musculus GN=Gas8	44.1	44.1	44.1	93450000000	3896500000	2183700000	1499600000	3404900000	1318000000	332650000	43587000	0	392080000	7817800000	711660000	10122000000	135700000	9816400000	747630000	10901000000	279880000	12700000000	163500000	18398000000	94503000
Ggct	27.2405	28.437	27.4651	27.5078	27.3837	27.0653	25.3194	28.1002	27.2514	27.7024	27.4658	27.9632	27.0064	28.839	26.053	28.124	Q9D7X8;A0A0N4SWE8;A0A0N4SVX8	Q9D7X8;A0A0N4SWE8	8;4;2	8;4;2	8;4;2	Gamma-glutamylcyclotransferase	Ggct	sp|Q9D7X8|GGCT_MOUSE Gamma-glutamylcyclotransferase OS=Mus musculus GN=Ggct PE=1 SV=1;tr|A0A0N4SWE8|A0A0N4SWE8_MOUSE Gamma-glutamylcyclotransferase (Fragment) OS=Mus musculus GN=Ggct PE=1 SV=1	51.6	51.6	51.6	7232800000	103810000	225920000	183730000	180040000	5794600	49348000	0	0	487800000	762890000	206000000	497140000	92311000	751540000	161700000	975680000	70756000	838430000	70030000	484080000	38367000
Gk2	32.823	35.4643	33.4248	35.6897	33.3272	35.6444	33.5375	35.711	34.0184	35.5723	34.3262	34.8786	33.8923	35.5487	33.3084	34.412	Q9WU65;Q8BW08	Q9WU65;Q8BW08	28;27	28;27	19;18	Glycerol kinase 2	Gk2	sp|Q9WU65|GLPK2_MOUSE Glycerol kinase 2 OS=Mus musculus GN=Gk2 PE=1 SV=1;tr|Q8BW08|Q8BW08_MOUSE Putative uncharacterized protein (Fragment) OS=Mus musculus GN=Gk2 PE=2 SV=1	68.4	68.4	48	1225600000000	29576000000	32444000000	8413500000	26424000000	78636000000	59158000000	9150500000	1488300000	24188000000	107160000000	33056000000	139580000000	16269000000	107570000000	31035000000	153670000000	22855000000	148440000000	22488000000	60280000000	15553000000
Glb1l	28.4293	30.0116	28.4367	30.3204	28.3274	30.2808	28.8242	30.8135	28.7825	30.6775	28.6458	30.1615	28.5321	29.7644	28.3298	28.3679	Q8VC60;A0A087WPH5;Q8VC60-2;A0A087WRY5	Q8VC60;A0A087WPH5;Q8VC60-2	18;14;13;7	17;13;13;7	17;13;13;7	Beta-galactosidase-1-like protein	Glb1l	sp|Q8VC60|GLB1L_MOUSE Beta-galactosidase-1-like protein OS=Mus musculus GN=Glb1l PE=1 SV=1;tr|A0A087WPH5|A0A087WPH5_MOUSE Beta-galactosidase-1-like protein (Fragment) OS=Mus musculus GN=Glb1l PE=1 SV=1;sp|Q8VC60-2|GLB1L_MOUSE Isoform 2 of Beta-galactosidas	34.4	32.5	32.5	34590000000	0	660860000	3392900000	1741600000	2230700000	58436000	13491000	4449500	816270000	2084000000	1104000000	3042700000	613670000	2784000000	1184700000	4160100000	683860000	4813700000	571180000	2586900000	308640000
Glipr1l1	26.5783	29.6958	27.2009	28.9892	24.7775	29.6298	26.9863	29.684	25.0668	29.9362	26.9494	30.0245	26.9105	28.9101	24.8703	28.6602	Q9DAG6	Q9DAG6	6	6	6		Glipr1l1	tr|Q9DAG6|Q9DAG6_MOUSE Protein Glipr1l1 OS=Mus musculus GN=Glipr1l1 PE=1 SV=1	30.1	30.1	30.1	18127000000	642080000	1177300000	315630000	615190000	1102100000	348180000	0	0	164870000	2096100000	242790000	1299500000	34058000	1735400000	278750000	1710400000	17789000	2387000000	61959000	2290300000	42186000
Glo1	29.3453	29.4577	28.8959	29.1084	29.0987	29.3271	28.6827	29.2877	28.2828	28.3396	28.9009	29.7059	28.0508	30.1102	28.1486	30.5924	A5GZX3;Q9CPU0	A5GZX3;Q9CPU0	10;10	10;10	10;10	Lactoylglutathione lyase	Glo1	tr|A5GZX3|A5GZX3_MOUSE Lactoylglutathione lyase OS=Mus musculus GN=Glo1 PE=1 SV=1;sp|Q9CPU0|LGUL_MOUSE Lactoylglutathione lyase OS=Mus musculus GN=Glo1 PE=1 SV=3	60.9	60.9	60.9	21945000000	388480000	210090000	728170000	574300000	1225000000	575830000	81522000	12587000	1927200000	1912100000	2049600000	1121500000	810250000	1309800000	937410000	1396400000	441580000	615430000	502490000	1653500000	313160000
Glyctk	26.9538	29.2395	27.2522	29.2988	27.0673	29.3695	27.1288	29.2736	27.771	29.0861	28.1995	29.1149	27.8604	29.5835	27.9092	29.2505	A0A0R4J1H2;Q8QZY2;Q8K0R5;Q8QZY2-2;E0CZG7;E0CXF4	A0A0R4J1H2;Q8QZY2;Q8K0R5;Q8QZY2-2	12;10;7;7;3;2	12;10;7;7;3;2	12;10;7;7;3;2	Glycerate kinase	Glyctk	tr|A0A0R4J1H2|A0A0R4J1H2_MOUSE Glycerate kinase OS=Mus musculus GN=Glyctk PE=1 SV=1;sp|Q8QZY2|GLCTK_MOUSE Glycerate kinase OS=Mus musculus GN=Glyctk PE=1 SV=1;tr|Q8K0R5|Q8K0R5_MOUSE Glyctk protein (Fragment) OS=Mus musculus GN=Glyctk PE=2 SV=1;sp|Q8QZY2-2|	40.3	40.3	40.3	16648000000	0	320440000	474090000	645250000	367200000	616250000	1246000000	88891000	666440000	1321000000	439780000	1625700000	139900000	1466800000	429640000	1679000000	379120000	1511800000	273800000	1023400000	226030000
Gm11492	27.9114	29.66	28.7704	30.4326	28.0511	30.9438	28.641	31.2901	28.7969	31.5743	28.9473	31.3305	24.1228	30.6244	28.0236	30.9382	Q5ND19	Q5ND19	19	19	19	Uncharacterized protein C17orf47 homolog	Gm11492	sp|Q5ND19|CQ047_MOUSE Uncharacterized protein C17orf47 homolog OS=Mus musculus GN=Gm11492 PE=4 SV=1	45	45	45	50564000000	2026900000	2877100000	3195000000	2335500000	1463300000	69025000	0	0	631570000	1743200000	1171000000	4264500000	288190000	4745900000	821520000	8329100000	582120000	7062600000	469120000	5137100000	118770000
Gm128.1	31.3578	34.3891	31.9141	34.7378	30.9936	34.7548	31.4263	34.9894	31.8281	34.852	32.1274	35.5294	31.5952	34.9305	31.0221	34.9938	G9MDF2;Q569E4	G9MDF2;Q569E4	17;17	17;17	12;12	Protein MENT	Gm128;MENT	tr|G9MDF2|G9MDF2_MOUSE Pmis1 protein OS=Mus musculus GN=Gm128 PE=1 SV=1;sp|Q569E4|MENT_MOUSE Protein MENT OS=Mus musculus GN=MENT PE=1 SV=1	63.1	63.1	41.4	743370000000	66895000000	22514000000	3724400000	2934200000	20531000000	4211500000	22816000000	7856400000	7794200000	49485000000	13783000000	68646000000	3091600000	58311000000	9137100000	104650000000	5029500000	88559000000	5747600000	93571000000	3203400000
Gm136	28.3955	31.7157	29.1627	31.9262	28.5679	32.0017	29.2237	31.5362	29.4453	31.1801	29.5139	32.6967	29.3214	32.2377	28.7082	32.3015	A2AT48;Q3V037	A2AT48;Q3V037	19;19	19;19	19;19	Uncharacterized protein C6orf163 homolog	Gm136	tr|A2AT48|A2AT48_MOUSE Gene model 136, (NCBI) OS=Mus musculus GN=Gm136 PE=2 SV=1;sp|Q3V037|CF163_MOUSE Uncharacterized protein C6orf163 homolog OS=Mus musculus GN=Gm136 PE=2 SV=1	58.2	58.2	58.2	87881000000	618180000	7318400000	6528200000	3777400000	162440000	0	0	0	597450000	5908100000	1113700000	9697200000	403150000	9272500000	1514400000	8318000000	906440000	6115100000	685830000	12998000000	604720000
Gm20441	32.0793	34.6267	32.2448	34.5844	31.7092	34.8756	31.4775	34.1735	31.714	34.1361	31.971	35.4092	31.7892	34.7545	30.8058	34.3188	G3UYJ7;G3UYL6	G3UYJ7	15;3	15;3	0;0		Gm20441	tr|G3UYJ7|G3UYJ7_MOUSE Protein Gm20441 (Fragment) OS=Mus musculus GN=Gm20441 PE=4 SV=1	52	52	0	569870000000	27294000000	4881700000	24687000000	9066500000	21194000000	23334000000	1282400000	2707500000	9522900000	53952000000	11168000000	52108000000	4647800000	49649000000	6064900000	49036000000	3729700000	56162000000	4583800000	73065000000	4057700000
Gm2a	30.6087	31.6049	30.7193	31.2699	30.7996	31.4165	30.429	31.4977	30.1107	30.7181	30.7513	32.0298	30.1859	32.2431	30.1993	32.213	Q5F1Z8;Q60648	Q5F1Z8;Q60648	7;7	7;7	7;7	Ganglioside GM2 activator	Gm2a	tr|Q5F1Z8|Q5F1Z8_MOUSE GM2 ganglioside activator protein OS=Mus musculus GN=Gm2a PE=1 SV=1;sp|Q60648|SAP3_MOUSE Ganglioside GM2 activator OS=Mus musculus GN=Gm2a PE=1 SV=2	41.5	41.5	41.5	85867000000	2014600000	5312800000	7022900000	11469000	0	3616900	0	0	3964900000	7864000000	5641100000	5463000000	2314800000	5839500000	3323700000	8716600000	1289400000	4459700000	1481200000	7956800000	1055800000
Gm46	22.1926	32.8291	25.0957	34.2113	23.9043	34.6752	22.2978	35.0095	25.7376	34.4567	25.5007	34.7214	24.4855	33.5506	21.9135	33.2142	D3Z660	D3Z660	21	21	21		Gm46	tr|D3Z660|D3Z660_MOUSE Protein Serpina16 OS=Mus musculus GN=Serpina16 PE=3 SV=1	55.7	55.7	55.7	462650000000	651550000	1604400000	3414900000	4779900000	18430000000	58039000000	23665000000	7687000000	74237000	22571000000	359430000	41402000000	194140000	51560000000	76964000	83887000000	506720000	63139000000	293610000	56446000000	108440000
Gm4763	25.3983	28.6156	25.7177	28.3471	25.0289	29.7943	26.2915	28.8218	25.7147	29.8375	26.2481	30.4374	25.325	29.5104	25.6564	30.3589	Q8CFJ5	Q8CFJ5	4	4	3		Gm4763	tr|Q8CFJ5|Q8CFJ5_MOUSE Predicted gene, EG210155 OS=Mus musculus GN=Gm4763 PE=1 SV=1	27.6	27.6	24	16139000000	125530000	318980000	2057200000	642770000	15204000	0	0	0	58116000	1173700000	242980000	940850000	51769000	1541100000	321570000	1617800000	79410000	2396000000	115740000	2247500000	50870000
Gm4787	27.9388	29.9234	28.293	30.8745	27.7759	30.8783	28.3734	31.0553	28.9005	31.5074	29.6162	30.1269	27.9714	29.8421	27.8355	28.5959	B2RUD9;S5MZ77;S5ML56;S5MKK2;S5MG86	B2RUD9	20;3;1;1;1	20;3;1;1;1	3;2;0;0;0		Gm4787	tr|B2RUD9|B2RUD9_MOUSE MCG140564 OS=Mus musculus GN=Gm4787 PE=2 SV=1	33.3	33.3	5.6	42581000000	2150500000	537350000	1740800000	1987400000	958030000	474930000	646870000	41767000	724670000	3301000000	1477800000	5552200000	198050000	3374200000	976300000	5097500000	398860000	7744200000	609560000	2709900000	169210000
Gm4907	26.5007	28.5834	26.7786	31.219	24.3579	29.9779	27.6089	29.4305	26.8075	29.6286	26.2695	30.6592	25.9487	27.6162	25.8914	26.9329	B1AXB9;Q3V085	B1AXB9;Q3V085	16;15	16;15	12;11		Gm4907	tr|B1AXB9|B1AXB9_MOUSE Predicted gene, EG236749 OS=Mus musculus GN=Gm4907 PE=2 SV=1;tr|Q3V085|Q3V085_MOUSE Putative uncharacterized protein OS=Mus musculus GN=Gm4907 PE=2 SV=1	46.7	46.7	39.7	22199000000	826730000	281440000	852850000	1789000000	727100000	95700000	24834000	17312000	60742000	1368500000	84850000	3464800000	12950000	2285000000	71168000	3155300000	98813000	3112300000	38565000	3137500000	75365000
Gm595	25.2263	29.83	26.4359	30.5443	25.4394	31.0695	25.88	29.7011	26.8952	29.426	27.3196	31.7488	26.8551	30.2258	24.8329	30.7388	A2AF73	A2AF73	16	16	16		Gm595	tr|A2AF73|A2AF73_MOUSE Protein Gm595 OS=Mus musculus GN=Gm595 PE=4 SV=1	31.3	31.3	31.3	30095000000	1033600000	852030000	687750000	0	1313600000	930940000	226950000	0	120480000	2805500000	385570000	3624200000	53255000	3694400000	172210000	2575000000	155060000	2569200000	244520000	5508700000	111420000
Gm597	26.8942	29.0734	25.8084	29.7123	27.6503	29.5382	26.2199	30.7445	24.3775	29.8125	25.7496	29.8808	25.5648	28.6854	25.0194	29.0623	E9Q8J5;B9EKN1	E9Q8J5;B9EKN1	24;20	24;20	24;20		Gm597	tr|E9Q8J5|E9Q8J5_MOUSE Protein Gm597 OS=Mus musculus GN=Gm597 PE=4 SV=1;tr|B9EKN1|B9EKN1_MOUSE Gene model 597, (NCBI) OS=Mus musculus GN=Gm597 PE=2 SV=1	38.6	38.6	38.6	18682000000	571920000	764960000	554400000	102740000	61632000	281450000	443030000	31242000	110190000	1581400000	70685000	1746500000	59289000	1898600000	130870000	4142200000	11573000	3005000000	61491000	1828300000	33160000
Gm7873	24.6876	27.6002	26.5269	28.2965	26.4764	27.7421	24.5895	28.0545	25.4772	28.4219	24.7332	27.8541	24.4618	27.2816	25.0285	27.1059	F6WEU2	F6WEU2	6	6	6		Gm7873	tr|F6WEU2|F6WEU2_MOUSE Protein Ccdc188 OS=Mus musculus GN=Ccdc188 PE=4 SV=1	39.4	39.4	39.4	5463500000	753140000	218090000	0	18321000	0	0	0	0	50605000	580650000	89551000	596470000	0	538370000	41259000	640580000	14408000	1271500000	14264000	292900000	0
Gm8094	25.2585	27.0884	26.0914	27.3096	25.1755	27.9568	24.5616	28.0454	23.3274	27.4936	24.6104	28.4963	24.0345	27.4981	25.1325	23.4215	K7N6U8;L7N218;F7CFJ3;E9PXN0;F6T8D7;F6SKY8;M0QW51;L7N2C0;F7D8Y4;F7BY56;F6YHC1;F6U3N7;E9Q0A2;F6WLE9;F6QI24;E9Q0P0;J3QMR5;E9Q528;M0QWQ9;K7N749;F7C9A1;F6YKI2;L7N476;L7N471;L7N271;K7N6Z0;F6YKY3;L7N2E0;L7N2B0;F7ANP4;L7N2C7;F6ZIG1;L7N234;J3QN25;Q5EBJ2;Q9DAR5;Q6P8U7;L7N292;L7N286;E9Q7X3;D3Z236;D3Z235;D3YXI9;D3YXI8;L7N2D0	K7N6U8;L7N218;F7CFJ3;E9PXN0;F6T8D7;F6SKY8;M0QW51;L7N2C0;F7D8Y4;F7BY56;F6YHC1;F6U3N7;E9Q0A2;F6WLE9;F6QI24;E9Q0P0;J3QMR5;E9Q528;M0QWQ9;K7N749;F7C9A1;F6YKI2;L7N476;L7N471;L7N271;K7N6Z0;F6YKY3;L7N2E0;L7N2B0;F7ANP4;L7N2C7;F6ZIG1	6;6;6;5;5;5;5;5;5;5;5;5;5;5;5;4;4;4;4;4;4;4;4;4;4;4;4;3;3;3;3;3;2;1;1;1;1;1;1;1;1;1;1;1;1	6;6;6;5;5;5;5;5;5;5;5;5;5;5;5;4;4;4;4;4;4;4;4;4;4;4;4;3;3;3;3;3;2;1;1;1;1;1;1;1;1;1;1;1;1	1;1;1;1;1;1;1;1;1;1;1;1;1;1;1;1;1;1;1;1;1;1;1;1;1;1;1;1;1;1;1;1;1;1;1;1;1;1;1;1;1;1;1;1;1		Gm8094;Gm8165;Gm8232;Gm8180;Gm6401;Gm3072;Gm17078;Gm17079;Gm8138;Gm6482;Gm21977;Gm7951;Gm8020;Gm7945;Gm8127;Gm8220;Gm17175;Gm17174;Gm8229;Gm3327;Gm9611;Gm7980;Gm7970;Gm17026;Gm8005;Gm8024;Gm16506;Gm8122;Gm17124	tr|K7N6U8|K7N6U8_MOUSE Protein Gm8094 OS=Mus musculus GN=Gm8094 PE=4 SV=1;tr|L7N218|L7N218_MOUSE Protein Gm8165 (Fragment) OS=Mus musculus GN=Gm8165 PE=4 SV=1;tr|F7CFJ3|F7CFJ3_MOUSE Protein Gm8232 (Fragment) OS=Mus musculus GN=Gm8232 PE=4 SV=1;tr|E9PXN0|E9	37.9	37.9	6.6	4341500000	165490000	0	505990000	214120000	24510000	0	0	0	0	220720000	0	327360000	0	492600000	0	984070000	10372000	403130000	0	800510000	0
Gm884	31.6147	34.6808	32.1713	34.8663	32.5002	34.9007	32.1074	34.6404	32.8949	34.1443	33.1465	35.1404	32.3839	35.2874	31.4995	36.0165	A2A9H6;Q3V3Y5;E9Q472	A2A9H6;Q3V3Y5;E9Q472	63;33;33	63;33;33	60;30;30		Gm884	tr|A2A9H6|A2A9H6_MOUSE Protein Gm884 OS=Mus musculus GN=Gm884 PE=1 SV=1;tr|Q3V3Y5|Q3V3Y5_MOUSE Putative uncharacterized protein OS=Mus musculus GN=Gm884 PE=2 SV=1;tr|E9Q472|E9Q472_MOUSE Protein Gm884 OS=Mus musculus GN=Gm884 PE=1 SV=1	26.7	26.7	26	664450000000	23011000000	17812000000	24892000000	17938000000	5623500000	1304300000	383960000	2274100000	10669000000	57282000000	10968000000	69995000000	7307700000	64577000000	9337500000	76127000000	8750500000	59522000000	7716200000	76762000000	4598400000
Gm9047	26.2543	29.4321	26.1027	30.0938	24.3726	29.7338	25.2912	30.7524	26.1345	31.3259	26.5676	31.1859	25.9172	29.7906	25.1129	27.8361	B9EJX3	B9EJX3	8	8	8		Gm9047	tr|B9EJX3|B9EJX3_MOUSE Predicted gene, EG668210 OS=Mus musculus GN=Gm9047 PE=2 SV=1	56.5	56.5	56.5	29152000000	413680000	1604600000	166650000	0	131530000	1565900000	166880000	84694000	244620000	1946700000	283850000	2440100000	18033000	2575700000	119340000	5113600000	28957000	6681900000	90334000	4234900000	15873000
Gnpda1	28.3842	30.7884	28.76	30.5235	29.0607	30.2755	28.1494	30.8535	28.1143	31.0655	29.1927	30.1589	28.4621	30.8175	28.1576	29.7589	O88958;Q6A0D9;Q3TKA0;Q8BK00;D3Z0R5	O88958;Q6A0D9;Q3TKA0;Q8BK00;D3Z0R5	14;13;9;8;7	14;13;9;8;7	12;11;8;7;6	Glucosamine-6-phosphate isomerase 1;Glucosamine-6-phosphate isomerase	Gnpda1	sp|O88958|GNPI1_MOUSE Glucosamine-6-phosphate isomerase 1 OS=Mus musculus GN=Gnpda1 PE=1 SV=3;tr|Q6A0D9|Q6A0D9_MOUSE Glucosamine-6-phosphate isomerase (Fragment) OS=Mus musculus GN=Gnpda1 PE=2 SV=1;tr|Q3TKA0|Q3TKA0_MOUSE Glucosamine-6-phosphate isomerase (	66.8	66.8	58.8	43118000000	658260000	2135700000	2584700000	2859000000	839280000	1454300000	0	0	980070000	3825800000	1126900000	3598600000	587010000	2557100000	472840000	5599800000	289990000	7171200000	447400000	2073300000	341100000
Gnpda2	27.5484	28.8391	27.5062	29.3425	27.8549	28.8175	27.4732	29.7899	27.0475	30.8082	27.9079	27.8075	27.3167	29.3855	27.1933	27.5357	Q9CRC9-2;Q9CRC9;D3YWR1;Q571B4;D6RCJ1	Q9CRC9-2;Q9CRC9;D3YWR1	11;11;10;5;1	9;9;8;4;1	9;9;8;4;1	Glucosamine-6-phosphate isomerase 2;Glucosamine-6-phosphate isomerase	Gnpda2	sp|Q9CRC9-2|GNPI2_MOUSE Isoform 2 of Glucosamine-6-phosphate isomerase 2 OS=Mus musculus GN=Gnpda2;sp|Q9CRC9|GNPI2_MOUSE Glucosamine-6-phosphate isomerase 2 OS=Mus musculus GN=Gnpda2 PE=1 SV=1;tr|D3YWR1|D3YWR1_MOUSE Glucosamine-6-phosphate isomerase OS=Mus	59.9	51.5	51.5	19442000000	727270000	298490000	1119800000	325920000	184000000	1166200000	127570000	0	389580000	1451600000	618030000	1860600000	262330000	998070000	349690000	2553500000	165330000	4809000000	238020000	574510000	161400000
Got1	28.5203	30.2445	28.4575	30.2023	28.8277	30.3411	28.3715	30.7137	28.298	30.5685	28.8653	30.6064	27.8274	30.4552	27.881	28.8052	P05201;F7ALS6	P05201	19;5	19;5	19;5	Aspartate aminotransferase, cytoplasmic	Got1	sp|P05201|AATC_MOUSE Aspartate aminotransferase, cytoplasmic OS=Mus musculus GN=Got1 PE=1 SV=3	58.6	58.6	58.6	35049000000	215500000	767040000	2567900000	1011400000	1156400000	643800000	1063800000	66550000	1180400000	2528300000	689020000	3220600000	590840000	3049400000	1233400000	3737000000	431710000	4301700000	364420000	3684500000	224680000
Got1l1	26.1689	26.7094	25.8462	27.3357	24.6096	27.2925	25.823	28.0988	25.4803	28.7201	25.8943	26.6199	24.6566	26.9964	26.5931	26.8801	Q7TSV6;Q7TSV6-2;A0A1B0GSB7	Q7TSV6;Q7TSV6-2	11;6;2	11;6;2	11;6;2	Putative aspartate aminotransferase, cytoplasmic 2	Got1l1	sp|Q7TSV6|AATC2_MOUSE Putative aspartate aminotransferase, cytoplasmic 2 OS=Mus musculus GN=Got1l1 PE=2 SV=1;sp|Q7TSV6-2|AATC2_MOUSE Isoform 2 of Putative aspartate aminotransferase, cytoplasmic 2 OS=Mus musculus GN=Got1l1	37.9	37.9	37.9	5294500000	0	0	419900000	295340000	0	226430000	140480000	52909000	60961000	237400000	69850000	579920000	29667000	481920000	200060000	781690000	40939000	1073100000	50149000	211010000	44931000
Gpd2	34.0128	36.4702	34.4976	36.6113	34.6665	36.4568	34.4919	36.4133	35.0473	36.0587	35.2359	36.117	34.9771	36.6605	34.3852	36.0283	Q64521;A2AQR0	Q64521;A2AQR0	53;52	53;52	53;52	Glycerol-3-phosphate dehydrogenase, mitochondrial;Glycerol-3-phosphate dehydrogenase	Gpd2	sp|Q64521|GPDM_MOUSE Glycerol-3-phosphate dehydrogenase, mitochondrial OS=Mus musculus GN=Gpd2 PE=1 SV=2;tr|A2AQR0|A2AQR0_MOUSE Glycerol-3-phosphate dehydrogenase OS=Mus musculus GN=Gpd2 PE=1 SV=1	76.5	76.5	76.5	2285700000000	67569000000	116010000000	99345000000	43190000000	56663000000	31087000000	40787000000	33061000000	51296000000	219240000000	67043000000	239550000000	38640000000	193580000000	54872000000	212480000000	46810000000	219050000000	40437000000	151460000000	33269000000
Gpi	32.5171	35.2886	32.9722	35.1652	31.7421	35.0507	32.6621	35.59	32.2753	35.6192	32.4736	34.8615	32.9786	34.7867	32.0562	33.3869	P06745;B7ZWL9;B2RXT5;CON__Q3ZBD7;A0A0U1RQ18;A0A0U1RP97;A0A0U1RQ72	P06745;B7ZWL9;B2RXT5	30;17;17;11;9;8;7	30;17;17;11;9;8;7	30;17;17;11;9;8;7	Glucose-6-phosphate isomerase	Gpi;Gpi1	sp|P06745|G6PI_MOUSE Glucose-6-phosphate isomerase OS=Mus musculus GN=Gpi PE=1 SV=4;tr|B7ZWL9|B7ZWL9_MOUSE Glucose-6-phosphate isomerase OS=Mus musculus GN=Gpi1 PE=2 SV=1;tr|B2RXT5|B2RXT5_MOUSE Glucose-6-phosphate isomerase OS=Mus musculus GN=Gpi1 PE=2 SV=	63.8	63.8	63.8	1001500000000	18907000000	6243900000	37534000000	48505000000	61785000000	11445000000	27112000000	24948000000	18696000000	88107000000	25901000000	85396000000	5061400000	68012000000	14639000000	168080000000	6376600000	153690000000	6023500000	60495000000	8552900000
Gpx3	27.1613	29.7805	27.8099	29.3894	27.7862	29.975	27.1723	28.9195	27.485	28.7536	27.7353	29.1133	27.3774	29.3094	27.981	28.8536	P46412	P46412	7	6	6	Glutathione peroxidase 3	Gpx3	sp|P46412|GPX3_MOUSE Glutathione peroxidase 3 OS=Mus musculus GN=Gpx3 PE=1 SV=2	32.3	27	27	17953000000	600690000	232550000	383970000	803930000	955250000	343420000	1050700000	63087000	296220000	2288300000	430940000	1778700000	294710000	2200400000	251260000	1636200000	210170000	1367900000	161560000	1152700000	125490000
Gpx4	34.6872	36.941	35.4023	37.2042	35.595	37.1664	35.0622	37.1491	36.1023	37.2939	36.5065	37.5515	35.941	37.5396	35.0815	37.3364	F7A8H6;Q76LV0;S4R1E5;Q3TI34;Q5XJZ8;O70325-2;O70325;Q3TIF2;Q91XR9;Q8K4U7	F7A8H6;Q76LV0;S4R1E5;Q3TI34;Q5XJZ8;O70325-2;O70325;Q3TIF2;Q91XR9	21;20;18;18;18;18;18;16;15;9	21;20;18;18;18;18;18;16;15;9	21;20;18;18;18;18;18;16;15;9	Glutathione peroxidase;Phospholipid hydroperoxide glutathione peroxidase, mitochondrial;Phospholipid hydroperoxide glutathione peroxidase, nuclear	Gpx4	tr|F7A8H6|F7A8H6_MOUSE Glutathione peroxidase OS=Mus musculus GN=Gpx4 PE=1 SV=1;tr|Q76LV0|Q76LV0_MOUSE Nucleolar phospholipid hydroperoxide glutathione peroxidase OS=Mus musculus GN=Gpx4 PE=1 SV=2;tr|S4R1E5|S4R1E5_MOUSE Glutathione peroxidase OS=Mus muscul	71.1	71.1	71.1	4202000000000	271920000000	193730000000	26903000000	8921100000	60576000000	89416000000	12842000000	7141700000	89393000000	307340000000	126110000000	381670000000	92041000000	348260000000	103130000000	423040000000	112700000000	454750000000	116910000000	410410000000	74441000000
Gsk3a	27.4166	28.7118	27.7537	29.8143	26.9655	29.9705	27.8448	29.9365	27.4106	30.151	27.4945	29.3795	26.9767	28.1462	26.8937	27.1698	D3Z7E5;Q2NL51	D3Z7E5;Q2NL51	13;13	13;13	10;10	Glycogen synthase kinase-3 alpha	Gsk3a	tr|D3Z7E5|D3Z7E5_MOUSE Glycogen synthase kinase-3 alpha OS=Mus musculus GN=Gsk3a PE=1 SV=1;sp|Q2NL51|GSK3A_MOUSE Glycogen synthase kinase-3 alpha OS=Mus musculus GN=Gsk3a PE=1 SV=2	31.7	31.7	26.1	20104000000	162400000	1628100000	614990000	1519000000	457580000	403250000	0	0	556860000	1049600000	705570000	1631100000	187980000	1663300000	640270000	3006600000	169300000	3021700000	262580000	1355600000	181920000
Gstm5	35.0859	37.6219	35.8801	37.8077	35.6607	37.6787	35.5012	37.5132	36.1299	37.6811	36.5349	37.3405	36.0697	37.8738	34.9372	37.331	P48774;E9PVM7;E9PV63;E9Q024;E9Q5L9	P48774;E9PVM7;E9PV63	24;22;14;7;3	24;22;14;7;3	23;21;13;7;3	Glutathione S-transferase Mu 5	Gstm5	sp|P48774|GSTM5_MOUSE Glutathione S-transferase Mu 5 OS=Mus musculus GN=Gstm5 PE=1 SV=1;tr|E9PVM7|E9PVM7_MOUSE Glutathione S-transferase (Fragment) OS=Mus musculus GN=Gstm5 PE=1 SV=1;tr|E9PV63|E9PV63_MOUSE Glutathione S-transferase Mu 5 OS=Mus musculus GN=	76.3	76.3	76.3	5296600000000	223970000000	184380000000	143770000000	226150000000	203920000000	91733000000	8817200000	5827900000	108310000000	430810000000	171600000000	513100000000	86473000000	449440000000	124930000000	516520000000	117540000000	613810000000	112990000000	363030000000	85211000000
Gsto2	31.2253	33.6629	31.9899	34.0336	32.035	33.891	31.9382	34.0459	32.3432	34.325	32.6999	33.4344	32.5223	33.6383	31.7587	32.3722	Q8BW12;Q8K2Q2;Q9D2S1;D3Z1Q9;Q9D2J1	Q8BW12;Q8K2Q2;Q9D2S1;D3Z1Q9;Q9D2J1	13;13;11;10;8	13;13;11;10;8	11;11;9;8;6	Glutathione S-transferase omega-2	Gsto2	tr|Q8BW12|Q8BW12_MOUSE Putative uncharacterized protein OS=Mus musculus GN=Gsto2 PE=2 SV=1;sp|Q8K2Q2|GSTO2_MOUSE Glutathione S-transferase omega-2 OS=Mus musculus GN=Gsto2 PE=1 SV=1;tr|Q9D2S1|Q9D2S1_MOUSE Putative uncharacterized protein OS=Mus musculus GN	52.4	52.4	47.6	387230000000	14062000000	10621000000	1152700000	20613000000	24203000000	1235800000	162310000	138740000	4975900000	25716000000	11924000000	33959000000	5819600000	34451000000	10425000000	48645000000	6584100000	70280000000	6476100000	24753000000	5929700000
Gstt2	28.7682	29.3302	28.3236	29.0633	27.9514	28.9923	28.2221	29.2241	27.5568	29.7481	27.7141	28.6548	27.5776	28.9366	27.4376	27.5843	Q61133	Q61133	10	9	9	Glutathione S-transferase theta-2	Gstt2	sp|Q61133|GSTT2_MOUSE Glutathione S-transferase theta-2 OS=Mus musculus GN=Gstt2 PE=1 SV=4	57	54.1	54.1	18297000000	0	1458700000	1434800000	930730000	0	89196000	351210000	0	974450000	1004100000	1186600000	1199700000	264290000	1573000000	530330000	2251500000	221990000	2637500000	149820000	805630000	212190000
Gstt4	26.4312	28.0163	26.1458	29.1605	24.1534	28.6585	24.6467	29.3494	25.8929	28.8539	24.7077	27.6924	24.1729	28.1513	27.4929	26.6377	Q9D4P7;E9PVU4	Q9D4P7	9;4	9;4	9;4	Glutathione S-transferase theta-4	Gstt4	sp|Q9D4P7|GSTT4_MOUSE Glutathione S-transferase theta-4 OS=Mus musculus GN=Gstt4 PE=2 SV=1	37.5	37.5	37.5	7861300000	433860000	198540000	0	320570000	10736000	0	0	0	55180000	809490000	115970000	1070000000	14575000	1035900000	0	1199600000	0	1453600000	0	599410000	8674800
Gykl1	32.2481	34.9165	32.7466	35.0154	32.3427	35.0508	32.914	34.9266	32.9727	35.0371	33.3119	34.4227	33.0754	34.6278	32.1524	33.6645	Q8C635;Q0VDQ2;Q9WU64	Q8C635;Q0VDQ2;Q9WU64	27;27;26	25;25;24	23;23;22		Gykl1	tr|Q8C635|Q8C635_MOUSE Glycerol kinase-like 1 OS=Mus musculus GN=Gykl1 PE=1 SV=1;tr|Q0VDQ2|Q0VDQ2_MOUSE Glycerol kinase-like 1 OS=Mus musculus GN=Gykl1 PE=2 SV=1;tr|Q9WU64|Q9WU64_MOUSE Glycerol kinase-like protein 1 OS=Mus musculus GN=Gykl1 PE=2 SV=1	80	76.1	71	796250000000	28312000000	25273000000	30737000000	24840000000	63090000000	14235000000	6527000000	2243700000	12586000000	69218000000	18109000000	81711000000	7088600000	71407000000	18704000000	89582000000	8798400000	111080000000	10321000000	42978000000	8414400000
Gzmn	24.5691	27.8391	25.0428	28.4073	26.1065	28.4785	25.0263	28.9516	27.8086	28.9707	26.835	29.1814	27.7487	29.159	27.2243	28.7559	Q920S1;Q76HN3;Q4KL28;P13366	Q920S1;Q76HN3	11;6;1;1	11;6;1;1	11;6;1;1		Gzmn	tr|Q920S1|Q920S1_MOUSE Granzyme N OS=Mus musculus GN=Gzmn PE=2 SV=1;tr|Q76HN3|Q76HN3_MOUSE Granzyme N-2 OS=Mus musculus GN=Gzmn PE=2 SV=1	44	44	44	10349000000	201590000	168010000	377960000	979750000	0	0	0	136790000	55213000	600430000	67971000	885340000	61528000	1135100000	72020000	1430500000	101290000	1472200000	95094000	1303700000	76924000
H2afb1	30.164	32.5682	31.0868	32.6086	30.8833	32.7831	30.8184	32.8552	31.504	33.7429	31.1002	32.8347	31.3223	32.0642	30.8291	30.9923	Q9CQ70	Q9CQ70	4	4	3	Histone H2A-Bbd type 1	H2afb1	sp|Q9CQ70|H2AB1_MOUSE Histone H2A-Bbd type 1 OS=Mus musculus GN=H2afb1 PE=2 SV=1	63.1	63.1	55	207950000000	4064800000	4964400000	24115000000	14114000000	302810000	58749000	0	8576900	2936600000	11266000000	6398500000	12418000000	2583300000	12305000000	4147700000	29535000000	1942000000	49574000000	2115900000	13247000000	2311500000
Hdhd1a	28.5368	31.7671	29.4083	31.7603	29.0582	31.609	28.5174	32.0458	29.0524	31.8615	29.4335	31.0989	29.3787	31.5064	27.9552	31.1044	A0A0C3SFZ4;Q9D5U5	A0A0C3SFZ4;Q9D5U5	13;13	13;13	13;13	Pseudouridine-5-phosphatase	Hdhd1a;Hdhd1	tr|A0A0C3SFZ4|A0A0C3SFZ4_MOUSE Haloacid dehalogenase-like hydrolase domain OS=Mus musculus GN=Hdhd1a PE=1 SV=1;sp|Q9D5U5|HDHD1_MOUSE Pseudouridine-5-phosphatase OS=Mus musculus GN=Pudp PE=1 SV=1	75.6	75.6	75.6	84837000000	0	197700000	839090000	1580300000	1161500000	9632800000	5091100000	4428800000	1255000000	7022400000	1918900000	8287300000	614820000	6861300000	1118900000	11931000000	520620000	10555000000	623200000	4321400000	563160000
Hdhd2.1	28.1378	29.8059	28.4626	29.7958	28.0581	29.5104	27.9797	30.4017	27.8217	30.4878	28.3804	28.9383	28.4835	29.7311	27.9993	28.7657	Q3UGR5;Q3UGR5-2;D3YZI3	Q3UGR5	6;2;1	6;2;1	6;2;1	Haloacid dehalogenase-like hydrolase domain-containing protein 2	Hdhd2	sp|Q3UGR5|HDHD2_MOUSE Haloacid dehalogenase-like hydrolase domain-containing protein 2 OS=Mus musculus GN=Hdhd2 PE=1 SV=2	42.1	42.1	42.1	27701000000	47815000	0	83123000	602290000	1278300000	4562800000	531650000	3605000	863940000	2369200000	857720000	2256500000	398890000	1494400000	561200000	4001300000	227940000	4387700000	297850000	876870000	306170000
Hemt1	24.7039	27.1201	25.7601	29.7502	25.9985	30.4603	26.2776	29.4904	26.964	28.8922	26.671	31.1181	26.8744	29.4464	26.0363	27.857	G5E8L7;Q9DAP4;A0A087WST8	G5E8L7;Q9DAP4;A0A087WST8	5;4;3	5;4;3	4;3;3		Hemt1	tr|G5E8L7|G5E8L7_MOUSE Hematopoietic cell transcript 1, isoform CRA_a OS=Mus musculus GN=Gml2 PE=4 SV=1;tr|Q9DAP4|Q9DAP4_MOUSE Putative uncharacterized protein OS=Mus musculus GN=Gml2 PE=2 SV=1;tr|A0A087WST8|A0A087WST8_MOUSE Hematopoietic cell transcript 1	24.4	24.4	20.5	18512000000	1667800000	494500000	1057500000	715510000	0	0	0	0	0	551460000	78650000	1635400000	144450000	2523800000	208320000	1727100000	112080000	2016400000	83470000	3309800000	87839000
Hint1	31.7043	34.2507	31.6686	33.626	30.9711	33.626	30.7138	33.5237	30.7491	32.8172	31.2633	33.6378	31.0022	33.7569	30.5828	33.032	P70349;B0R1E3	P70349	9;3	9;3	9;3	Histidine triad nucleotide-binding protein 1	Hint1	sp|P70349|HINT1_MOUSE Histidine triad nucleotide-binding protein 1 OS=Mus musculus GN=Hint1 PE=1 SV=3	84.1	84.1	84.1	271770000000	6571300000	3411600000	3264300000	6944800000	4865500000	11482000000	245500000	62226000	10631000000	42006000000	9343200000	31724000000	1854800000	26345000000	4003400000	25183000000	2039400000	22292000000	2056700000	28141000000	1834000000
Hist1h2ba	27.2838	30.9532	27.7276	31.7655	27.5262	32.0424	27.6503	31.3753	28.9816	31.857	28.977	32.202	28.3316	31.4033	27.0547	31.5157	P70696;A0JNS9	P70696;A0JNS9	5;4	3;2	3;2	Histone H2B type 1-A;Histone H2B	Hist1h2ba	sp|P70696|H2B1A_MOUSE Histone H2B type 1-A OS=Mus musculus GN=Hist1h2ba PE=1 SV=3;tr|A0JNS9|A0JNS9_MOUSE Histone H2B OS=Mus musculus GN=Hist1h2ba PE=2 SV=1	32.3	19.7	19.7	87211000000	2733700000	7177000000	2951000000	0	7560100000	4187900000	579030000	0	879710000	5147900000	1086900000	7888200000	239930000	7750600000	909210000	9021300000	611760000	13310000000	459570000	8467700000	281280000
Hspa1l	32.4654	34.8429	32.7933	34.9853	32.8204	35.4742	32.6427	35.0534	32.8	34.8488	33.3001	35.7517	32.6708	35.1038	32.058	34.9601	B2CSK2;A1L347;P16627;Q9QWU1;Q91ZU4;Q91ZU5;Q9R2A1	B2CSK2;A1L347;P16627;Q9QWU1;Q91ZU4	38;38;38;32;24;14;8	36;36;36;31;24;14;7	25;25;25;21;15;9;6	Heat shock 70 kDa protein 1-like	Hspa1l;Hsc70t	tr|B2CSK2|B2CSK2_MOUSE Heat shock protein 1-like protein OS=Mus musculus PE=3 SV=1;tr|A1L347|A1L347_MOUSE Heat shock protein 1-like OS=Mus musculus GN=Hspa1l PE=1 SV=1;sp|P16627|HS71L_MOUSE Heat shock 70 kDa protein 1-like OS=Mus musculus GN=Hspa1l PE=1 SV	68.5	64.3	45.7	822270000000	25777000000	40116000000	47921000000	11203000000	3946400000	7502200000	2867600000	353720000	18371000000	62105000000	22234000000	74190000000	14002000000	83874000000	22194000000	89277000000	11321000000	79595000000	12519000000	101970000000	7227000000
Hspa2	34.5771	35.3038	34.5614	34.9049	34.3271	35.8206	34.4836	35.2369	34.0071	34.6965	34.4989	35.3753	34.2921	35.2082	33.7856	35.4568	P17156;B7U582	P17156;B7U582	33;31	27;25	21;19	Heat shock-related 70 kDa protein 2	Hspa2	sp|P17156|HSP72_MOUSE Heat shock-related 70 kDa protein 2 OS=Mus musculus GN=Hspa2 PE=1 SV=2;tr|B7U582|B7U582_MOUSE Heat shock protein 70-2 OS=Mus musculus PE=3 SV=1	61.8	53.9	44.2	1154900000000	49757000000	45214000000	30898000000	42759000000	7927700000	3527300000	968100000	470890000	73320000000	87441000000	72342000000	79209000000	35362000000	126470000000	61264000000	93605000000	22843000000	74016000000	25629000000	90556000000	20204000000
Hspa4l	32.2034	32.9176	32.1522	32.5103	31.8027	33.1679	32.0976	32.5975	31.3197	32.4367	32.5517	32.3376	32.5583	33.4218	30.8514	34.1604	P48722;P48722-2;E0CY23;Q3TTD4;A0A0N4SW76;A0A0N4SVU2	P48722;P48722-2;E0CY23	46;44;28;16;7;7	46;44;28;16;7;7	44;42;26;16;7;6	Heat shock 70 kDa protein 4L	Hspa4l	sp|P48722|HS74L_MOUSE Heat shock 70 kDa protein 4L OS=Mus musculus GN=Hspa4l PE=1 SV=2;sp|P48722-2|HS74L_MOUSE Isoform 2 of Heat shock 70 kDa protein 4L OS=Mus musculus GN=Hspa4l;tr|E0CY23|E0CY23_MOUSE Heat shock 70 kDa protein 4L (Fragment) OS=Mus musculu	66.5	66.5	62.9	228900000000	16501000000	4616000000	6473500000	5917400000	4479300000	1399800000	285780000	51894000	12987000000	19322000000	13680000000	16546000000	5421400000	19731000000	8699300000	18083000000	2321800000	16894000000	5879500000	14659000000	5170900000
Hspb9	31.4192	34.1925	32.4083	34.4202	31.9395	34.1981	32.0492	33.4906	32.6709	33.6175	33.359	34.8689	32.6991	34.9142	32.0002	35.3652	G3UWB9;Q9DAM3	G3UWB9;Q9DAM3	10;10	10;10	10;10	Heat shock protein beta-9	Hspb9	tr|G3UWB9|G3UWB9_MOUSE Heat shock protein beta-9 OS=Mus musculus GN=Hspb9 PE=3 SV=1;sp|Q9DAM3|HSPB9_MOUSE Heat shock protein beta-9 OS=Mus musculus GN=Hspb9 PE=2 SV=1	57.8	57.8	57.8	438240000000	23302000000	20558000000	450630000	176790000	44684000	1601100000	1613600000	50928000	5851100000	35441000000	10337000000	47742000000	6116800000	33759000000	9147800000	28427000000	6592100000	44563000000	13273000000	53915000000	8910300000
Hspbp1	27.9485	30.5691	27.8968	30.6846	28.4866	30.186	27.6559	30.7026	28.1294	30.9794	29.0908	29.0078	27.882	30.1734	27.2806	29.1062	Q99P31;A0A0U1RPF2;A0A0U1RPE7;A0A0U1RQ49;A0A0U1RNL5	Q99P31;A0A0U1RPF2	15;9;5;5;4	15;9;5;5;4	15;9;5;5;4	Hsp70-binding protein 1	Hspbp1	sp|Q99P31|HPBP1_MOUSE Hsp70-binding protein 1 OS=Mus musculus GN=Hspbp1 PE=1 SV=1;tr|A0A0U1RPF2|A0A0U1RPF2_MOUSE Hsp70-binding protein 1 (Fragment) OS=Mus musculus GN=Hspbp1 PE=1 SV=1	63.9	63.9	63.9	37045000000	1123000000	1124000000	261910000	307580000	330420000	2547700000	3005500000	702090000	590570000	3764300000	586930000	4092800000	397400000	2239700000	499820000	4927700000	387630000	6288200000	421730000	1022200000	207550000
Htatip2	27.012	29.8881	27.5658	30.8944	26.9777	30.6955	27.314	30.5422	26.9526	30.4069	27.5906	30.6918	27.23	30.1505	27.2173	29.112	Q3U816;Q9Z2G9;Q3UJL4;Q9Z2G9-2	Q3U816;Q9Z2G9;Q3UJL4	16;16;10;6	16;16;10;6	16;16;10;6	Oxidoreductase HTATIP2	Htatip2	tr|Q3U816|Q3U816_MOUSE Oxidoreductase HTATIP2 OS=Mus musculus GN=Htatip2 PE=1 SV=1;sp|Q9Z2G9|HTAI2_MOUSE Oxidoreductase HTATIP2 OS=Mus musculus GN=Htatip2 PE=1 SV=3;tr|Q3UJL4|Q3UJL4_MOUSE Putative uncharacterized protein OS=Mus musculus GN=Htatip2 PE=2 SV=	58.9	58.9	58.9	32129000000	922510000	579080000	1369500000	1351200000	269930000	567590000	1741100000	154720000	297320000	2414100000	811620000	3983200000	297840000	3606800000	409590000	4583100000	208570000	2397000000	211610000	3329500000	225400000
Htra1	25.9785	29.27	23.5166	29.7679	25.2953	30.8697	24.998	29.7793	25.1501	30.0301	24.6058	30.9929	24.8094	29.95	24.634	29.4503	Q9R118	Q9R118	14	14	14	Serine protease HTRA1	Htra1	sp|Q9R118|HTRA1_MOUSE Serine protease HTRA1 OS=Mus musculus GN=Htra1 PE=1 SV=2	31.2	31.2	31.2	23552000000	1514200000	611780000	931470000	684580000	67159000	485660000	724790000	34330000	25695000	1330300000	0	1789600000	20385000	4111300000	0	2315200000	14661000	3010800000	20692000	4280500000	0
Htra2	29.8047	31.9186	30.1471	31.9449	30.1545	31.8952	30.0652	31.3881	30.5723	31.4666	30.5385	32.4296	30.5586	32.371	30.3554	32.9093	Q3TXN0;Q3UJR3;Q9JIY5;D3YX27;Q80V84;F6TCV0;D3YX28;F6XUR8;S4R1B3;S4R1A8	Q3TXN0;Q3UJR3;Q9JIY5;D3YX27;Q80V84;F6TCV0;D3YX28;F6XUR8	16;16;16;14;13;12;11;8;7;3	16;16;16;14;13;12;11;8;7;3	15;15;15;13;12;11;10;8;7;3	Serine protease HTRA2, mitochondrial	Htra2	tr|Q3TXN0|Q3TXN0_MOUSE Putative uncharacterized protein (Fragment) OS=Mus musculus GN=Htra2 PE=2 SV=1;tr|Q3UJR3|Q3UJR3_MOUSE Putative uncharacterized protein OS=Mus musculus GN=Htra2 PE=2 SV=1;sp|Q9JIY5|HTRA2_MOUSE Serine protease HTRA2, mitochondrial OS=M	41.6	41.6	38.7	100970000000	3184600000	3078500000	6824200000	4636100000	145430000	468240000	620430000	113800000	2560500000	7918900000	3089600000	9290500000	1569300000	8141800000	2535700000	7008300000	1994600000	8190300000	1554500000	11646000000	1544700000
Hyal5	25.4408	27.5503	26.3766	28.3771	26.8979	28.0268	26.0375	28.3196	26.0056	29.3783	26.1811	27.3198	25.8013	27.4485	24.5161	26.5476	Q9CUA5;Q812F3	Q9CUA5;Q812F3	11;11	11;11	11;11	Hyaluronidase	Hyal5	tr|Q9CUA5|Q9CUA5_MOUSE Hyaluronidase (Fragment) OS=Mus musculus GN=Hyal5 PE=2 SV=3;tr|Q812F3|Q812F3_MOUSE Hyaluronidase OS=Mus musculus GN=Hyal5 PE=2 SV=1	33.9	33.9	33.9	8786800000	202760000	852820000	0	0	225190000	697550000	739960000	129110000	16820000	353100000	262080000	742980000	64606000	852290000	58595000	891710000	34312000	1678200000	84055000	491620000	0
Hydin	25.4429	27.974	26.1414	28.1944	25.3476	28.7651	26.3541	29.6127	26.0902	32.5045	26.0987	29.177	24.8712	28.0025	26.3602	29.7125	Q80W93;Q80W93-2;Q80W93-3	Q80W93	96;26;10	96;26;10	96;26;10	Hydrocephalus-inducing protein	Hydin	sp|Q80W93|HYDIN_MOUSE Hydrocephalus-inducing protein OS=Mus musculus GN=Hydin PE=1 SV=2	25.5	25.5	25.5	30829000000	557320000	1564400000	2313700000	1705700000	725320000	831280000	830490000	503110000	90530000	1029600000	454580000	1289200000	107890000	2220700000	201540000	3680900000	119200000	8951800000	131390000	1761900000	50042000
Ift74	25.6192	27.6266	25.6007	26.7618	25.6107	27.4908	24.2912	25.0042	25.3127	26.5861	25.7444	27.8796	25.0011	26.6547	25.6339	27.8604	Q8BKE9;B1AWG1;Q8CGJ7;Q05DN8	Q8BKE9;B1AWG1;Q8CGJ7;Q05DN8	10;8;7;7	10;8;7;7	10;8;7;7	Intraflagellar transport protein 74 homolog	Ift74	sp|Q8BKE9|IFT74_MOUSE Intraflagellar transport protein 74 homolog OS=Mus musculus GN=Ift74 PE=1 SV=2;tr|B1AWG1|B1AWG1_MOUSE Intraflagellar transport protein 74 homolog OS=Mus musculus GN=Ift74 PE=1 SV=1;tr|Q8CGJ7|Q8CGJ7_MOUSE Ift74 protein (Fragment) OS=Mu	21.8	21.8	21.8	2709600000	0	201620000	0	59038000	48624000	6597100	9214000	0	94206000	293060000	98339000	200090000	6726800	505580000	40824000	0	0	143520000	33816000	446670000	52154000
Igbp1b	27.8794	31.8923	28.6826	31.8029	29.3751	31.6968	28.7586	31.6108	29.9093	31.3526	30.3677	31.5427	29.8171	32.557	28.3748	33.1063	A0A0B4J1F7;Q9QZ29	A0A0B4J1F7;Q9QZ29	19;18	19;18	19;18	Immunoglobulin-binding protein 1b	Igbp1b	tr|A0A0B4J1F7|A0A0B4J1F7_MOUSE Immunoglobulin-binding protein 1b OS=Mus musculus GN=Igbp1b PE=1 SV=1;sp|Q9QZ29|IGB1B_MOUSE Immunoglobulin-binding protein 1b OS=Mus musculus GN=Igbp1b PE=1 SV=1	56.3	56.3	56.3	76323000000	3974400000	2031500000	3040800000	473450000	1453200000	425800000	0	0	660120000	8775800000	1195900000	7551100000	822210000	7223400000	1026000000	6877300000	1128300000	5256300000	1321000000	6249600000	905590000
Immp2l	25.1217	28.8497	26.3837	29.2328	26.4608	29.5107	25.4175	29.5983	26.4443	29.4711	27.4932	30.5115	26.0281	28.9801	25.503	26.9721	Q8BPT6;K3W4P5	Q8BPT6	5;2	5;2	5;2	Mitochondrial inner membrane protease subunit 2	Immp2l	sp|Q8BPT6|IMP2L_MOUSE Mitochondrial inner membrane protease subunit 2 OS=Mus musculus GN=Immp2l PE=1 SV=1	40.6	40.6	40.6	17053000000	497110000	538290000	986630000	734550000	0	0	1116700000	639000000	198380000	914540000	248400000	1401200000	154360000	1280000000	163170000	2000900000	160710000	1810400000	193720000	2972400000	121170000
Impa1	30.4698	32.7948	30.9806	32.9781	31.0417	32.5503	31.0948	33.2021	31.47	33.0582	31.5882	31.9152	31.415	32.7772	30.5365	32.2156	Q9D066;Q924B0;Q3U5R8;Q3TME6;O55023;Q80ZJ2;A0A0A6YW07;D3Z703;P29218;P29218-3	Q9D066;Q924B0;Q3U5R8;Q3TME6;O55023;Q80ZJ2;A0A0A6YW07	15;15;15;14;14;12;8;4;2;2	15;15;15;14;14;12;8;4;2;2	15;15;15;14;14;12;8;4;2;2	Inositol monophosphatase 1	Impa1	tr|Q9D066|Q9D066_MOUSE Putative uncharacterized protein OS=Mus musculus GN=Impa1 PE=2 SV=1;tr|Q924B0|Q924B0_MOUSE Inositol (Myo)-1(Or 4)-monophosphatase 1 OS=Mus musculus GN=Impa1 PE=1 SV=1;tr|Q3U5R8|Q3U5R8_MOUSE Putative uncharacterized protein OS=Mus mus	53.8	53.8	53.8	184980000000	11180000000	7630900000	1998700000	15380000000	1326300000	64672000	69376000	66174000	3902300000	11039000000	7036600000	21470000000	3371500000	10797000000	5850300000	26997000000	3848300000	20250000000	3379000000	8633900000	3318400000
Inpp1	26.6733	28.6223	26.38	27.9795	24.4927	27.6008	26.2768	28.478	26.4169	29.6601	26.7269	26.6768	24.6279	28.7752	24.7706	26.4016	P49442;E0CYQ4;E0CX64;H3BK26;E9QAI9	P49442	9;3;3;3;1	9;3;3;3;1	9;3;3;3;1	Inositol polyphosphate 1-phosphatase	Inpp1	sp|P49442|INPP_MOUSE Inositol polyphosphate 1-phosphatase OS=Mus musculus GN=Inpp1 PE=1 SV=2	27	27	27	9920200000	207500000	717670000	942040000	609320000	0	0	0	0	274970000	723390000	391760000	986940000	121840000	425780000	206030000	945420000	63997000	2358100000	125180000	214370000	86334000
Insl6	28.4414	32.3659	29.6466	32.4977	29.1229	32.3444	29.2765	31.9795	29.8976	32.0574	30.1671	33.2137	29.3383	32.658	29.1391	32.5866	Q545M1;Q9QY05	Q545M1;Q9QY05	7;7	7;7	7;7	Insulin-like peptide INSL6;Insulin-like peptide INSL6 B chain;Insulin-like peptide INSL6 A chain	Insl6	tr|Q545M1|Q545M1_MOUSE Insulin-like peptide INSL6 OS=Mus musculus GN=Insl6 PE=2 SV=1;sp|Q9QY05|INSL6_MOUSE Insulin-like peptide INSL6 OS=Mus musculus GN=Insl6 PE=2 SV=1	38.2	38.2	38.2	122750000000	2162800000	479120000	15558000000	3107900000	115420000	44451000	17829000	21389000	984130000	14157000000	2285200000	13309000000	836940000	10258000000	1044300000	12696000000	1443700000	11983000000	755620000	16413000000	504780000
Iqca1l	25.4245	29.1437	24.5863	29.4812	25.2075	29.691	25.8241	29.7572	25.6375	29.7578	24.0792	29.8591	25.2033	27.9935	24.7414	26.9168	A6H690;A6H690-2;A0A0G2JE43;A0A0G2JEV3	A6H690;A6H690-2	21;13;5;2	21;13;5;2	20;12;5;2	IQ and AAA domain-containing protein 1-like	Iqca1l	sp|A6H690|IQCAL_MOUSE IQ and AAA domain-containing protein 1-like OS=Mus musculus GN=Iqca1l PE=1 SV=3;sp|A6H690-2|IQCAL_MOUSE Isoform 2 of IQ and AAA domain-containing protein 1-like OS=Mus musculus GN=Iqca1l	33.3	33.3	32.4	15862000000	120360000	393470000	526350000	719200000	614830000	893200000	83882000	5993900	57589000	1006100000	175800000	1843800000	17814000	1485600000	93372000	3178100000	33612000	2646500000	11938000	1543100000	12177000
Iqcd	26.3517	29.6964	27.0251	30.0799	26.8293	29.7736	26.5223	30.3719	27.128	30.8065	27.1542	29.5452	27.1484	29.914	26.5783	28.42	B2RPX1;Q9D3V1;Q9D3V1-2;REV__H3BKD9;REV__Q6ZPE2;REV__Q6ZPE2-2	B2RPX1;Q9D3V1;Q9D3V1-2	22;22;20;1;1;1	22;22;20;1;1;1	22;22;20;1;1;1	IQ domain-containing protein D	Iqcd	tr|B2RPX1|B2RPX1_MOUSE IQ motif containing D OS=Mus musculus GN=Iqcd PE=2 SV=1;sp|Q9D3V1|IQCD_MOUSE IQ domain-containing protein D OS=Mus musculus GN=Iqcd PE=2 SV=1;sp|Q9D3V1-2|IQCD_MOUSE Isoform 2 of IQ domain-containing protein D OS=Mus musculus GN=Iqcd	50.2	50.2	50.2	22780000000	591490000	1488100000	1340700000	493510000	0	174070000	427270000	32212000	177550000	1304500000	328290000	2575600000	163760000	2357500000	220770000	3824100000	214950000	2951600000	165080000	2005600000	60523000
Iqcf5	27.4379	28.9579	28.6423	29.491	26.8034	30.236	28.0678	29.7659	27.9855	30.0534	27.784	28.9941	27.4218	28.6537	27.3528	27.6768	Q9DAL7	Q9DAL7	9	9	9	IQ domain-containing protein F5	Iqcf5	sp|Q9DAL7|IQCF5_MOUSE IQ domain-containing protein F5 OS=Mus musculus GN=Iqcf5 PE=2 SV=1	43.2	43.2	43.2	19927000000	1248200000	1070500000	16573000	299140000	530300000	358230000	34013000	0	459930000	1214800000	742300000	1539500000	165070000	1575500000	702840000	3613100000	267860000	3211300000	179490000	1452100000	208830000
Iqcg	26.7546	27.6836	26.5359	28.737	27.0187	29.4983	25.804	29.8101	27.1126	29.6962	27.5409	29.6866	27.1414	28.3053	26.6687	28.2829	Q80W32;F8WHQ8	Q80W32	14;2	14;2	14;2	IQ domain-containing protein G	Iqcg	sp|Q80W32|IQCG_MOUSE IQ domain-containing protein G OS=Mus musculus GN=Iqcg PE=1 SV=1	30.8	30.8	30.8	13339000000	516040000	339610000	733680000	0	0	0	0	0	435570000	489950000	647660000	1450200000	58689000	1520600000	112810000	2375300000	119030000	1659800000	193830000	1933500000	62879000
Irgc1	31.2456	34.1002	31.8829	34.4043	31.9995	34.2781	31.5986	34.2013	32.5466	34.2511	32.8303	33.4738	32.3583	33.8873	31.622	33.7234	D3Z720;Q8C262;A0A0U1RQ16;Q8R5A7;U5NJE8;U5NGD4;Q3U0X9;E9QAA8;B9EKG5	D3Z720;Q8C262	29;18;7;1;1;1;1;1;1	28;17;6;1;1;1;1;1;1	28;17;6;1;1;1;1;1;1	Interferon-inducible GTPase 5	Irgc1;Irgc	tr|D3Z720|D3Z720_MOUSE Interferon-gamma-inducible GTPase Ifgge protein OS=Mus musculus GN=Irgc1 PE=1 SV=1;sp|Q8C262|IIGP5_MOUSE Interferon-inducible GTPase 5 OS=Mus musculus GN=Irgc PE=1 SV=1	62.2	60.7	60.7	425300000000	15919000000	14108000000	11709000000	6376400000	7932700000	8180900000	2800000000	294000000	8081300000	38325000000	12708000000	49845000000	6233600000	39543000000	7702800000	59910000000	7790500000	61019000000	6930700000	21246000000	4817100000
Isoc2a	31.1061	33.7619	31.5969	33.7352	31.9079	33.9731	31.6819	33.6983	32.1561	33.4439	32.2724	34.2349	32.1927	33.7776	31.7897	32.9809	P85094;B2RY90	P85094;B2RY90	10;8	10;8	10;8	Isochorismatase domain-containing protein 2A, mitochondrial	Isoc2a	sp|P85094|ISC2A_MOUSE Isochorismatase domain-containing protein 2A OS=Mus musculus GN=Isoc2a PE=1 SV=1;tr|B2RY90|B2RY90_MOUSE Isoc2a protein OS=Mus musculus GN=Isoc2a PE=2 SV=1	75.7	75.7	75.7	346930000000	0	0	2028400000	22040000000	7007700000	6919800000	1727000000	8235700000	6428200000	30252000000	6366000000	38999000000	3395500000	29977000000	6003400000	45630000000	3479500000	51796000000	3954700000	43000000000	3649900000
Izumo1	28.6746	31.1618	29.8233	31.5486	29.0632	31.0892	29.7733	31.5347	29.8805	32.1502	30.2868	30.4646	29.6514	30.7431	28.9966	30.0974	Q9D9J7	Q9D9J7	13	13	13	Izumo sperm-egg fusion protein 1	Izumo1	sp|Q9D9J7|IZUM1_MOUSE Izumo sperm-egg fusion protein 1 OS=Mus musculus GN=Izumo1 PE=1 SV=1	44.3	44.3	44.3	78260000000	4085900000	4290300000	9299000000	2248400000	621500000	1609100000	183300000	47044000	1298100000	4863600000	2649400000	7053100000	735290000	6689600000	1977100000	8118000000	1207700000	12815000000	1365900000	2790600000	704920000
Izumo4	30.3515	32.7433	30.9842	33.2281	31.5899	33.2716	31.1019	33.5337	32.0011	33.3335	32.0071	33.3364	31.8795	33.133	31.1498	32.4899	D3Z690;D3Z690-2	D3Z690	10;2	10;2	10;2	Izumo sperm-egg fusion protein 4	Izumo4	sp|D3Z690|IZUM4_MOUSE Izumo sperm-egg fusion protein 4 OS=Mus musculus GN=Izumo4 PE=1 SV=1	43.2	43.2	43.2	259370000000	450120000	18594000000	22022000000	15531000000	3581800000	59256000	36401000	18019000	3022700000	16454000000	6509400000	23385000000	3456800000	23609000000	6093900000	35962000000	4302800000	29667000000	4317400000	20964000000	2951900000
Kcmf1	24.6621	25.4367	24.7314	26.1294	23.9611	27.8868	24.8292	26.1576	24.0425	26.1169	25.3363	26.7272	25.145	27.0064	24.628	28.5518	Q80UY2;A0A0N4SV15;Q80UY2-2;A0A0U1RNG8;A0A0N4SV12	Q80UY2;A0A0N4SV15;Q80UY2-2	6;4;4;2;1	6;4;4;2;1	6;4;4;2;1	E3 ubiquitin-protein ligase KCMF1	Kcmf1	sp|Q80UY2|KCMF1_MOUSE E3 ubiquitin-protein ligase KCMF1 OS=Mus musculus GN=Kcmf1 PE=1 SV=1;tr|A0A0N4SV15|A0A0N4SV15_MOUSE E3 ubiquitin-protein ligase KCMF1 OS=Mus musculus GN=Kcmf1 PE=1 SV=1;sp|Q80UY2-2|KCMF1_MOUSE Isoform 2 of E3 ubiquitin-protein ligase	26.8	26.8	26.8	3986700000	24180000	296340000	420620000	31983000	159510000	91184000	0	513250000	81610000	87593000	75396000	164690000	46937000	579440000	46061000	226540000	36475000	340260000	77461000	289810000	32266000
Kif9	27.5208	29.883	28.4132	30.5244	27.5418	30.4203	28.4637	30.65	28.2929	30.8147	28.6212	30.0359	28.3798	30.3189	27.683	30.1935	Q8C0X6;Q3V3Y6;Q8BU81;Q14BL9;A0A0G2JES7;Q9HAQ2-2;Q9HAQ2	Q8C0X6;Q3V3Y6;Q8BU81;Q14BL9	26;24;19;18;5;5;5	26;24;19;18;5;5;5	2;0;0;0;0;0;0	Kinesin-like protein	Kif9	tr|Q8C0X6|Q8C0X6_MOUSE Kinesin-like protein OS=Mus musculus GN=Kif9 PE=1 SV=1;tr|Q3V3Y6|Q3V3Y6_MOUSE Kinesin-like protein OS=Mus musculus GN=Kif9 PE=1 SV=1;tr|Q8BU81|Q8BU81_MOUSE Kinesin-like protein OS=Mus musculus GN=Kif9 PE=2 SV=1;tr|Q14BL9|Q14BL9_MOUSE	41.4	41.4	3	35058000000	1810700000	1586500000	1920800000	290340000	1263100000	1307200000	44511000	8181200	207850000	1835400000	948680000	3349700000	200060000	3155200000	636080000	5922200000	229400000	4753000000	583540000	1900100000	480400000
Lancl1	28.5105	30.8518	28.9412	30.9027	28.1393	30.5191	28.8663	30.9318	29.2052	31.2118	29.1926	30.3111	28.2077	30.1289	28.0789	29.0729	O89112;B2KGR2;Q8CHW0	O89112	13;6;4	13;6;4	13;6;4	LanC-like protein 1	Lancl1	sp|O89112|LANC1_MOUSE LanC-like protein 1 OS=Mus musculus GN=Lancl1 PE=1 SV=1	48.1	48.1	48.1	45015000000	761030000	2642900000	105580000	344190000	4358400000	921540000	663190000	575710000	1212500000	4270500000	1169800000	4690800000	354210000	3681600000	1103600000	6100300000	661780000	5506900000	395840000	2784300000	349220000
Lars2	28.0125	27.8253	28.1209	27.9355	27.259	27.792	27.9281	27.6749	27.4092	27.9209	25.0119	28.3487	27.7295	28.0358	27.5408	28.0569	Q14DS6;Q14DP3;Q8VDC0;Q3V377;Q3V3U1	Q14DS6;Q14DP3;Q8VDC0;Q3V377	21;21;21;15;10	21;21;21;15;10	21;21;21;15;10	Probable leucine--tRNA ligase, mitochondrial	Lars2	tr|Q14DS6|Q14DS6_MOUSE Leucyl-tRNA synthetase, mitochondrial OS=Mus musculus GN=Lars2 PE=2 SV=1;tr|Q14DP3|Q14DP3_MOUSE Leucyl-tRNA synthetase, mitochondrial OS=Mus musculus GN=Lars2 PE=2 SV=1;sp|Q8VDC0|SYLM_MOUSE Probable leucine--tRNA ligase, mitochondria	33.9	33.9	33.9	10396000000	85241000	252420000	189340000	1081500000	476240000	315140000	61766000	193250000	1204700000	242990000	944700000	571830000	266020000	309870000	1010200000	568300000	292750000	443360000	107890000	514460000	395020000
Lcn12	27.5298	29.6743	27.6784	30.4923	27.3801	31.2574	27.8871	30.7243	26.9872	30.7586	27.7089	31.616	24.5275	30.3613	27.4046	30.3502	Q9D265;Q2TA58;Q6JVL5	Q9D265;Q2TA58;Q6JVL5	5;5;5	5;5;5	5;5;5	Epididymal-specific lipocalin-12	Lcn12	tr|Q9D265|Q9D265_MOUSE Epididymal-specific lipocalin-12 OS=Mus musculus GN=Lcn12 PE=2 SV=1;tr|Q2TA58|Q2TA58_MOUSE Lipocalin 12 OS=Mus musculus GN=Lcn12 PE=2 SV=1;sp|Q6JVL5|LCN12_MOUSE Epididymal-specific lipocalin-12 OS=Mus musculus GN=Lcn12 PE=2 SV=1	27.4	27.4	27.4	42992000000	0	5436000000	576560000	436330000	670620000	960890000	2249500000	59525000	458940000	1702400000	155690000	3920200000	146930000	5111000000	634810000	4740700000	235360000	6662600000	273090000	4907400000	134690000
Ldha	33.6857	36.4941	34.3326	36.5823	34.3448	36.7699	34.4827	36.4994	34.6825	36.3023	35.0007	36.628	34.7786	36.6753	34.183	36.1677	A0A1B0GSX0;Q564E2;P06151;Q3TI99;Q3UDU4;Q99K20;A0A1B0GSR9;D3YZQ9;A0A1B0GT41;A0A1B0GQX5;Q3UIC3;A0A1B0GSL7;Q6NXW3;A0A1B0GRW9;A0A1B0GS79;A0A1B0GRC1;A0A1B0GRS2	A0A1B0GSX0;Q564E2;P06151;Q3TI99;Q3UDU4;Q99K20;A0A1B0GSR9;D3YZQ9;A0A1B0GT41;A0A1B0GQX5	26;25;25;24;23;22;22;17;13;13;12;11;10;8;8;6;6	24;23;23;22;21;20;20;15;11;11;12;10;9;8;8;6;6	1;0;0;0;0;0;0;0;0;0;0;0;0;0;0;0;0	L-lactate dehydrogenase;L-lactate dehydrogenase A chain	Ldha	tr|A0A1B0GSX0|A0A1B0GSX0_MOUSE L-lactate dehydrogenase A chain OS=Mus musculus GN=Ldha PE=4 SV=1;tr|Q564E2|Q564E2_MOUSE L-lactate dehydrogenase OS=Mus musculus GN=Ldha PE=1 SV=1;sp|P06151|LDHA_MOUSE L-lactate dehydrogenase A chain OS=Mus musculus GN=Ldha P	80.3	74.5	5	2337200000000	139290000000	38616000000	53002000000	28009000000	37952000000	29986000000	20229000000	86110000000	40555000000	205850000000	63584000000	253220000000	35431000000	221430000000	57982000000	231740000000	38918000000	249360000000	37865000000	193970000000	33294000000
Ldhal6b	35.0969	37.6775	35.6658	37.9198	35.9311	38.0002	35.5344	37.6907	36.1423	37.3603	36.5689	38.0106	36.2483	37.7919	35.4857	37.933	Q8BVP2	Q8BVP2	24	24	24	L-lactate dehydrogenase	Ldhal6b	tr|Q8BVP2|Q8BVP2_MOUSE L-lactate dehydrogenase OS=Mus musculus GN=Ldhal6b PE=1 SV=1	74.3	74.3	74.3	5596000000000	222840000000	221020000000	118720000000	61036000000	70784000000	26103000000	18058000000	81077000000	115940000000	517260000000	154490000000	614520000000	100350000000	551040000000	138600000000	631020000000	103780000000	509190000000	116400000000	496480000000	100220000000
Ldhc	36.675	38.7801	37.0393	38.7597	36.9829	38.9423	37.0211	38.87	37.1852	38.561	37.6781	39.0005	37.4154	39.163	36.8986	39.2279	Q548Z6;P00342;Q64483;A0A1B0GRE9;D3YVR7;D3YZE4;A0A1B0GSR2;Q9R2A3	Q548Z6;P00342;Q64483;A0A1B0GRE9;D3YVR7;D3YZE4	32;32;29;28;20;20;14;2	32;32;29;28;20;20;14;2	30;30;27;27;18;18;13;2	L-lactate dehydrogenase;L-lactate dehydrogenase C chain	Ldhc	tr|Q548Z6|Q548Z6_MOUSE L-lactate dehydrogenase OS=Mus musculus GN=Ldhc PE=1 SV=1;sp|P00342|LDHC_MOUSE L-lactate dehydrogenase C chain OS=Mus musculus GN=Ldhc PE=1 SV=2;tr|Q64483|Q64483_MOUSE L-lactate dehydrogenase OS=Mus musculus GN=Ldhc PE=2 SV=1;tr|A0A1	91.3	91.3	87.7	12763000000000	739120000000	294630000000	176120000000	237040000000	252750000000	285710000000	98722000000	33868000000	339220000000	1009300000000	382340000000	1160400000000	229230000000	1105500000000	350120000000	1313900000000	244540000000	1287600000000	257930000000	1151200000000	220070000000
Lelp1	29.8118	32.911	31.1819	33.435	30.0994	33.0851	30.2326	32.6196	31.1741	32.4537	31.6676	34.2572	30.8694	34.2667	30.3359	34.6298	Q9DAE3	Q9DAE3	4	4	4	Late cornified envelope-like proline-rich protein 1	Lelp1	sp|Q9DAE3|LELP1_MOUSE Late cornified envelope-like proline-rich protein 1 OS=Mus musculus GN=Lelp1 PE=2 SV=2	59.2	59.2	59.2	248380000000	18434000000	18089000000	645190000	121690000	8498500000	744420000	45097000	7926900	2598700000	17102000000	6649800000	24721000000	1704600000	16261000000	3408700000	20991000000	3553100000	14786000000	3288100000	36001000000	1955300000
Lin7a	26.8147	27.3154	25.1499	28.2155	25.7579	27.8244	26.5223	28.1862	24.1475	25.7823	24.0144	29.2434	26.359	29.0719	25.3598	28.3143	Q8JZS0;Q3TUM0;O88951	Q8JZS0;Q3TUM0	7;4;3	4;2;1	4;2;1	Protein lin-7 homolog A	Lin7a	sp|Q8JZS0|LIN7A_MOUSE Protein lin-7 homolog A OS=Mus musculus GN=Lin7a PE=1 SV=2;tr|Q3TUM0|Q3TUM0_MOUSE MCG16980, isoform CRA_b OS=Mus musculus GN=Lin7a PE=1 SV=1	36.5	16.7	16.7	5230000000	290460000	0	0	0	0	0	0	0	137060000	228060000	0	543660000	55234000	565180000	148820000	688730000	22160000	181060000	58235000	970740000	69561000
Lipe	29.6659	30.4152	30.3936	30.9351	28.9907	31.1835	29.7394	31.4448	28.794	31.2343	29.772	31.0022	29.6428	30.3957	28.3418	30.8288	E9Q4M2;P54310;P54310-2;Q9CTW2;Q7TQ54;Q9D4C4;A0A0U1RNR0;Q6LCY9	E9Q4M2;P54310;P54310-2	49;37;37;23;11;11;5;2	49;37;37;23;11;11;5;2	49;37;37;23;11;11;5;2	Hormone-sensitive lipase	Lipe	tr|E9Q4M2|E9Q4M2_MOUSE Hormone-sensitive lipase OS=Mus musculus GN=Lipe PE=1 SV=1;sp|P54310|LIPS_MOUSE Hormone-sensitive lipase OS=Mus musculus GN=Lipe PE=1 SV=2;sp|P54310-2|LIPS_MOUSE Isoform 2 of Hormone-sensitive lipase OS=Mus musculus GN=Lipe	71.4	71.4	71.4	56017000000	987440000	1828300000	203980000	1263300000	4000000000	2184000000	358800000	858620000	1314800000	2305000000	3754300000	5250800000	368630000	4157800000	1592700000	7722900000	328070000	6598600000	1140300000	4552300000	925120000
Lipf	27.0222	29.4593	27.0218	29.8944	26.9213	29.684	27.0373	29.7166	27.2332	30.0846	27.536	29.4183	27.4507	29.8912	27.4281	27.9167	Q9CPP7	Q9CPP7	9	9	9	Gastric triacylglycerol lipase	Lipf	sp|Q9CPP7|LIPG_MOUSE Gastric triacylglycerol lipase OS=Mus musculus GN=Lipf PE=2 SV=1	35.2	35.2	35.2	21850000000	0	0	239170000	226440000	1168200000	3166600000	966170000	29003000	666430000	1549700000	699910000	2011600000	172640000	1845600000	407520000	2462900000	224770000	2993000000	201450000	1212100000	153310000
Lipg	26.769	29.2939	26.8143	27.9523	26.3727	30.2624	27.0785	28.3823	24.5907	28.8995	26.5257	29.1873	25.7014	27.9379	23.4707	27.1207	Q3U807;Q3TA44;C0LQ91;Q9WVG5;Q3U5K0;Q3U713	Q3U807;Q3TA44;C0LQ91;Q9WVG5;Q3U5K0	9;9;9;9;8;3	9;9;9;9;8;3	9;9;9;9;8;3	Endothelial lipase	Lipg	tr|Q3U807|Q3U807_MOUSE Putative uncharacterized protein OS=Mus musculus GN=Lipg PE=2 SV=1;tr|Q3TA44|Q3TA44_MOUSE Putative uncharacterized protein OS=Mus musculus GN=Lipg PE=2 SV=1;tr|C0LQ91|C0LQ91_MOUSE Lipase OS=Mus musculus GN=Lipg PE=3 SV=1;sp|Q9WVG5|LI	32.2	32.2	32.2	12697000000	0	111030000	1118300000	467490000	138940000	1391400000	57930000	0	97875000	1734400000	216830000	827810000	47854000	2272900000	299800000	1016200000	0	902830000	24435000	1331700000	15332000
Lmntd2	27.3314	30.2398	28.2099	30.5296	28.3221	30.4683	28.3049	30.4685	29.1804	30.3707	29.3336	30.7555	29.308	30.6323	28.344	31.396	B7ZMW1;Q0VET5	B7ZMW1;Q0VET5	25;25	25;25	25;25	Lamin tail domain-containing protein 2	Lmntd2	tr|B7ZMW1|B7ZMW1_MOUSE 1600016N20Rik protein OS=Mus musculus GN=Lmntd2 PE=2 SV=1;sp|Q0VET5|LMTD2_MOUSE Lamin tail domain-containing protein 2 OS=Mus musculus GN=Lmntd2 PE=2 SV=1	48.1	48.1	48.1	37581000000	911270000	1098700000	2722500000	1183600000	508640000	1288600000	59323000	0	518030000	2107700000	677000000	2979200000	413910000	3498400000	642410000	3770500000	669650000	4673600000	516770000	4398800000	508430000
Lpp	30.4288	33.7044	30.8595	33.7681	30.3753	33.9241	30.6629	33.6958	30.3392	33.5574	30.4801	34.4941	30.2181	34.0581	30.1312	33.3531	Q8BFW7-4;Q8BFW7;Q8BFW7-5	Q8BFW7-4;Q8BFW7	30;29;13	30;29;13	30;29;13	Lipoma-preferred partner homolog	Lpp	sp|Q8BFW7-4|LPP_MOUSE Isoform 4 of Lipoma-preferred partner homolog OS=Mus musculus GN=Lpp;sp|Q8BFW7|LPP_MOUSE Lipoma-preferred partner homolog OS=Mus musculus GN=Lpp PE=1 SV=1	79.3	79.3	79.3	335770000000	12288000000	15017000000	21307000000	11936000000	11207000000	764360000	59655000	28633000	3336100000	27430000000	4350800000	32490000000	1691400000	31194000000	4007700000	37263000000	1523100000	32048000000	1416100000	48372000000	981980000
Lrrc18	31.9926	34.3276	31.5123	34.4293	30.5897	34.5625	31.0357	34.7209	31.3259	33.9336	30.9035	35.2219	31.3644	34.1707	31.6723	34.6129	Q9CQ07-2;Q9CQ07;D3Z3F9;D3Z0P1;D3Z3X8	Q9CQ07-2;Q9CQ07;D3Z3F9	17;17;16;6;3	17;17;16;6;3	17;17;16;6;3	Leucine-rich repeat-containing protein 18	Lrrc18	sp|Q9CQ07-2|LRC18_MOUSE Isoform 2 of Leucine-rich repeat-containing protein 18 OS=Mus musculus GN=Lrrc18;sp|Q9CQ07|LRC18_MOUSE Leucine-rich repeat-containing protein 18 OS=Mus musculus GN=Lrrc18 PE=2 SV=1;tr|D3Z3F9|D3Z3F9_MOUSE Leucine-rich repeat-containi	66.3	66.3	66.3	443280000000	44248000000	1957300000	1657600000	1125100000	2266900000	20800000	92118000	0	10486000000	51849000000	14676000000	60093000000	7417300000	44145000000	15247000000	61470000000	11094000000	4376700000	9604700000	41277000000	4753100000
Lrrc37a	31.7289	34.7804	32.2195	35.0035	32.2652	34.8641	32.2567	34.4458	32.9876	33.9536	33.5014	35.1948	32.8488	35.4852	31.9929	36.2471	B1AWG4	B1AWG4	56	53	53		Lrrc37a	tr|B1AWG4|B1AWG4_MOUSE Protein Lrrc37a (Fragment) OS=Mus musculus GN=Lrrc37a PE=1 SV=1	26.6	25.8	25.8	655290000000	31012000000	17787000000	16179000000	14621000000	4393700000	751950000	166210000	25949000	9033100000	59674000000	11281000000	79127000000	5691200000	67265000000	8288100000	56966000000	10014000000	41145000000	12055000000	76893000000	6628100000
Lrrc51	25.7413	28.1949	25.1113	28.5973	24.5167	28.7886	26.5325	28.8247	25.5593	28.3142	26.792	29.1041	26.5065	28.3617	25.422	27.6235	G5E8I1;Q9DAK8;D3YVA6;D3YVB2;Q9DAK8-2	G5E8I1;Q9DAK8;D3YVA6;D3YVB2;Q9DAK8-2	6;6;5;4;4	6;6;5;4;4	6;6;5;4;4	Leucine-rich repeat-containing protein 51	Lrrc51	tr|G5E8I1|G5E8I1_MOUSE Leucine-rich repeat-containing protein 51 OS=Mus musculus GN=Lrrc51 PE=4 SV=1;sp|Q9DAK8|LRC51_MOUSE Leucine-rich repeat-containing protein 51 OS=Mus musculus GN=Lrrc51 PE=2 SV=1;tr|D3YVA6|D3YVA6_MOUSE Leucine-rich repeat-containing p	40.1	40.1	40.1	8563900000	1074000000	137840000	607880000	0	0	124360000	0	0	32426000	599360000	88945000	599880000	49156000	954640000	133800000	1083400000	81441000	839690000	162750000	1071500000	104800000
Lrrc57	27.0427	31.2764	27.089	31.4845	26.2209	31.2769	26.1656	30.9981	26.9798	30.9752	27.1788	31.9849	26.3427	30.7857	25.8741	30.0422	Q8JZX5;Q9D1G5;A2AKH7;Q9CSK4;Q9CTX7;B0R031	Q8JZX5;Q9D1G5;A2AKH7;Q9CSK4	13;13;12;12;6;4	13;13;12;12;6;4	13;13;12;12;6;4	Leucine-rich repeat-containing protein 57	Lrrc57	tr|Q8JZX5|Q8JZX5_MOUSE Leucine rich repeat containing 57 OS=Mus musculus GN=Lrrc57 PE=1 SV=1;sp|Q9D1G5|LRC57_MOUSE Leucine-rich repeat-containing protein 57 OS=Mus musculus GN=Lrrc57 PE=1 SV=1;tr|A2AKH7|A2AKH7_MOUSE Leucine-rich repeat-containing protein 5	57.7	57.7	57.7	49498000000	1387000000	1807900000	4197700000	1759800000	0	305330000	0	0	459030000	4752400000	625470000	6464500000	204450000	5002500000	285180000	4163400000	374630000	5093000000	316110000	8584500000	121470000
Lrrc71	26.1281	29.5456	26.0207	29.6296	26.2982	29.7742	26.307	29.5414	25.9109	29.311	26.6005	30.1197	26.0514	29.5115	26.0629	29.0946	Q9D3W5;G3V007	Q9D3W5	15;5	15;5	15;5	Leucine-rich repeat-containing protein 71	Lrrc71	sp|Q9D3W5|LRC71_MOUSE Leucine-rich repeat-containing protein 71 OS=Mus musculus GN=Lrrc71 PE=2 SV=1	39.8	39.8	39.8	18091000000	0	355050000	468290000	185680000	930970000	611050000	1296800000	732210000	167880000	1431800000	108050000	1522900000	62763000	1781400000	153510000	2287200000	96783000	2078100000	247400000	1980600000	84095000
Lrrd1	27.4943	29.5218	27.9648	30.242	27.518	30.5025	27.5739	30.7749	28.4974	30.8749	28.4025	30.4137	28.0322	28.4849	27.2058	28.6552	Q8C0R9;D3Z4M8	Q8C0R9	30;4	30;4	30;4	Leucine-rich repeat and death domain-containing protein 1	Lrrd1	sp|Q8C0R9|LRRD1_MOUSE Leucine-rich repeat and death domain-containing protein 1 OS=Mus musculus GN=Lrrd1 PE=2 SV=2	48.3	48.3	48.3	32030000000	559630000	1338000000	1797800000	1984200000	443140000	1706100000	201990000	6978300	786580000	1546600000	812570000	3033700000	312000000	2931100000	755230000	4496000000	398120000	4394000000	411900000	2461600000	469910000
Lrriq4	25.2115	28.4328	26.9497	29.2853	23.9584	28.9671	26.9493	29.6108	26.9945	29.1624	25.5814	29.0647	25.5781	28.0671	23.5576	27.0915	Q9D2F4;A6H6A4-2;A6H6A4	Q9D2F4;A6H6A4-2;A6H6A4	15;15;15	15;15;15	15;15;15	Leucine-rich repeat and IQ domain-containing protein 4	Lrriq4	tr|Q9D2F4|Q9D2F4_MOUSE Putative uncharacterized protein OS=Mus musculus GN=Lrriq4 PE=2 SV=1;sp|A6H6A4-2|LRIQ4_MOUSE Isoform 2 of Leucine-rich repeat and IQ domain-containing protein 4 OS=Mus musculus GN=Lrriq4;sp|A6H6A4|LRIQ4_MOUSE Leucine-rich repeat and	38	38	38	13930000000	289250000	524880000	313350000	701490000	666560000	1259800000	624610000	0	62000000	707570000	185540000	1091800000	10226000	1319800000	211210000	2023500000	75410000	2201000000	14201000	1137000000	8935600
Lta4h	29.165	30.2613	28.1264	29.6566	28.4302	29.7843	28.3965	29.0438	27.6923	30.2157	27.5419	28.9	27.1024	29.77	27.3758	28.2062	P24527	P24527	22	22	22	Leukotriene A-4 hydrolase	Lta4h	sp|P24527|LKHA4_MOUSE Leukotriene A-4 hydrolase OS=Mus musculus GN=Lta4h PE=1 SV=4	45.2	45.2	45.2	24524000000	1039800000	617090000	412420000	983620000	1242400000	1148200000	154790000	18952000	1970700000	2681200000	833280000	2499000000	457940000	1965900000	580150000	2283500000	166030000	2978000000	80557000	966540000	102510000
Ltf	24.5374	31.784	26.2555	34.3875	24.6539	34.2405	24.7095	33.2278	28.7819	33.8615	24.9905	33.8745	24.4577	32.928	24.9709	31.1166	P08071;Q4FJR3;Q3UBV2;Q3TP24;B8YJF9;Q5MJE7;A0A0G2JFM6;A0A0G2JGN1;A0A0G2JDN0;A0A0G2JEA3;A0A0G2JGX1	P08071;Q4FJR3;Q3UBV2;Q3TP24;B8YJF9	44;43;43;43;41;17;9;7;6;6;2	44;43;43;43;41;17;9;7;6;6;2	44;43;43;43;41;17;9;7;6;6;2	Lactotransferrin	Ltf	sp|P08071|TRFL_MOUSE Lactotransferrin OS=Mus musculus GN=Ltf PE=1 SV=4;tr|Q4FJR3|Q4FJR3_MOUSE Lactotransferrin OS=Mus musculus GN=Ltf PE=2 SV=1;tr|Q3UBV2|Q3UBV2_MOUSE Putative uncharacterized protein OS=Mus musculus GN=Ltf PE=2 SV=1;tr|Q3TP24|Q3TP24_MOUSE	68.7	68.7	68.7	262720000000	6622000000	19259000000	17665000000	7365700000	651230000	194950000	431810000	8319100	98383000	7157800000	71882000	29644000000	58914000	45419000000	2893400	32933000000	37045000	47551000000	4349800	34558000000	57067000
Ly6k	25.6335	29.2742	26.1703	29.4614	26.1357	29.2842	25.1707	29.8477	26.7262	29.4717	27.4819	30.47	26.6237	30.2	27.2264	30.1599	Q9CWP4	Q9CWP4	6	6	6	Lymphocyte antigen 6K	Ly6k	sp|Q9CWP4|LY6K_MOUSE Lymphocyte antigen 6K OS=Mus musculus GN=Ly6k PE=1 SV=1	35.7	35.7	35.7	19816000000	121680000	274310000	65243000	138630000	1527600000	0	1882000000	977900000	24263000	1279400000	121950000	1261100000	106190000	1495500000	83930000	2207000000	160660000	2414100000	238640000	2547800000	106040000
Lypd4	27.8824	30.6178	28.8051	30.6231	28.2283	30.9015	28.6001	31.0788	28.6849	31.8762	29.2501	31.4021	28.7986	30.6293	28.32	30.6076	Q8BVP6;D3Z162	Q8BVP6	7;3	7;3	7;3	Ly6/PLAUR domain-containing protein 4	Lypd4	sp|Q8BVP6|LYPD4_MOUSE Ly6/PLAUR domain-containing protein 4 OS=Mus musculus GN=Lypd4 PE=1 SV=1	46.3	46.3	46.3	54611000000	1535100000	2658600000	2016800000	3749200000	1575500000	21855000	217250000	30743000	621810000	2572500000	1464300000	4202900000	398340000	4942600000	1141400000	5472500000	444430000	11249000000	555610000	6192300000	351410000
Lyzl1	28.9863	31.979	29.8162	32.1906	29.6251	32.3481	29.533	32.1953	30.5587	31.9881	30.9603	32.86	30.1545	31.6224	29.5519	31.736	D3Z796;A0A077S9Z4;Q9CPX3	D3Z796;A0A077S9Z4;Q9CPX3	3;3;3	3;3;3	3;3;3	Lysozyme-like protein 1	Lyzl1	tr|D3Z796|D3Z796_MOUSE Lysozyme-like protein 1 OS=Mus musculus GN=Lyzl1 PE=1 SV=1;tr|A0A077S9Z4|A0A077S9Z4_MOUSE Lysozyme d1 OS=Mus musculus GN=Lyzl1 PE=1 SV=1;sp|Q9CPX3|LYZL1_MOUSE Lysozyme-like protein 1 OS=Mus musculus GN=Lyzl1 PE=1 SV=1	39.4	39.4	39.4	123880000000	0	4295100000	13692000000	14012000000	1181000000	278650000	59240000	17775000	1466800000	8808700000	2670300000	10161000000	1452300000	10485000000	2058700000	12553000000	2157100000	11563000000	2262500000	14628000000	1267700000
Lyzl4	29.6783	31.7568	30.7315	32.4623	30.6592	32.366	30.2664	32.8441	30.9434	32.5982	31.4188	32.3162	30.6437	32.8202	30.1728	31.5131	Q78ID0;Q9D925;D3YUC1	Q78ID0;Q9D925	7;7;2	7;7;2	7;7;2	Lysozyme-like protein 4	Lyzl4	tr|Q78ID0|Q78ID0_MOUSE Lysozyme a OS=Mus musculus GN=Lyzl4 PE=1 SV=1;sp|Q9D925|LYZL4_MOUSE Lysozyme-like protein 4 OS=Mus musculus GN=Lyzl4 PE=1 SV=3	69.7	69.7	69.7	149570000000	7295000000	0	722800000	14187000000	10990000000	2799100000	239910000	66160000	2509300000	7579800000	3626400000	14108000000	2282600000	11698000000	2441800000	23020000000	2824500000	12355000000	3080700000	10524000000	2430800000
Lyzl6	30.059	32.6053	30.9326	33.0153	30.1727	32.6276	30.4653	33.3168	31.1596	33.1107	31.481	32.5319	31.1478	32.5063	30.3395	31.9625	A0A077S2U3;Q9DA11	A0A077S2U3;Q9DA11	5;5	5;5	5;5	Lysozyme-like protein 6	Lyzl6	tr|A0A077S2U3|A0A077S2U3_MOUSE Lysozyme b OS=Mus musculus GN=Lyzl6 PE=1 SV=1;sp|Q9DA11|LYZL6_MOUSE Lysozyme-like protein 6 OS=Mus musculus GN=Lyzl6 PE=1 SV=1	54.1	54.1	54.1	213330000000	0	10939000000	1212400000	29260000000	12149000000	12675000000	639390000	194940000	3122700000	12824000000	5117000000	17739000000	2164500000	12603000000	3745100000	29768000000	3177100000	24069000000	3114100000	11018000000	2191600000
Man2b2	30.5212	33.3288	31.1204	33.4561	30.6563	33.6109	30.7855	33.7881	30.968	33.4599	30.7832	33.5641	30.3678	33.2658	30.1898	32.124	O54782;Q3TND6;F6TMZ3;Q3U875;F6Z025	O54782;Q3TND6;F6TMZ3	39;38;22;6;3	39;38;22;6;3	39;38;22;6;3	Epididymis-specific alpha-mannosidase;Alpha-mannosidase	Man2b2	sp|O54782|MA2B2_MOUSE Epididymis-specific alpha-mannosidase OS=Mus musculus GN=Man2b2 PE=1 SV=2;tr|Q3TND6|Q3TND6_MOUSE Alpha-mannosidase OS=Mus musculus GN=Man2b2 PE=2 SV=1;tr|F6TMZ3|F6TMZ3_MOUSE Epididymis-specific alpha-mannosidase (Fragment) OS=Mus musc	50.6	50.6	50.6	290640000000	7599700000	10592000000	6144100000	15031000000	23036000000	5877200000	3982200000	242980000	3767500000	20398000000	6344800000	26954000000	1404200000	26614000000	4192000000	46067000000	1848500000	34367000000	1160000000	25247000000	865140000
2010-03-01	25.3922	28.6861	25.6601	29.6379	24.9195	30.0714	25.7206	28.9749	26.1937	26.8445	26.4525	30.7789	26.1131	30.1622	25.9884	29.2884	Q497L7;E9PX79	Q497L7;E9PX79	5;5	5;5	5;5		2010-03-01	tr|Q497L7|Q497L7_MOUSE MCG4822, isoform CRA_a OS=Mus musculus GN=March10 PE=2 SV=1;tr|E9PX79|E9PX79_MOUSE Protein March10 OS=Mus musculus GN=March10 PE=4 SV=1	15.6	15.6	15.6	15719000000	943550000	1202800000	658160000	0	0	0	0	0	65669000	935800000	266490000	2051100000	107280000	2008100000	188950000	1345600000	91083000	554100000	122630000	3059600000	101180000
Mcts2	27.5901	30.2283	26.9801	29.2127	27.6738	30.0166	26.7584	30.411	26.8323	29.9204	27.4142	31.1379	26.1055	29.6983	26.7277	28.1741	Q9CQ21	Q9CQ21	10	10	7	Malignant T-cell-amplified sequence 2	Mcts2	sp|Q9CQ21|MCTS2_MOUSE Malignant T-cell-amplified sequence 2 OS=Mus musculus GN=Mcts2 PE=1 SV=1	68	68	40.9	25347000000	539120000	58656000	583160000	728680000	2107300000	333520000	321980000	0	375480000	2557600000	345610000	2648200000	671300000	2638100000	252890000	3092800000	169650000	2173000000	241530000	3962200000	53329000
Me1	30.8397	33.0739	31.2728	33.3924	31.5328	33.5654	31.1199	34.0195	31.5533	33.8273	32.4253	33.5402	31.8908	33.4212	30.9978	32.0884	P06801;Q3TQP6;Q921S3;Q99LF5;Q3TQW1	P06801;Q3TQP6;Q921S3;Q99LF5	33;32;32;31;15	33;32;32;31;15	25;24;24;23;15	NADP-dependent malic enzyme;Malic enzyme	Me1	sp|P06801|MAOX_MOUSE NADP-dependent malic enzyme OS=Mus musculus GN=Me1 PE=1 SV=2;tr|Q3TQP6|Q3TQP6_MOUSE Malic enzyme OS=Mus musculus GN=Me1 PE=1 SV=1;tr|Q921S3|Q921S3_MOUSE Malic enzyme OS=Mus musculus GN=Me1 PE=2 SV=1;tr|Q99LF5|Q99LF5_MOUSE Me1 protein O	77.8	77.8	60.1	331480000000	8864300000	8487100000	20234000000	19683000000	13968000000	5341700000	2449600000	8704100000	5245800000	21244000000	7976900000	26342000000	3627000000	25882000000	5588900000	47325000000	3844800000	42779000000	4909100000	23374000000	3567900000
Mex3d	25.4483	27.217	24.3131	27.371	24.501	28.6566	25.3013	24.5752	23.8762	26.0721	25.5067	26.8923	24.27	25.3288	24.438	27.2987	E9PUA0;D3YTR3;Q3UE17;Q3UE17-2;F6TY75;M9T283;H5V850;M9T811;G3UYU0;F8WJD6;Q69Z36;Q05A36	E9PUA0;D3YTR3;Q3UE17;Q3UE17-2	7;6;6;5;1;1;1;1;1;1;1;1	7;6;6;5;1;1;1;1;1;1;1;1	7;6;6;5;1;1;1;1;1;1;1;1	RNA-binding protein MEX3D	Mex3d	tr|E9PUA0|E9PUA0_MOUSE RNA-binding protein MEX3D OS=Mus musculus GN=Mex3d PE=1 SV=1;tr|D3YTR3|D3YTR3_MOUSE RNA-binding protein MEX3D OS=Mus musculus GN=Mex3d PE=1 SV=1;sp|Q3UE17|MEX3D_MOUSE RNA-binding protein MEX3D OS=Mus musculus GN=Mex3d PE=1 SV=2;sp|Q3	18.9	18.9	18.9	2943700000	0	43540000	79429000	478210000	0	0	95109000	0	0	360800000	0	226510000	0	689330000	24428000	131650000	0	206290000	0	302280000	0
Mif	30.9214	32.9821	30.7624	32.5648	30.3523	32.6937	30.4968	32.5055	29.5689	32.166	30.0474	32.9851	29.7644	32.7494	30.2325	31.7188	Q545F0;P34884	Q545F0;P34884	4;4	4;4	4;4	Macrophage migration inhibitory factor	Mif	tr|Q545F0|Q545F0_MOUSE MCG3124, isoform CRA_b OS=Mus musculus GN=Mif PE=1 SV=1;sp|P34884|MIF_MOUSE Macrophage migration inhibitory factor OS=Mus musculus GN=Mif PE=1 SV=2	65.2	65.2	65.2	156950000000	0	0	2778500000	6689300000	5872400000	14656000000	770220000	693790000	6024800000	19397000000	5084500000	11033000000	1839600000	14483000000	3579800000	17580000000	705790000	14593000000	760190000	16527000000	717320000
mKIAA0617	29.157	31.4937	29.1408	32.0299	26.6698	31.9822	28.6898	32.2828	28.2852	32.0575	28.9619	31.9022	26.9134	31.2871	27.4216	29.6164	Q6ZQ84;Q9JLV5;E9Q4T8;F6ZZK0;Q9CTE0;F6UY44;F6R0N8	Q6ZQ84;Q9JLV5;E9Q4T8	42;42;35;7;6;4;3	42;42;35;7;6;4;3	42;42;35;7;6;4;3	Cullin-3	mKIAA0617;Cul3	tr|Q6ZQ84|Q6ZQ84_MOUSE MKIAA0617 protein (Fragment) OS=Mus musculus GN=mKIAA0617 PE=3 SV=1;sp|Q9JLV5|CUL3_MOUSE Cullin-3 OS=Mus musculus GN=Cul3 PE=1 SV=1;tr|E9Q4T8|E9Q4T8_MOUSE Cullin-3 OS=Mus musculus GN=Cul3 PE=1 SV=1	57.2	57.2	57.2	88150000000	4825200000	2661100000	2903200000	3677700000	2778600000	2023100000	685640000	0	1618400000	6976100000	1592600000	7810700000	253630000	8828900000	1075400000	13763000000	294080000	14873000000	345130000	7037500000	222510000
Mlf1	28.2786	31.1951	29.7445	31.6591	29.4755	31.4677	28.4071	31.6921	29.6688	31.1269	29.9713	32.2878	29.3037	31.6322	29.5566	31.1973	Q3V042;Q9QWV4;A0A0A6YVP7	Q3V042;Q9QWV4	10;10;3	10;10;3	2;2;0	Myeloid leukemia factor 1	Mlf1	tr|Q3V042|Q3V042_MOUSE Myeloid leukemia factor 1, isoform CRA_c OS=Mus musculus GN=Mlf1 PE=1 SV=1;sp|Q9QWV4|MLF1_MOUSE Myeloid leukemia factor 1 OS=Mus musculus GN=Mlf1 PE=1 SV=1	51.7	51.7	8.2	83361000000	9349900000	4497700000	9204400000	1076400000	144110000	0	0	0	702120000	6331600000	1862700000	7127400000	880580000	6893100000	822180000	8575700000	1016300000	5645400000	972720000	10938000000	576930000
Mllt11	24.8432	28.9623	26.5849	28.31	26.4559	29.4241	25.7767	29.3674	27.1779	28.3836	27.0215	28.8094	27.1294	29.6525	24.4265	30.5454	Q543U0;P97783	Q543U0;P97783	6;6	6;6	6;6	Protein AF1q	Mllt11	tr|Q543U0|Q543U0_MOUSE Myeloid/lymphoid or mixed-lineage leukemia (Trithorax homolog, Drosophila); translocated to, 11, isoform CRA_a OS=Mus musculus GN=Mllt11 PE=1 SV=1;sp|P97783|AF1Q_MOUSE Protein AF1q OS=Mus musculus GN=Mllt11 PE=1 SV=1	80	80	80	13121000000	0	0	1951600000	144230000	0	0	94888000	0	113950000	1779200000	360960000	1038500000	77034000	859960000	112650000	1340300000	53612000	1911900000	89817000	978040000	100040000
Mmel1	26.8376	30.2205	26.6141	29.5183	26.8736	30.2666	26.6827	30.2978	26.8353	30.075	26.7339	29.2756	22.8345	29.7101	24.6513	28.1272	B2RPX5;E9PVK7;E9QPA9;Q9JLI3-2;Q9JLI3;Q9JLI3-3;B1AS16;B1AS15;B1AS17;B1AS18	B2RPX5;E9PVK7;E9QPA9;Q9JLI3-2;Q9JLI3;Q9JLI3-3;B1AS16;B1AS15;B1AS17	16;16;16;16;16;16;15;15;15;5	16;16;16;16;16;16;15;15;15;5	16;16;16;16;16;16;15;15;15;5	Membrane metallo-endopeptidase-like 1;Membrane metallo-endopeptidase-like 1, soluble form	Mmel1	tr|B2RPX5|B2RPX5_MOUSE Membrane metallo-endopeptidase-like 1, isoform CRA_b OS=Mus musculus GN=Mmel1 PE=2 SV=1;tr|E9PVK7|E9PVK7_MOUSE Membrane metallo-endopeptidase-like 1 OS=Mus musculus GN=Mmel1 PE=4 SV=1;tr|E9QPA9|E9QPA9_MOUSE Membrane metallo-endopepti	26.8	26.8	26.8	21448000000	1402300000	595150000	282740000	389860000	172260000	1287800000	323340000	17707000	338070000	2963300000	513320000	3156400000	44343000	2073600000	165120000	2313900000	51457000	2568900000	57624000	1421300000	364530
Mns1	28.7835	31.9936	29.5448	32.1415	29.258	32.477	29.535	31.8946	29.9238	31.8573	30.1913	33.047	29.7331	32.901	29.7055	33.3217	Q61884;V9GXE0;V9GXM7	Q61884	30;10;9	30;10;9	30;10;9	Meiosis-specific nuclear structural protein 1	Mns1	sp|Q61884|MNS1_MOUSE Meiosis-specific nuclear structural protein 1 OS=Mus musculus GN=Mns1 PE=1 SV=1	44	44	44	110020000000	8097000000	978870000	2399000000	683810000	1543300000	0	6409400	0	1356500000	8634100000	1277400000	11682000000	485850000	11385000000	1152100000	10446000000	760480000	10601000000	854300000	16939000000	402560000
Morn2	25.8407	27.6511	24.936	28.0895	26.4389	27.9872	26.5745	27.8491	27.4239	28.6869	27.7443	28.0129	27.1958	28.3486	26.582	28.9702	Q6UL01	Q6UL01	3	3	3	MORN repeat-containing protein 2	Morn2	sp|Q6UL01|MORN2_MOUSE MORN repeat-containing protein 2 OS=Mus musculus GN=Morn2 PE=1 SV=1	50.6	50.6	50.6	7491800000	50339000	375240000	0	811600000	56046000	0	0	0	71315000	488350000	240610000	651240000	73609000	539980000	263900000	537940000	249310000	1343200000	217170000	468350000	126200000
Morn3	25.1302	28.2171	24.9482	28.1183	25.4479	28.3849	24.1695	28.7627	24.9679	29.1511	25.1816	29.5566	24.405	28.9092	24.9417	28.1644	Q8C5T4;Q8C5T4-2;D6RGA7;F7CPM9;F6Z6W0	Q8C5T4;Q8C5T4-2	11;7;4;1;1	11;7;4;1;1	11;7;4;1;1	MORN repeat-containing protein 3	Morn3	sp|Q8C5T4|MORN3_MOUSE MORN repeat-containing protein 3 OS=Mus musculus GN=Morn3 PE=2 SV=2;sp|Q8C5T4-2|MORN3_MOUSE Isoform 2 of MORN repeat-containing protein 3 OS=Mus musculus GN=Morn3	58.1	58.1	58.1	8883500000	229270000	77904000	0	300890000	1131500000	81354000	0	0	0	434630000	21966000	655110000	0	821220000	47746000	1153200000	0	1189500000	49852000	1763900000	0
Morn5	25.0856	28.0522	24.3062	28.9914	23.5631	28.5914	26.9289	28.9767	23.7036	28.2254	24.8807	28.3617	25.0529	27.7554	25.9649	27.061	Q9DAI9	Q9DAI9	7	7	7	MORN repeat-containing protein 5	Morn5	sp|Q9DAI9|MORN5_MOUSE MORN repeat-containing protein 5 OS=Mus musculus GN=Morn5 PE=2 SV=1	62.4	62.4	62.4	8041800000	848930000	0	311900000	562410000	205080000	112570000	0	0	30912000	408630000	99314000	1003600000	0	970740000	47450000	1141800000	10520000	875530000	11845000	1069900000	0
Mpc2	32.3839	34.6119	32.6519	34.9108	31.3074	34.6874	32.5339	34.7486	32.0308	34.6724	31.7007	34.7384	31.9403	33.8646	31.85	32.3507	Q9D023;A0A0A6YY89;Q8BWL4;Q6PAR8;E9PY67;Q925J5;Q925J4;Q3V1C1;G5E869;Q8CHH6	Q9D023	9;2;1;1;1;1;1;1;1;1	9;2;1;1;1;1;1;1;1;1	9;2;1;1;1;1;1;1;1;1	Mitochondrial pyruvate carrier 2	Mpc2	sp|Q9D023|MPC2_MOUSE Mitochondrial pyruvate carrier 2 OS=Mus musculus GN=Mpc2 PE=1 SV=1	57.5	57.5	57.5	635950000000	1077700000	7548900000	7107000000	25971000000	59686000000	12696000000	18488000000	19085000000	17226000000	54770000000	10460000000	78358000000	4045900000	55858000000	12459000000	83868000000	5493300000	65103000000	3822300000	57559000000	3423100000
Mpi	30.8216	33.9353	31.1939	33.5316	30.5173	33.7396	30.4748	33.7476	29.6301	33.7084	30.9483	33.663	30.6955	33.7911	29.4838	32.9205	Q3V100;Q924M7;F6Q3K8	Q3V100;Q924M7	18;18;4	18;18;4	1;1;0	Mannose-6-phosphate isomerase	Mpi	tr|Q3V100|Q3V100_MOUSE Mannose-6-phosphate isomerase OS=Mus musculus GN=Mpi PE=1 SV=1;sp|Q924M7|MPI_MOUSE Mannose-6-phosphate isomerase OS=Mus musculus GN=Mpi PE=1 SV=1	70.2	70.2	5	311790000000	12284000000	8248100000	4861000000	21994000000	8249000000	4431900000	1752700000	6067800000	6038500000	34056000000	6392000000	28428000000	1707200000	28248000000	3489700000	32382000000	887770000	42593000000	1935400000	29581000000	1930300000
Mrps36	30.6706	32.0464	31.1595	32.6827	30.0769	32.3866	30.8539	32.8228	30.3331	32.4715	30.5839	33.3415	30.7314	32.6941	31.0669	32.5081	Q9CQX8	Q9CQX8	5	5	1	28S ribosomal protein S36, mitochondrial	Mrps36	sp|Q9CQX8|RT36_MOUSE 28S ribosomal protein S36, mitochondrial OS=Mus musculus GN=Mrps36 PE=1 SV=1	70.6	70.6	23.5	170010000000	2977700000	14830000000	3631300000	7869800000	1441900000	6947700000	578220000	93167000	5504700000	9843300000	7709300000	15174000000	1251800000	9857600000	4900900000	17611000000	1357600000	16218000000	1336600000	20266000000	1727100000
Ms4a14	28.8565	31.3678	29.6441	31.1741	30.1957	31.0339	29.4915	30.9106	30.3474	31.1803	31.059	30.9205	30.4531	31.9675	29.6229	32.9246	A0A087WSD2	A0A087WSD2	24	24	24		Ms4a14	tr|A0A087WSD2|A0A087WSD2_MOUSE Protein Ms4a14 OS=Mus musculus GN=Ms4a14 PE=4 SV=1	29.8	29.8	29.8	68547000000	2171200000	3448000000	1664900000	2345000000	827700000	1513100000	441560000	1217500000	1130400000	6099700000	2113500000	5574500000	1695000000	3952700000	1775100000	3904500000	1806500000	6963600000	1996600000	3922900000	1491100000
Mtch2	33.1526	34.9854	33.7297	35.1299	32.2795	35.3158	33.6336	35.5156	32.8591	35.7732	32.8703	34.9571	32.9231	34.0922	32.8178	32.6422	Q3UA17;Q791V5;Q05C68	Q3UA17;Q791V5;Q05C68	15;15;11	15;15;11	1;1;1	Mitochondrial carrier homolog 2	Mtch2	tr|Q3UA17|Q3UA17_MOUSE Putative uncharacterized protein OS=Mus musculus GN=Mtch2 PE=2 SV=1;sp|Q791V5|MTCH2_MOUSE Mitochondrial carrier homolog 2 OS=Mus musculus GN=Mtch2 PE=1 SV=1;tr|Q05C68|Q05C68_MOUSE Mtch2 protein (Fragment) OS=Mus musculus GN=Mtch2 PE=	58.7	58.7	6.9	941320000000	10217000000	27588000000	15233000000	48762000000	13970000000	27093000000	23432000000	16112000000	26282000000	76354000000	33208000000	76430000000	8691800000	81362000000	30947000000	119570000000	13724000000	160750000000	8329500000	69409000000	10296000000
Mtpn	28.5895	29.623	28.479	29.0029	28.9517	28.7932	27.9092	29.1301	28.6535	28.8514	28.5555	29.3943	28.5676	29.9894	28.2508	30.9079	P62774;A0A0J9YV46	P62774	7;3	7;3	7;3	Myotrophin	Mtpn	sp|P62774|MTPN_MOUSE Myotrophin OS=Mus musculus GN=Mtpn PE=1 SV=2	75.4	75.4	75.4	20601000000	933680000	59338000	726470000	149780000	319330000	1713400000	326860000	53845000	1084900000	2310700000	875620000	1224700000	718780000	924770000	647900000	1511100000	501350000	1288700000	272820000	1313200000	284520000
Mycbp	30.6099	32.7398	30.8121	32.9031	31.1565	33.0923	30.6015	32.8278	31.5629	32.4593	31.8251	33.2943	31.5609	33.521	31.211	34.809	Q9EQS3;Q3V1X1;Q8C5M8;A2A7K5	Q9EQS3;Q3V1X1;Q8C5M8;A2A7K5	6;5;4;4	6;5;4;4	6;5;4;4	C-Myc-binding protein	Mycbp	sp|Q9EQS3|MYCBP_MOUSE C-Myc-binding protein OS=Mus musculus GN=Mycbp PE=1 SV=5;tr|Q3V1X1|Q3V1X1_MOUSE Putative uncharacterized protein (Fragment) OS=Mus musculus GN=Mycbp PE=2 SV=1;tr|Q8C5M8|Q8C5M8_MOUSE Putative uncharacterized protein OS=Mus musculus GN=	63.1	63.1	63.1	204190000000	5845600000	8594200000	44689000	14764000000	1897300000	148360000	68794000	0	3955900000	17373000000	3586600000	19653000000	3157400000	17980000000	3779600000	16612000000	4579800000	14607000000	3780400000	22506000000	2746400000
Myl4	25.3816	28.0345	26.7575	26.9813	25.5091	28.232	25.5506	27.2967	26.114	27.0204	26.268	28.0726	25.7993	29.0256	25.8069	30.1283	A2A6Q8;Q9CZ19;P09541;D6RFU4	A2A6Q8;Q9CZ19;P09541	9;9;9;2	9;9;9;2	7;7;7;2	Myosin light chain 4	Myl4	tr|A2A6Q8|A2A6Q8_MOUSE Myosin light chain 4 (Fragment) OS=Mus musculus GN=Myl4 PE=1 SV=8;tr|Q9CZ19|Q9CZ19_MOUSE Myosin light chain 4 OS=Mus musculus GN=Myl4 PE=1 SV=1;sp|P09541|MYL4_MOUSE Myosin light chain 4 OS=Mus musculus GN=Myl4 PE=1 SV=3	55.5	55.5	45	5861000000	233910000	83982000	0	0	0	0	213010000	19351000	149550000	697320000	47346000	527030000	36655000	701880000	69653000	628590000	46262000	324730000	96556000	440330000	77436000
Nagk	27.3751	30.0411	27.9508	30.0621	28.2342	29.3877	27.9658	30.2471	25.9827	30.994	27.0174	28.3582	27.0558	29.901	27.3629	28.3125	Q3U2G9;Q9QZ08;Q9D997;D3YXG2	Q3U2G9;Q9QZ08;Q9D997;D3YXG2	15;15;14;11	15;15;14;11	15;15;14;11	N-acetyl-D-glucosamine kinase	Nagk	tr|Q3U2G9|Q3U2G9_MOUSE N-acetylglucosamine kinase, isoform CRA_c OS=Mus musculus GN=Nagk PE=1 SV=1;sp|Q9QZ08|NAGK_MOUSE N-acetyl-D-glucosamine kinase OS=Mus musculus GN=Nagk PE=1 SV=3;tr|Q9D997|Q9D997_MOUSE N-acetyl-D-glucosamine kinase OS=Mus musculus GN=	63.6	63.6	63.6	24677000000	930690000	1644600000	536900000	776090000	8127700	481630000	390820000	16386000	613870000	1901300000	641050000	2502600000	241800000	1631300000	341940000	3032700000	58946000	5486300000	114850000	1219500000	124830000
Ncor2	27.6111	28.199	24.8062	27.2436	23.6864	28.0828	25.458	28.077	24.3698	26.3298	24.8633	28.1654	24.0657	27.7928	24.3027	28.3362	F8VQL9;E9PY55;E9Q701;Q9WU42;E9Q9V3;Q9WU42-2;F6Z4B2;D3Z2J5;Q3TZ10;Q80ZV7;A0A0G2JEQ5;F6SK53	F8VQL9;E9PY55;E9Q701;Q9WU42;E9Q9V3;Q9WU42-2	34;33;33;33;30;26;14;11;4;3;2;1	34;33;33;33;30;26;14;11;4;3;2;1	31;30;30;30;27;23;12;10;3;1;1;1	Nuclear receptor corepressor 2	Ncor2	tr|F8VQL9|F8VQL9_MOUSE Nuclear receptor corepressor 2 OS=Mus musculus GN=Ncor2 PE=1 SV=1;tr|E9PY55|E9PY55_MOUSE Nuclear receptor corepressor 2 OS=Mus musculus GN=Ncor2 PE=1 SV=1;tr|E9Q701|E9Q701_MOUSE Nuclear receptor corepressor 2 OS=Mus musculus GN=Ncor2	20.8	20.8	19	6417000000	282430000	197620000	486950000	302890000	246380000	255130000	65000000	45570000	262600000	599130000	55725000	297430000	57315000	654280000	83543000	478390000	42963000	572390000	35294000	784050000	0
Ndufa2	30.0267	29.6716	30.4074	31.1764	29.2649	31.3892	30.4007	30.5193	29.5289	31.3973	28.8116	32.537	29.4698	31.364	30.0431	30.1611	Q9CQ75	Q9CQ75	5	5	5	NADH dehydrogenase [ubiquinone] 1 alpha subcomplex subunit 2	Ndufa2	sp|Q9CQ75|NDUA2_MOUSE NADH dehydrogenase [ubiquinone] 1 alpha subcomplex subunit 2 OS=Mus musculus GN=Ndufa2 PE=1 SV=3	41.4	41.4	41.4	70286000000	2808200000	4166500000	377830000	867600000	2809300000	1438500000	388840000	30790000	4384000000	1442600000	5524800000	4558000000	943480000	5083500000	3571500000	5188800000	1020800000	7704500000	471850000	9997300000	816850000
Ndufa7	28.2957	28.8295	28.2613	29.8555	26.3432	29.847	27.0355	30.5553	26.5617	31.1484	25.9838	31.8818	26.4423	30.0432	26.9023	28.8813	Q9Z1P6;A0A068BGR9	Q9Z1P6;A0A068BGR9	6;5	6;5	6;5	NADH dehydrogenase [ubiquinone] 1 alpha subcomplex subunit 7	Ndufa7	sp|Q9Z1P6|NDUA7_MOUSE NADH dehydrogenase [ubiquinone] 1 alpha subcomplex subunit 7 OS=Mus musculus GN=Ndufa7 PE=1 SV=3;tr|A0A068BGR9|A0A068BGR9_MOUSE NADH dehydrogenase OS=Mus musculus GN=Ndufa7 PE=2 SV=1	48.7	48.7	48.7	34115000000	3241000000	2793300000	284770000	5341200	0	0	0	0	1149800000	1398400000	1175600000	2411900000	29756000	2029500000	502450000	3956800000	123050000	4613600000	62511000	8126700000	102860000
Ndufa8	32.1321	32.3695	32.4895	32.885	30.9143	32.7146	31.5262	32.5458	31.3748	32.5053	31.2114	33.6876	31.2892	32.3204	31.6888	31.6616	Q9DCJ5	Q9DCJ5	10	10	10	NADH dehydrogenase [ubiquinone] 1 alpha subcomplex subunit 8	Ndufa8	sp|Q9DCJ5|NDUA8_MOUSE NADH dehydrogenase [ubiquinone] 1 alpha subcomplex subunit 8 OS=Mus musculus GN=Ndufa8 PE=1 SV=3	65.1	65.1	65.1	203480000000	7753400000	7073800000	3242900000	1457400000	11123000000	1800300000	803310000	71569000	15348000000	11642000000	17407000000	16016000000	2387000000	14488000000	8081600000	16315000000	3569900000	18070000000	2320600000	26305000000	2586500000
Ndufaf2	28.7676	30.0397	29.3646	31.0748	29.0251	31.026	29.1291	31.3946	29.6603	30.4262	29.7342	31.9712	29.472	31.8818	29.6254	32.009	Q59J78;Q3TLI6	Q59J78;Q3TLI6	11;8	11;8	11;8	Mimitin, mitochondrial	Ndufaf2	sp|Q59J78|MIMIT_MOUSE Mimitin, mitochondrial OS=Mus musculus GN=Ndufaf2 PE=1 SV=1;tr|Q3TLI6|Q3TLI6_MOUSE Putative uncharacterized protein OS=Mus musculus GN=Ndufaf2 PE=2 SV=1	66.7	66.7	66.7	61450000000	2712100000	8054500000	443610000	28096000	97185000	331680000	136500000	0	1229100000	1988500000	2268600000	5594600000	765930000	4424600000	1338400000	6832500000	1064000000	6195800000	779210000	7476500000	609150000
Ndufs4	30.4959	30.6171	30.3959	31.0879	29.2168	31.7184	29.8693	31.1286	29.5853	31.1439	28.7891	33.1747	29.9311	31.7905	29.7747	30.8138	Q923F9;E9QPX3;Q9CXZ1;Q9CTT4	Q923F9;E9QPX3;Q9CXZ1	7;7;7;2	7;7;7;2	7;7;7;2	NADH dehydrogenase [ubiquinone] iron-sulfur protein 4, mitochondrial	Ndufs4	tr|Q923F9|Q923F9_MOUSE NADH dehydrogenase (Ubiquinone) Fe-S protein 4 OS=Mus musculus GN=Ndufs4 PE=2 SV=1;tr|E9QPX3|E9QPX3_MOUSE NADH dehydrogenase [ubiquinone] iron-sulfur protein 4, mitochondrial OS=Mus musculus GN=Ndufs4 PE=1 SV=1;sp|Q9CXZ1|NDUS4_MOUSE	50.6	50.6	50.6	82600000000	782970000	8679200000	7824700000	193850000	136960000	0	0	0	2606100000	1954900000	2649800000	5323900000	738370000	8246200000	2337800000	4089900000	1120600000	4019700000	499340000	21589000000	1173800000
Ndufs5	31.1658	31.792	31.6147	32.0748	30.031	32.1247	31.2814	31.6963	30.3759	31.8973	29.9345	33.3414	30.7518	32.2246	30.8545	30.7997	B1ARW4;Q99LY9	B1ARW4;Q99LY9	9;9	9;9	9;9	NADH dehydrogenase [ubiquinone] iron-sulfur protein 5;NADH dehydrogenase [ubiquinone] iron-sulfur protein 5, N-terminally processed	Ndufs5	tr|B1ARW4|B1ARW4_MOUSE NADH dehydrogenase [ubiquinone] iron-sulfur protein 5 (Fragment) OS=Mus musculus GN=Ndufs5 PE=1 SV=1;sp|Q99LY9|NDUS5_MOUSE NADH dehydrogenase [ubiquinone] iron-sulfur protein 5 OS=Mus musculus GN=Ndufs5 PE=1 SV=3	67	67	67	130750000000	12938000000	6957000000	1008800000	1353700000	309850000	0	10091000	0	6957100000	7136500000	8767400000	10961000000	1413200000	11013000000	6687100000	8327000000	1441100000	11442000000	836480000	20176000000	1445000000
Ndufs6	31.5948	33.0151	32.1049	32.6566	32.3325	32.8129	31.9947	32.8458	32.9036	32.4898	32.4357	33.8375	32.7167	33.6504	32.2335	34.6154	P52503	P52503	6	6	6	NADH dehydrogenase [ubiquinone] iron-sulfur protein 6, mitochondrial	Ndufs6	sp|P52503|NDUS6_MOUSE NADH dehydrogenase [ubiquinone] iron-sulfur protein 6, mitochondrial OS=Mus musculus GN=Ndufs6 PE=1 SV=2	52.6	52.6	52.6	246550000000	8795700000	23814000000	4709200000	153630000	0	18731000	0	0	8406800000	14575000000	12148000000	14600000000	6513000000	13986000000	6042500000	18004000000	9238200000	10785000000	7105400000	29944000000	7547700000
Ndufv3.1	27.0549	28.7376	27.6172	29.3615	27.8022	28.9472	27.8374	29.7532	28.3632	27.9801	28.7577	30.5743	28.6277	30.0539	27.8186	31.368	Q8BK30	Q8BK30	4	2	2	NADH dehydrogenase [ubiquinone] flavoprotein 3, mitochondrial	Ndufv3	sp|Q8BK30|NDUV3_MOUSE NADH dehydrogenase [ubiquinone] flavoprotein 3, mitochondrial OS=Mus musculus GN=Ndufv3 PE=1 SV=1	46.2	16.3	16.3	17105000000	1516400000	0	0	0	0	0	0	0	280960000	871770000	510070000	1445100000	425550000	1072800000	621150000	1163900000	648640000	1586300000	587870000	1847800000	531940000
Nedd8	27.5562	29.2864	27.6228	28.5301	25.2343	29.0385	26.8847	28.6445	23.7249	29.2049	27.6938	29.2224	24.1073	30.0282	26.9366	30.0505	Q3UI46;P29595;Q3TY05	Q3UI46;P29595	3;3;1	3;3;1	3;3;1	NEDD8	Nedd8	tr|Q3UI46|Q3UI46_MOUSE Neural cell expressed, developmentally down-regulated gene 8, isoform CRA_a OS=Mus musculus GN=Nedd8 PE=1 SV=1;sp|P29595|NEDD8_MOUSE NEDD8 OS=Mus musculus GN=Nedd8 PE=1 SV=2	34.6	34.6	34.6	13550000000	2069000000	0	0	0	0	0	0	0	628530000	1426100000	510050000	881300000	27250000	1228100000	276020000	576780000	0	2149400000	113440000	1454700000	0
Ngly1	26.9616	27.0884	26.7553	26.9935	25.0378	28.1141	26.6451	24.9347	25.2366	27.0738	25.4262	26.9553	24.9864	26.7703	24.1394	26.2331	Q9JI78	Q9JI78	11	11	11	Peptide-N(4)-(N-acetyl-beta-glucosaminyl)asparagine amidase	Ngly1	sp|Q9JI78|NGLY1_MOUSE Peptide-N(4)-(N-acetyl-beta-glucosaminyl)asparagine amidase OS=Mus musculus GN=Ngly1 PE=1 SV=2	19.7	19.7	19.7	4575000000	86367000	268140000	479350000	196470000	427430000	0	0	0	214880000	419940000	228850000	330420000	0	626220000	125000000	187960000	0	522730000	20915000	220760000	5081300
Nipsnap3a	30.4138	33.1146	30.7905	33.4029	31.135	33.4092	30.9863	33.3946	31.5739	33.7026	31.9661	33.3567	31.4475	33.4238	30.8997	32.5818	G3X8S9;B1AWZ3;Q9D9L2	G3X8S9;B1AWZ3;Q9D9L2	17;17;14	17;17;14	17;17;14		Nipsnap3a	tr|G3X8S9|G3X8S9_MOUSE MCG117834, isoform CRA_a OS=Mus musculus GN=Nipsnap3a PE=1 SV=1;tr|B1AWZ3|B1AWZ3_MOUSE Protein NipSnap homolog 3B OS=Mus musculus GN=Nipsnap3a PE=1 SV=1;tr|Q9D9L2|Q9D9L2_MOUSE Putative uncharacterized protein OS=Mus musculus GN=Nipsn	71.4	71.4	71.4	271750000000	7057000000	4439600000	9764400000	21279000000	6987900000	11983000000	1063400000	244410000	3954500000	19857000000	5203500000	26182000000	3533900000	23628000000	4727900000	28417000000	4395600000	30724000000	4370600000	24074000000	2361800000
Nme5	29.0021	31.9907	29.8329	32.2723	29.8714	32.1047	29.8557	32.3002	30.3006	32.2435	30.7513	31.8272	30.1812	32.2568	30.1261	31.6763	Q3V2L8;Q99MH5;Q99MH5-2;D6RHT7	Q3V2L8;Q99MH5	10;10;4;1	10;10;4;1	10;10;4;1	Nucleoside diphosphate kinase homolog 5	Nme5	tr|Q3V2L8|Q3V2L8_MOUSE Expressed in non-metastatic cells 5, isoform CRA_a OS=Mus musculus GN=Nme5 PE=2 SV=1;sp|Q99MH5|NDK5_MOUSE Nucleoside diphosphate kinase homolog 5 OS=Mus musculus GN=Nme5 PE=1 SV=2	62.6	62.6	62.6	105870000000	1163100000	123120000	3830500000	985640000	507610000	8427000000	3247300000	92591000	1221100000	10161000000	2529200000	11850000000	1267500000	9528300000	2269600000	13964000000	1812400000	12066000000	1709500000	7091500000	1356900000
Nme7	29.3119	31.8762	30.0305	32.3422	29.9436	32.3175	29.9835	32.6347	30.23	32.3883	30.6637	32.1762	30.1745	32.1457	30.0764	30.9076	Q3UMG6;Q05BM9;Q80UP4;Q9QXL8;Q8BUH2	Q3UMG6;Q05BM9;Q80UP4;Q9QXL8;Q8BUH2	21;19;19;19;16	21;19;19;19;16	21;19;19;19;16	Nucleoside diphosphate kinase 7	Nme7	tr|Q3UMG6|Q3UMG6_MOUSE Non-metastatic cells 7, protein expressed in, isoform CRA_c OS=Mus musculus GN=Nme7 PE=1 SV=1;tr|Q05BM9|Q05BM9_MOUSE Nme7 protein OS=Mus musculus GN=Nme7 PE=2 SV=1;tr|Q80UP4|Q80UP4_MOUSE Non-metastatic cells 7, protein expressed in (	74.9	74.9	74.9	124310000000	7055200000	4861400000	11082000000	1691100000	1773200000	1111100000	0	232260000	1369100000	7521900000	3013100000	12082000000	1416000000	11238000000	2698600000	18198000000	1668700000	16383000000	1756800000	9757800000	1111600000
Nqo2	26.3329	28.0111	25.5543	27.7715	26.5891	27.1362	24.014	27.7178	25.1491	27.6034	26.7128	27.3421	25.3	27.6132	24.4854	26.7971	Q9CVI1;Q9CVF5;Q9JI75	Q9CVI1;Q9CVF5;Q9JI75	7;7;7	7;7;7	7;7;7	Ribosyldihydronicotinamide dehydrogenase [quinone]	Nqo2	tr|Q9CVI1|Q9CVI1_MOUSE Putative uncharacterized protein (Fragment) OS=Mus musculus GN=Nqo2 PE=2 SV=1;tr|Q9CVF5|Q9CVF5_MOUSE Putative uncharacterized protein (Fragment) OS=Mus musculus GN=Nqo2 PE=2 SV=1;sp|Q9JI75|NQO2_MOUSE Ribosyldihydronicotinamide dehydr	26.3	26.3	26.3	5169200000	261000000	236280000	111030000	0	606100000	11786000	62480000	0	84986000	552130000	89722000	515120000	42803000	432040000	61008000	614200000	0	773270000	44807000	351680000	21269000
Nsfl1c	29.9181	30.9783	29.6352	30.6978	30.3065	30.689	29.7022	31.0707	30.1136	30.7818	30.3593	31.4085	29.739	32.0678	29.7133	32.6581	Q3KQQ1;Q3UVN5;Q9CZ44;Q9CZ44-3;A2AT02;Q9CZ44-2	Q3KQQ1;Q3UVN5;Q9CZ44;Q9CZ44-3;A2AT02;Q9CZ44-2	18;18;18;18;15;12	18;18;18;18;15;12	18;18;18;18;15;12	NSFL1 cofactor p47	Nsfl1c	tr|Q3KQQ1|Q3KQQ1_MOUSE Nsfl1c protein (Fragment) OS=Mus musculus GN=Nsfl1c PE=2 SV=1;tr|Q3UVN5|Q3UVN5_MOUSE Putative uncharacterized protein OS=Mus musculus GN=Nsfl1c PE=2 SV=1;sp|Q9CZ44|NSF1C_MOUSE NSFL1 cofactor p47 OS=Mus musculus GN=Nsfl1c PE=1 SV=1;sp	60.2	60.2	60.2	59459000000	2484100000	3003300000	1183000000	14184000	80335000	23078000	0	104780000	3592700000	4439500000	2186400000	2993500000	2220300000	3187800000	2388800000	6102900000	1156700000	4675100000	1454000000	5027600000	614060000
Nsun4	31.122	34.1292	31.4769	34.3431	30.6043	34.6509	31.3168	34.499	30.6974	34.2212	31.1755	35.3058	30.7926	34.1036	30.6597	33.7506	C4P6S0;C4P6S0-2	C4P6S0	37;14	37;14	37;14	Sperm head and tail associated protein	Nsun4	sp|C4P6S0|SHTAP_MOUSE Sperm head and tail associated protein OS=Mus musculus GN=Nsun4 PE=1 SV=1	63.6	63.6	63.6	519950000000	7176400000	14417000000	36091000000	22089000000	16851000000	8649200000	1098900000	3069800000	5540300000	40582000000	7630200000	46668000000	1748900000	48777000000	5865900000	68066000000	1808800000	54938000000	1535000000	87640000000	1450200000
Nudt3	24.3103	27.6196	25.2103	25.0441	25.3151	23.9106	24.7615	27.6155	23.9761	27.6144	23.8289	27.6621	24.2258	27.869	25.0491	23.2926	I1E4X7;Q9JI46;B2KF67;H3BLR8;H3BJY4	I1E4X7;Q9JI46;B2KF67;H3BLR8	5;5;4;3;1	5;5;4;3;1	4;4;4;2;1	Diphosphoinositol polyphosphate phosphohydrolase 1	Nudt3	tr|I1E4X7|I1E4X7_MOUSE Diphosphoinositol polyphosphate phosphohydrolase 1 OS=Mus musculus GN=Nudt3 PE=1 SV=1;sp|Q9JI46|NUDT3_MOUSE Diphosphoinositol polyphosphate phosphohydrolase 1 OS=Mus musculus GN=Nudt3 PE=1 SV=1;tr|B2KF67|B2KF67_MOUSE Diphosphoinosito	34	34	29.6	5073800000	258170000	91946000	311350000	0	857860000	77528000	0	0	198540000	288340000	202060000	368120000	30587000	264490000	71446000	643990000	0	707120000	44378000	193720000	0
Nup210l	26.1912	30.6195	25.4526	30.9024	24.497	31.897	26.1051	31.8169	27.0945	31.4326	27.4992	31.3173	26.6863	30.9335	26.1364	30.6432	Q9D2F7;A0A0G2JFZ8	Q9D2F7;A0A0G2JFZ8	57;56	57;56	57;56	Nuclear pore membrane glycoprotein 210-like	Nup210l	sp|Q9D2F7|P210L_MOUSE Nuclear pore membrane glycoprotein 210-like OS=Mus musculus GN=Nup210l PE=1 SV=2;tr|A0A0G2JFZ8|A0A0G2JFZ8_MOUSE Nuclear pore membrane glycoprotein 210-like OS=Mus musculus GN=Nup210l PE=1 SV=1	40.5	40.5	40.5	56453000000	3218100000	2527600000	2435400000	1004800000	792880000	966570000	2181200000	412070000	113020000	4053300000	210010000	6450800000	0	7342900000	325310000	8155100000	280330000	6255700000	220390000	5794700000	158870000
Nutf2	29.0375	30.8995	29.2157	30.8503	28.8046	30.4899	28.6008	31.2894	28.0964	31.3469	28.3467	30.1586	28.3499	30.7836	28.22	29.7895	P61971;Q3U8H8	P61971;Q3U8H8	6;5	6;5	6;5	Nuclear transport factor 2	Nutf2	sp|P61971|NTF2_MOUSE Nuclear transport factor 2 OS=Mus musculus GN=Nutf2 PE=1 SV=1;tr|Q3U8H8|Q3U8H8_MOUSE Putative uncharacterized protein OS=Mus musculus PE=2 SV=1	74.8	74.8	74.8	46847000000	0	1806000000	884620000	3124400000	2024600000	184550000	0	0	1787900000	4888700000	1681500000	4538100000	762300000	2448600000	871320000	7550700000	309940000	8183200000	299990000	2610100000	191940000
Oaz3	31.129	33.4782	31.6855	34.3536	30.0813	33.8838	31.2894	34.383	30.9947	34.2638	30.9516	34.1596	31.2734	33.1794	30.5109	32.1367	A0A087WNM3;A0A0G2JF96;Q9R109;A0A0N4SVI0;Q54A78;A0A0N4SWE3;A0A0N4SUR5;A0A0N4SVF4	A0A087WNM3;A0A0G2JF96;Q9R109;A0A0N4SVI0;Q54A78	8;8;8;6;4;3;2;1	8;8;8;6;4;3;2;1	8;8;8;6;4;3;2;1	Ornithine decarboxylase antizyme 3	Oaz3;OAZ-t	tr|A0A087WNM3|A0A087WNM3_MOUSE Ornithine decarboxylase antizyme 3 OS=Mus musculus GN=Oaz3 PE=4 SV=1;tr|A0A0G2JF96|A0A0G2JF96_MOUSE Ornithine decarboxylase antizyme 3 OS=Mus musculus GN=Oaz3 PE=4 SV=2;sp|Q9R109|OAZ3_MOUSE Ornithine decarboxylase antizyme 3	32.2	32.2	32.2	432430000000	1046300000	22351000000	3252900000	1160200000	9564700000	47022000000	19314000000	2450500000	6691300000	23046000000	9256600000	50718000000	1536000000	31141000000	5918400000	55819000000	2723600000	81365000000	1933800000	36577000000	2484200000
Odf1	35.1278	37.4311	35.6511	37.9453	35.0908	37.9922	35.1309	37.7122	35.7394	37.825	36.1232	38.3216	35.5355	37.9254	35.0696	37.0351	A6H656;Q61999	A6H656;Q61999	22;22	22;22	22;22	Outer dense fiber protein 1	Odf1	tr|A6H656|A6H656_MOUSE Odf1 protein OS=Mus musculus GN=Odf1 PE=2 SV=1;sp|Q61999|ODFP1_MOUSE Outer dense fiber protein 1 OS=Mus musculus GN=Odf1 PE=2 SV=1	64.9	64.9	64.9	5936800000000	211440000000	174300000000	151720000000	205230000000	167540000000	145800000000	14157000000	5980900000	142670000000	445890000000	180020000000	559310000000	76198000000	563920000000	119830000000	539790000000	108930000000	635720000000	103840000000	731340000000	70856000000
Odf2	26.8113	30.5839	27.4976	31.0702	22.9692	31.0702	27.1014	31.374	24.5768	30.6696	27.5159	31.2301	27.1016	30.4686	26.8539	30.1111	A3KGV1-6;Q2QF30;A3KGV3	A3KGV1-6	67;10;5	2;2;2	0;0;0	Outer dense fiber protein 2	Odf2	sp|A3KGV1-6|ODFP2_MOUSE Isoform 6 of Outer dense fiber protein 2 OS=Mus musculus GN=Odf2	76.2	2.7	0	37374000000	2634300000	1396000000	62680000	0	0	0	0	0	364990000	3323600000	437130000	4458500000	0	5521800000	333330000	5230000000	142360000	3933900000	191110000	5781800000	141500000
Odf2.1	36.9041	39.3708	37.4041	39.3797	37.2959	39.4825	37.353	39.2323	37.8725	38.9929	38.0946	39.8712	38.0066	39.6845	37.2361	40.0697	A3KGW0;A3KGV9;A3KGV1-7;A3KGV1-5;V9GXZ0;Q3UFG2;Q8CH89;Q2QF28;Q2QF29;Q2QF27	A3KGW0;A3KGV9;A3KGV1-7;A3KGV1-5;V9GXZ0;Q3UFG2	75;68;65;65;64;55;17;15;13;11	75;68;65;65;64;55;17;15;13;11	2;0;0;0;0;0;0;0;0;0	Outer dense fiber protein 2	Odf2	tr|A3KGW0|A3KGW0_MOUSE Outer dense fiber protein 2 OS=Mus musculus GN=Odf2 PE=1 SV=1;tr|A3KGV9|A3KGV9_MOUSE Outer dense fiber protein 2 OS=Mus musculus GN=Odf2 PE=1 SV=1;sp|A3KGV1-7|ODFP2_MOUSE Isoform 7 of Outer dense fiber protein 2 OS=Mus musculus GN=Od	78.3	78.3	3	17255000000000	988430000000	368990000000	232500000000	540220000000	274100000000	44380000000	8531800000	5045000000	418470000000	1502300000000	554070000000	1563700000000	319830000000	1414800000000	499050000000	1565200000000	417320000000	1396200000000	387090000000	1917600000000	358520000000
Odf3	29.8417	33.2784	30.397	34.2289	28.794	34.4949	29.5184	34.6088	29.6867	34.6766	29.5278	35.3957	28.876	33.0865	28.9263	31.8675	Q920N1;E9QNR9	Q920N1;E9QNR9	20;17	20;17	20;17	Outer dense fiber protein 3	Odf3	sp|Q920N1|ODF3A_MOUSE Outer dense fiber protein 3 OS=Mus musculus GN=Odf3 PE=1 SV=2;tr|E9QNR9|E9QNR9_MOUSE Outer dense fiber protein 3 OS=Mus musculus GN=Odf3 PE=4 SV=1	75.6	75.6	75.6	485020000000	15272000000	35506000000	24005000000	3910800000	22523000000	11972000000	1370200000	416520000	2594300000	20192000000	3617800000	42872000000	394650000	46334000000	2202400000	66628000000	1203200000	75501000000	859570000	90685000000	383650000
Odf3b	25.9979	27.0268	26.5115	29.489	25.1136	29.1202	25.2104	31.2231	24.4504	31.4755	25.0254	30.7937	23.9705	26.3762	25.4731	24.3354	Q5M8M2	Q5M8M2	14	14	14	Outer dense fiber protein 3B	Odf3b	sp|Q5M8M2|ODF3B_MOUSE Outer dense fiber protein 3B OS=Mus musculus GN=Odf3b PE=2 SV=1	71.4	71.4	71.4	30208000000	376370000	0	5686100000	1756900000	197790000	611950000	361050000	25049000	0	375440000	85142000	2798700000	31941000	2222500000	22751000	5296100000	0	6120500000	28043000	3987800000	0
Odf3l1	24.7538	29.8701	27.581	30.8147	24.4772	30.5975	24.7237	32.6872	26.9936	31.6448	25.2507	32.2149	27.2011	29.0512	23.1704	27.6703	Q810P2	Q810P2	16	16	16	Outer dense fiber protein 3-like protein 1	Odf3l1	sp|Q810P2|OD3L1_MOUSE Outer dense fiber protein 3-like protein 1 OS=Mus musculus GN=Odf3l1 PE=2 SV=1	81.1	81.1	81.1	59829000000	587260000	4832400000	1802300000	1475200000	2223800000	2138800000	0	0	114180000	2234100000	199710000	4719900000	0	5148800000	78244000	11026000000	43829000	10801000000	7435300	11395000000	31247000
OTTMUSG00000016789	25.3257	29.1205	26.2966	28.9715	26.0897	28.4616	26.1381	29.031	26.5517	28.2269	26.0684	27.8378	26.027	27.7519	25.8784	27.3462	Q5M8Q2	Q5M8Q2	4	4	1	Histone H2A	OTTMUSG00000016789	tr|Q5M8Q2|Q5M8Q2_MOUSE Histone H2A OS=Mus musculus GN=OTTMUSG00000016789 PE=2 SV=1	40	40	9.5	8115500000	508030000	165060000	0	0	0	0	0	0	135350000	1241700000	281770000	1044100000	71194000	1111000000	130170000	1302300000	122700000	687130000	87784000	416770000	57713000
Oxct2a	34.6832	37.6274	35.4005	37.941	35.2825	38.0646	34.8859	37.6501	35.8168	37.6826	36.1878	38.4032	35.7258	37.7231	34.9306	37.0728	Q9JJN4	Q9JJN4	40	40	1	Succinyl-CoA:3-ketoacid coenzyme A transferase 2A, mitochondrial	Oxct2a	sp|Q9JJN4|SCO2A_MOUSE Succinyl-CoA:3-ketoacid coenzyme A transferase 2A, mitochondrial OS=Mus musculus GN=Oxct2a PE=2 SV=2	81	81	6.2	6104600000000	335780000000	378940000000	105450000000	130930000000	133420000000	117860000000	16084000000	11997000000	92634000000	452210000000	132340000000	621150000000	72679000000	580390000000	95119000000	624980000000	93837000000	697030000000	92920000000	704800000000	73149000000
Oxsm	30.8526	32.7549	31.189	32.6956	31.0415	32.6815	31.0916	32.4626	31.2158	32.2738	31.654	33.0086	31.4358	32.5957	31.1932	32.2369	Q148P2;Q9D404;D3Z6F9	Q148P2;Q9D404	18;18;8	18;18;8	18;18;8	3-oxoacyl-[acyl-carrier-protein] synthase, mitochondrial	Oxsm	tr|Q148P2|Q148P2_MOUSE 3-oxoacyl-[acyl-carrier-protein] synthase, mitochondrial OS=Mus musculus GN=Oxsm PE=2 SV=1;sp|Q9D404|OXSM_MOUSE 3-oxoacyl-[acyl-carrier-protein] synthase, mitochondrial OS=Mus musculus GN=Oxsm PE=1 SV=1	68.6	68.6	68.6	171860000000	5224600000	4503800000	9463300000	6730100000	1843800000	2104600000	1988000000	736670000	6115400000	15318000000	8175900000	15584000000	3249200000	12828000000	5078200000	17623000000	3229100000	13908000000	3307800000	16167000000	3078400000
Pacrg	29.1936	31.7733	30.0612	32.4387	29.7467	32.5726	30.1613	32.9349	30.1574	32.664	30.3668	32.4539	30.4454	31.3078	29.9775	30.4179	Q0VB91;Q9DAK2;Q3UXK4	Q0VB91;Q9DAK2;Q3UXK4	16;16;15	16;16;15	16;16;15	Parkin coregulated gene protein homolog	Pacrg	tr|Q0VB91|Q0VB91_MOUSE PARK2 co-regulated OS=Mus musculus GN=Pacrg PE=2 SV=1;sp|Q9DAK2|PACRG_MOUSE Parkin coregulated gene protein homolog OS=Mus musculus GN=Pacrg PE=1 SV=1;tr|Q3UXK4|Q3UXK4_MOUSE Putative uncharacterized protein OS=Mus musculus GN=Pacrg P	79.3	79.3	79.3	141050000000	8351600000	6060400000	7123200000	3271400000	5076400000	1430400000	1691700000	3719900000	1787300000	9686100000	3593800000	14805000000	1154000000	13669000000	2725500000	18800000000	1405400000	17571000000	1324400000	10897000000	1252400000
Park7	32.1478	34.5101	32.4477	34.3612	32.3452	34.5433	32.0986	34.5527	32.2728	34.1432	32.7573	34.9326	32.6105	35.2923	32.4187	35.9399	Q99LX0;A2A813;A2A815;D3K2X3;A2A817;A2A816	Q99LX0;A2A813;A2A815	14;12;9;6;6;6	14;12;9;6;6;6	14;12;9;6;6;6	Protein deglycase DJ-1	Park7	sp|Q99LX0|PARK7_MOUSE Protein deglycase DJ-1 OS=Mus musculus GN=Park7 PE=1 SV=1;tr|A2A813|A2A813_MOUSE Protein deglycase DJ-1 OS=Mus musculus GN=Park7 PE=1 SV=1;tr|A2A815|A2A815_MOUSE Protein deglycase DJ-1 (Fragment) OS=Mus musculus GN=Park7 PE=1 SV=8	81.5	81.5	81.5	606500000000	41365000000	16536000000	19496000000	13627000000	269940000	1902500000	1884900000	8670000000	11867000000	43777000000	14179000000	44057000000	6990900000	43328000000	11348000000	67920000000	5937800000	56183000000	7043800000	57915000000	5837900000
Pcmt1	30.58	32.3442	30.9043	32.2631	30.681	31.9848	30.8048	31.7463	30.8901	31.8238	30.829	32.7344	30.7753	32.5364	30.7888	32.6984	F7D432;E9PWE0;E0CYV0;Q545L9;P23506;P23506-2;Q8BPI6;F6V9F1;F6TXE3;E0CYF2	F7D432;E9PWE0;E0CYV0;Q545L9;P23506;P23506-2;Q8BPI6;F6V9F1	15;15;15;14;14;14;13;8;3;1	15;15;15;14;14;14;13;8;3;1	15;15;15;14;14;14;13;8;3;1	Protein-L-isoaspartate O-methyltransferase;Protein-L-isoaspartate(D-aspartate) O-methyltransferase	Pcmt1	tr|F7D432|F7D432_MOUSE Protein-L-isoaspartate O-methyltransferase (Fragment) OS=Mus musculus GN=Pcmt1 PE=1 SV=1;tr|E9PWE0|E9PWE0_MOUSE Protein-L-isoaspartate O-methyltransferase OS=Mus musculus GN=Pcmt1 PE=1 SV=1;tr|E0CYV0|E0CYV0_MOUSE Protein-L-isoasparta	74.2	74.2	74.2	126420000000	919700000	6297200000	2482300000	4837200000	6240100000	1327600000	2086800000	90305000	4425000000	10991000000	5162100000	10366000000	2182200000	7832500000	4437500000	9856800000	2088000000	7788300000	1765600000	16102000000	1781100000
Pdcd5	28.2601	30.4324	28.5342	30.0305	28.5186	30.0313	27.9306	29.6232	27.965	29.753	29.3899	30.6298	28.3874	31.0002	27.6724	31.6079	Q564F6;P56812;D3Z7Q5	Q564F6;P56812;D3Z7Q5	7;7;4	7;7;4	7;7;4	Programmed cell death protein 5	Pdcd5	tr|Q564F6|Q564F6_MOUSE MCG128907 OS=Mus musculus GN=Pdcd5 PE=1 SV=1;sp|P56812|PDCD5_MOUSE Programmed cell death protein 5 OS=Mus musculus GN=Pdcd5 PE=1 SV=3;tr|D3Z7Q5|D3Z7Q5_MOUSE Programmed cell death protein 5 OS=Mus musculus GN=Pdcd5 PE=1 SV=1	50.8	50.8	50.8	29378000000	548170000	0	836630000	2902700000	97952000	0	0	0	1062900000	3317400000	1153700000	2406500000	264410000	2278100000	744530000	1776700000	160960000	2573900000	596950000	3060000000	151060000
Pde8a	25.8926	27.0026	24.5373	26.6481	26.4882	26.7222	23.9854	26.8776	26.4963	29.1786	26.6698	27.9845	26.0829	27.5688	26.1128	26.5542	Q3UFX9;O88502;Q3UEE9	Q3UFX9;O88502	11;11;5	11;11;5	11;11;5	High affinity cAMP-specific and IBMX-insensitive 3,5-cyclic phosphodiesterase 8A	Pde8a	tr|Q3UFX9|Q3UFX9_MOUSE Phosphodiesterase OS=Mus musculus GN=Pde8a PE=2 SV=1;sp|O88502|PDE8A_MOUSE High affinity cAMP-specific and IBMX-insensitive 3,5-cyclic phosphodiesterase 8A OS=Mus musculus GN=Pde8a PE=1 SV=1	16.5	16.5	16.5	5009900000	39930000	530480000	187870000	177260000	28405000	90129000	0	0	49254000	282100000	71543000	324980000	149590000	382870000	53015000	685990000	140940000	775880000	131450000	356600000	30112000
Pdha2	33.4828	36.3548	33.9851	36.7618	34.0187	36.9251	33.8407	36.8992	34.5376	36.8532	34.7016	37.1246	34.5722	36.1002	34.0574	34.6303	P35487;Q9D9X9	P35487;Q9D9X9	23;22	23;22	23;22	Pyruvate dehydrogenase E1 component subunit alpha, testis-specific form, mitochondrial;Pyruvate dehydrogenase E1 component subunit alpha	Pdha2	sp|P35487|ODPAT_MOUSE Pyruvate dehydrogenase E1 component subunit alpha, testis-specific form, mitochondrial OS=Mus musculus GN=Pdha2 PE=1 SV=1;tr|Q9D9X9|Q9D9X9_MOUSE Pyruvate dehydrogenase E1 component subunit alpha OS=Mus musculus GN=Pdha2 PE=2 SV=1	71.1	71.1	71.1	2540700000000	59401000000	188790000000	167910000000	31376000000	25492000000	20741000000	4429100000	998790000	37002000000	202420000000	49199000000	270160000000	28259000000	252060000000	38948000000	310760000000	34329000000	302460000000	31116000000	297500000000	29677000000
Pdhb	35.0985	37.5414	35.5679	37.5362	35.9137	37.6365	35.9464	36.7654	36.3248	36.5604	36.4926	37.8474	36.2939	37.9889	35.914	37.0116	Q9D051	Q9D051	26	26	26	Pyruvate dehydrogenase E1 component subunit beta, mitochondrial	Pdhb	sp|Q9D051|ODPB_MOUSE Pyruvate dehydrogenase E1 component subunit beta, mitochondrial OS=Mus musculus GN=Pdhb PE=1 SV=1	85.8	85.8	85.8	4672300000000	173030000000	167740000000	159530000000	112050000000	30418000000	45112000000	31368000000	7893600000	118720000000	428760000000	150130000000	468810000000	100760000000	418540000000	180160000000	349380000000	120150000000	342070000000	111310000000	480940000000	98786000000
Pdhx	32.4054	35.0538	32.6718	35.0674	31.8858	35.076	32.7046	34.7578	32.266	34.458	32.1371	35.4105	32.2547	35.306	32.2462	35.1452	Q8BKZ9;A2AWH7;A2AWH8	Q8BKZ9	20;7;7	20;7;7	20;7;7	Pyruvate dehydrogenase protein X component, mitochondrial	Pdhx	sp|Q8BKZ9|ODPX_MOUSE Pyruvate dehydrogenase protein X component, mitochondrial OS=Mus musculus GN=Pdhx PE=1 SV=1	57.1	57.1	57.1	738280000000	15494000000	22613000000	29281000000	35966000000	15627000000	894000000	198330000	90799000	16377000000	73274000000	18845000000	79309000000	6122600000	71523000000	16499000000	78599000000	6741100000	61434000000	4668900000	88871000000	5137200000
Pdilt	24.7046	30.785	24.187	30.3708	26.9024	32.2595	23.9768	28.7235	24.1135	28.683	26.2913	28.7641	25.3197	29.2503	23.88	29.6467	Q9DAN1;A0A140LI41	Q9DAN1	27;5	27;5	27;5	Protein disulfide-isomerase-like protein of the testis	Pdilt	sp|Q9DAN1|PDILT_MOUSE Protein disulfide-isomerase-like protein of the testis OS=Mus musculus GN=Pdilt PE=1 SV=2	46.9	46.9	46.9	26124000000	597830000	1477600000	441860000	328540000	528360000	638350000	0	64490000	120900000	2908100000	85905000	2546400000	276940000	8202000000	54953000	2276200000	37967000	2227800000	114630000	1577900000	50706000
Pdlim3	25.7964	27.2004	26.5801	22.8022	24.6252	24.2648	25.036	25.7951	25.5649	26.2391	24.4619	26.2535	25.7092	28.7254	26.057	29.0999	A0A1B0GSX6;O70209	A0A1B0GSX6;O70209	5;5	5;5	5;5	PDZ and LIM domain protein 3	Pdlim3	tr|A0A1B0GSX6|A0A1B0GSX6_MOUSE PDZ and LIM domain 3, isoform CRA_a OS=Mus musculus GN=Pdlim3 PE=4 SV=1;sp|O70209|PDLI3_MOUSE PDZ and LIM domain protein 3 OS=Mus musculus GN=Pdlim3 PE=1 SV=1	24.2	24.2	24.2	3193400000	0	0	176770000	211900000	0	263950000	0	0	86658000	343470000	77415000	101650000	22683000	143790000	26439000	202480000	70373000	252650000	36591000	249920000	59378000
Pebp1	35.0237	37.7715	35.6113	37.3728	34.8395	37.441	34.6387	37.324	34.0684	37.1176	35.2865	37.8068	35.0602	38.1193	34.2546	38.6016	Q5EBQ2;Q3TGC5;P70296;D3Z1V4;D6RHS6	Q5EBQ2;Q3TGC5;P70296;D3Z1V4;D6RHS6	16;16;16;15;9	16;16;16;15;9	15;15;15;14;8	Phosphatidylethanolamine-binding protein 1;Hippocampal cholinergic neurostimulating peptide	Pebp1	tr|Q5EBQ2|Q5EBQ2_MOUSE MCG7941, isoform CRA_f OS=Mus musculus GN=Pebp1 PE=1 SV=1;tr|Q3TGC5|Q3TGC5_MOUSE Putative uncharacterized protein OS=Mus musculus GN=Pebp1 PE=2 SV=1;sp|P70296|PEBP1_MOUSE Phosphatidylethanolamine-binding protein 1 OS=Mus musculus GN=	94.1	94.1	94.1	4564300000000	105180000000	131650000000	290830000000	88135000000	161640000000	30504000000	4909400000	6011500000	116390000000	499790000000	153950000000	427020000000	52271000000	351380000000	64173000000	382800000000	25927000000	422810000000	49200000000	452190000000	41509000000
Pebp4	29.0541	32.1247	29.5894	32.0733	29.1098	31.7713	29.8022	32.3908	28.7346	32.3063	29.7084	31.7002	28.4872	31.9065	27.8788	30.5247	G3X8V3;Q9D9G2;Q9D9L9	G3X8V3;Q9D9G2	10;7;3	10;7;3	10;7;3	Phosphatidylethanolamine-binding protein 4	Pebp4	tr|G3X8V3|G3X8V3_MOUSE Phosphatidylethanolamine-binding protein 4 OS=Mus musculus GN=Pebp4 PE=1 SV=1;sp|Q9D9G2|PEBP4_MOUSE Phosphatidylethanolamine-binding protein 4 OS=Mus musculus GN=Pebp4 PE=1 SV=1	52.9	52.9	52.9	106190000000	4105200000	3276700000	2032100000	12545000000	3721100000	624900000	88542000	29646000	1768700000	10018000000	2408000000	8426900000	574430000	7551100000	1944700000	14858000000	437090000	17218000000	903510000	6864800000	413990000
Pfkm	30.7923	32.4521	30.9818	32.8838	30.5185	32.7356	30.8999	33.1359	30.7156	33.2279	31.1774	32.2736	30.7051	32.1774	30.1198	30.99	P47857-2;P47857-3;P47857;Q99K08;Q1LZL7;O35514	P47857-2;P47857-3;P47857;Q99K08	36;36;32;31;10;3	34;34;30;29;8;3	32;32;28;27;7;3	ATP-dependent 6-phosphofructokinase, muscle type;ATP-dependent 6-phosphofructokinase	Pfkm	sp|P47857-2|PFKAM_MOUSE Isoform 2 of ATP-dependent 6-phosphofructokinase, muscle type OS=Mus musculus GN=Pfkm;sp|P47857-3|PFKAM_MOUSE Isoform 3 of ATP-dependent 6-phosphofructokinase, muscle type OS=Mus musculus GN=Pfkm;sp|P47857|PFKAM_MOUSE ATP-dependent	58.2	56.1	53.8	186950000000	2181200000	8137600000	14967000000	6888200000	4798700000	3516000000	307440000	36332000	5713900000	13210000000	5441300000	21478000000	1570700000	17417000000	4087700000	23446000000	1781100000	29511000000	2191500000	9052900000	1469300000
Pfkp	31.5329	33.7863	31.9242	33.9999	31.5887	34.0167	31.7121	34.0509	31.6803	34.3888	32.3128	33.4923	31.9631	33.6409	30.9261	32.4251	Q8C605;Q9WUA3;Q9WUA3-2;Q8C8E8;Q9D255;F6YL81;D3YUA3	Q8C605;Q9WUA3;Q9WUA3-2	38;37;24;11;10;8;7	38;37;24;11;10;8;7	35;34;21;11;8;8;7	ATP-dependent 6-phosphofructokinase;ATP-dependent 6-phosphofructokinase, platelet type	Pfkp	tr|Q8C605|Q8C605_MOUSE ATP-dependent 6-phosphofructokinase OS=Mus musculus GN=Pfkp PE=1 SV=1;sp|Q9WUA3|PFKAP_MOUSE ATP-dependent 6-phosphofructokinase, platelet type OS=Mus musculus GN=Pfkp PE=1 SV=1;sp|Q9WUA3-2|PFKAP_MOUSE Isoform 2 of ATP-dependent 6-pho	58.8	58.8	54.1	411240000000	5226500000	16117000000	22584000000	19029000000	8050100000	20232000000	3459300000	647690000	8914400000	32891000000	10337000000	40013000000	4431300000	34273000000	8880500000	50094000000	3849800000	62564000000	5138100000	25386000000	3904500000
Pfn3	26.9021	31.1943	28.3982	32.128	24.4026	32.297	27.929	31.4692	27.4908	31.4441	28.086	33.022	26.8695	31.668	26.9366	30.0987	Q9DAD6;B0ZE73	Q9DAD6	7;2	7;2	7;2	Profilin-3	Pfn3	sp|Q9DAD6|PROF3_MOUSE Profilin-3 OS=Mus musculus GN=Pfn3 PE=1 SV=1	63.5	63.5	63.5	86329000000	4687300000	196040000	4656500000	1360700000	4750800000	3018300000	554750000	47162000	442830000	5762600000	913510000	9888100000	68094000	10196000000	798540000	7346700000	272560000	8699700000	242610000	16102000000	142420000
Pgam1	29.5737	30.8527	29.5728	30.1246	29.2817	30.1493	29.0509	30.4996	28.818	30.4294	29.0771	30.0385	28.6521	30.3811	28.6528	29.3818	Q3U7Z6;Q9DBJ1;Q6NWV5	Q3U7Z6;Q9DBJ1;Q6NWV5	12;12;10	9;9;7	9;9;7	Phosphoglycerate mutase 1	Pgam1	tr|Q3U7Z6|Q3U7Z6_MOUSE Phosphoglycerate mutase OS=Mus musculus GN=Pgam1 PE=1 SV=1;sp|Q9DBJ1|PGAM1_MOUSE Phosphoglycerate mutase 1 OS=Mus musculus GN=Pgam1 PE=1 SV=3;tr|Q6NWV5|Q6NWV5_MOUSE Pgam1 protein (Fragment) OS=Mus musculus GN=Pgam1 PE=2 SV=1	53.5	45.7	45.7	36124000000	1500700000	746130000	209660000	2688400000	17867000	23428000	0	0	2311500000	4548000000	2037300000	2727900000	1000900000	2465100000	1281000000	4683200000	531400000	3641000000	444810000	2184000000	296730000
Pgam2	32.7827	36.2386	33.3857	35.8813	33.1091	36.1175	32.5899	36.2849	32.3471	36.2783	33.1721	36.4702	32.9275	36.1717	31.4973	35.22	Q5NCI4;O70250	Q5NCI4;O70250	19;19	19;19	16;16	Phosphoglycerate mutase 2	Pgam2	tr|Q5NCI4|Q5NCI4_MOUSE Phosphoglycerate mutase OS=Mus musculus GN=Pgam2 PE=1 SV=1;sp|O70250|PGAM2_MOUSE Phosphoglycerate mutase 2 OS=Mus musculus GN=Pgam2 PE=1 SV=3	73.5	73.5	61.3	1706900000000	77556000000	122980000000	62565000000	30629000000	24076000000	26127000000	14632000000	6688300000	23880000000	170320000000	28897000000	148350000000	15723000000	157730000000	17661000000	209690000000	7160100000	209640000000	11850000000	182830000000	9675000000
Pgk2	34.6122	37.9339	34.9924	37.6294	34.1752	37.5534	34.138	37.4925	33.6926	37.5155	34.7408	38.0016	34.263	38.0403	33.0991	38.3145	P09041	P09041	37	37	31	Phosphoglycerate kinase 2	Pgk2	sp|P09041|PGK2_MOUSE Phosphoglycerate kinase 2 OS=Mus musculus GN=Pgk2 PE=1 SV=4	85.4	85.4	77.7	5065400000000	144610000000	296790000000	151410000000	45671000000	96309000000	100470000000	28293000000	12138000000	85522000000	576250000000	99595000000	508170000000	31550000000	420000000000	47861000000	515230000000	20238000000	579400000000	31483000000	582790000000	24602000000
Pgls	30.3111	32.5025	30.331	32.2962	29.3485	32.3109	29.8668	31.9828	29.5307	31.8748	29.8384	32.5727	29.6322	32.3056	29.2122	31.8144	Q9CQ60;D3Z4X1;Q8CBG6;F6X8L5;Q8C6M6	Q9CQ60;D3Z4X1;Q8CBG6	12;8;8;5;4	12;8;8;5;4	12;8;8;5;4	6-phosphogluconolactonase	Pgls	sp|Q9CQ60|6PGL_MOUSE 6-phosphogluconolactonase OS=Mus musculus GN=Pgls PE=1 SV=1;tr|D3Z4X1|D3Z4X1_MOUSE 6-phosphogluconolactonase OS=Mus musculus GN=Pgls PE=1 SV=1;tr|Q8CBG6|Q8CBG6_MOUSE 6-phosphogluconolactonase OS=Mus musculus GN=Pgls PE=1 SV=1	76.3	76.3	76.3	113470000000	372990000	3562000000	9661800000	1851500000	3598700000	1592700000	92437000	266080000	3428000000	13004000000	3818100000	10564000000	1050900000	10204000000	2434600000	10701000000	736650000	10438000000	745500000	14198000000	774660000
Pgp	30.852	32.1061	30.6629	31.3659	30.0814	31.9932	30.33	30.672	29.3354	31.0594	30.4408	31.6899	30.0321	31.2538	29.2093	29.7954	Q8CHP8;Q5XK18;Q9CVY8;Q3MI13	Q8CHP8;Q5XK18	18;11;8;6	18;11;8;6	18;11;8;6	Phosphoglycolate phosphatase	Pgp	sp|Q8CHP8|PGP_MOUSE Glycerol-3-phosphate phosphatase OS=Mus musculus GN=Pgp PE=1 SV=1;tr|Q5XK18|Q5XK18_MOUSE Pgp protein OS=Mus musculus GN=Pgp PE=2 SV=1	83.2	83.2	83.2	82294000000	1492100000	1099700000	5719300000	4265300000	2587400000	619350000	101340000	42517000	5051800000	12061000000	4258000000	6214400000	1190500000	9943000000	2610900000	4681100000	538380000	6640100000	1296300000	6542300000	1068100000
Phospho1	28.2879	31.5271	29.0679	32.0046	27.9548	31.7617	28.8549	32.0637	28.7891	32.3184	28.9344	31.6719	28.9025	31.3553	28.4484	30.2061	Q8R2H9;H3BLB1;A7DTG4;F6Y6Q2;A2A620	Q8R2H9;H3BLB1	12;7;3;2;2	12;7;3;2;2	12;7;3;2;2	Phosphoethanolamine/phosphocholine phosphatase	Phospho1	sp|Q8R2H9|PHOP1_MOUSE Phosphoethanolamine/phosphocholine phosphatase OS=Mus musculus GN=Phospho1 PE=1 SV=1;tr|H3BLB1|H3BLB1_MOUSE Phosphoethanolamine/phosphocholine phosphatase (Fragment) OS=Mus musculus GN=Phospho1 PE=1 SV=1	58.4	58.4	58.4	81405000000	3549500000	6308300000	198980000	0	781430000	4267600000	310790000	419720000	846460000	6719200000	1417100000	9493400000	380940000	7787600000	1611900000	12625000000	668040000	12194000000	651140000	5519900000	568880000
Phpt1	28.5846	30.6804	29.0338	30.7923	28.6553	30.5	28.6189	30.6954	29.1543	30.9738	29.5416	30.6872	29.0838	31.489	28.3619	31.4457	Q9DAK9	Q9DAK9	8	8	8	14 kDa phosphohistidine phosphatase	Phpt1	sp|Q9DAK9|PHP14_MOUSE 14 kDa phosphohistidine phosphatase OS=Mus musculus GN=Phpt1 PE=1 SV=1	66.1	66.1	66.1	42087000000	3572300000	1219900000	0	1063500000	681140000	123390000	157940000	29765000	1150700000	3539200000	1441400000	5578200000	653470000	3598800000	827520000	3371700000	643710000	2853700000	759680000	3312100000	568580000
Pitpna	27.5884	28.7795	27.5784	29.3157	27.7171	29.1678	27.5844	29.1186	27.5121	28.9434	27.512	28.5727	27.252	29.8573	27.1178	28.3567	Q5ND42;Q3UE53;Q3TGI6;P53810;J3QQ30;J3QPW1;Q3TIQ3;F8WGG5	Q5ND42;Q3UE53;Q3TGI6;P53810;J3QQ30;J3QPW1;Q3TIQ3	15;15;15;15;14;14;14;3	15;15;15;15;14;14;14;3	13;13;13;13;12;12;12;2	Phosphatidylinositol transfer protein alpha isoform	Pitpna	tr|Q5ND42|Q5ND42_MOUSE Putative uncharacterized protein OS=Mus musculus GN=Pitpna PE=1 SV=1;tr|Q3UE53|Q3UE53_MOUSE Putative uncharacterized protein OS=Mus musculus GN=Pitpna PE=2 SV=1;tr|Q3TGI6|Q3TGI6_MOUSE Putative uncharacterized protein (Fragment) OS=Mu	48.3	48.3	42.1	15187000000	512690000	1208700000	254820000	821610000	64256000	66169000	32648000	8569900	859670000	1567100000	764280000	1329100000	275080000	1279800000	600060000	1452700000	182970000	1531100000	196710000	650630000	185370000
Pkib	27.2205	30.208	27.3015	29.4393	23.7146	28.7378	26.8553	29.1288	24.6095	31.8168	25.8404	29.8804	24.6999	30.0863	24.4047	29.4008	F7D7A9;Q3TZU5;Q6P8N5;Q8BNE5;Q04758;Q5M8R3;Q04758-2	F7D7A9;Q3TZU5;Q6P8N5;Q8BNE5;Q04758;Q5M8R3;Q04758-2	4;3;3;3;3;2;2	4;3;3;3;3;2;2	4;3;3;3;3;2;2	cAMP-dependent protein kinase inhibitor beta	Pkib	tr|F7D7A9|F7D7A9_MOUSE cAMP-dependent protein kinase inhibitor beta OS=Mus musculus GN=Pkib PE=1 SV=1;tr|Q3TZU5|Q3TZU5_MOUSE Protein kinase inhibitor beta, cAMP dependent, testis specific, isoform CRA_c OS=Mus musculus GN=Pkib PE=1 SV=1;tr|Q6P8N5|Q6P8N5_MO	61.8	61.8	61.8	26565000000	291630000	48642000	314450000	0	0	0	0	0	133400000	534110000	193450000	468280000	0	441390000	66945000	349640000	18486000	22373000000	28783000	552260000	16317000
Pkm.1	34.2749	36.942	34.6273	37.1022	34.9078	37.3444	34.8608	37.0509	35.0675	36.7427	35.6075	37.5157	35.2241	37.0843	34.5952	36.4959	P52480-2	P52480-2	42	42	4	Pyruvate kinase PKM	Pkm	sp|P52480-2|KPYM_MOUSE Isoform M1 of Pyruvate kinase PKM OS=Mus musculus GN=Pkm	76.1	76.1	10	3517100000000	196670000000	174040000000	159320000000	26734000000	13459000000	73518000000	54774000000	14316000000	69455000000	300780000000	80039000000	350600000000	42372000000	350400000000	79113000000	375680000000	45257000000	311330000000	51520000000	393700000000	39885000000
Pla2g10	25.3201	28.3523	27.3058	28.5772	24.3385	28.7668	24.802	28.3583	26.5747	27.9502	27.9105	29.4381	23.7961	29.389	25.4157	30.1295	Q8C5Y6;Q9QXX3;S4W5N8;Q8K130	Q8C5Y6;Q9QXX3;S4W5N8;Q8K130	6;6;3;3	6;6;3;3	6;6;3;3	Phospholipase A(2);Group 10 secretory phospholipase A2	Pla2g10	tr|Q8C5Y6|Q8C5Y6_MOUSE Putative uncharacterized protein (Fragment) OS=Mus musculus GN=Pla2g10 PE=2 SV=1;sp|Q9QXX3|PA2GX_MOUSE Group 10 secretory phospholipase A2 OS=Mus musculus GN=Pla2g10 PE=1 SV=1;tr|S4W5N8|S4W5N8_MOUSE Phospholipase A(2) OS=Mus musculus	61.7	61.7	61.7	11468000000	832210000	0	233960000	735090000	258630000	1194300000	40030000	0	64094000	1156900000	159230000	849420000	0	820910000	0	1020100000	125890000	868510000	221820000	1116900000	33397000
Pla2g6	27.6636	30.7401	27.9077	30.9105	26.6085	30.8484	27.6177	31.1293	27.0772	31.2138	27.3894	30.3424	26.8962	30.2166	26.5889	27.6879	P97819;Q3UN31;P97819-2;Q7TPX2;Q3U613;G3UX52;G3UY97;G3UX73	P97819;Q3UN31;P97819-2;Q7TPX2;Q3U613	32;28;28;27;27;6;6;1	32;28;28;27;27;6;6;1	32;28;28;27;27;6;6;1	85/88 kDa calcium-independent phospholipase A2	Pla2g6	sp|P97819|PLPL9_MOUSE 85/88 kDa calcium-independent phospholipase A2 OS=Mus musculus GN=Pla2g6 PE=1 SV=3;tr|Q3UN31|Q3UN31_MOUSE Phospholipase A2, group VI, isoform CRA_d OS=Mus musculus GN=Pla2g6 PE=2 SV=1;sp|P97819-2|PLPL9_MOUSE Isoform Short of 85/88 kDa	55.1	55.1	55.1	37322000000	587910000	1721100000	669790000	2332400000	2813300000	121280000	42971000	266910000	607160000	2753900000	947400000	3577900000	124980000	3668200000	500970000	4035000000	99554000	4239200000	161790000	2325900000	167340000
Plb1	29.186	33.3153	29.767	33.2939	30.2449	33.6614	29.7943	33.4684	30.5	33.4225	31.168	33.7713	30.157	33.5457	30.0245	33.2334	Q3TTY0;Q3TTY0-3;Q3TTY0-2;Q3TTY0-4;Q8K255	Q3TTY0;Q3TTY0-3;Q3TTY0-2	56;31;29;11;8	56;31;29;11;8	56;31;29;11;8	Phospholipase B1, membrane-associated;Phospholipase A2;Lysophospholipase	Plb1	sp|Q3TTY0|PLB1_MOUSE Phospholipase B1, membrane-associated OS=Mus musculus GN=Plb1 PE=1 SV=2;sp|Q3TTY0-3|PLB1_MOUSE Isoform 3 of Phospholipase B1, membrane-associated OS=Mus musculus GN=Plb1;sp|Q3TTY0-2|PLB1_MOUSE Isoform 2 of Phospholipase B1, membrane-as	52.5	52.5	52.5	240110000000	3999300000	2746600000	6350600000	7794800000	5126300000	2984100000	5978500000	454790000	3996100000	21758000000	4366000000	24946000000	702580000	29052000000	1344800000	30693000000	5443900000	26890000000	1158600000	32032000000	548050000
Plbd1	30.0108	32.7196	30.6613	33.0136	30.258	33.3038	30.3887	33.2272	30.7321	33.3433	31.0835	33.1208	30.6393	32.6384	30.0495	31.5663	A0A0R4J0B2;Q8VCI0;A0A0N4SV60	A0A0R4J0B2;Q8VCI0	23;23;3	23;23;3	23;23;3	Phospholipase B-like 1;Phospholipase B-like 1 chain A;Phospholipase B-like 1 chain B;Phospholipase B-like 1 chain C	Plbd1	tr|A0A0R4J0B2|A0A0R4J0B2_MOUSE Phospholipase B-like 1 OS=Mus musculus GN=Plbd1 PE=1 SV=1;sp|Q8VCI0|PLBL1_MOUSE Phospholipase B-like 1 OS=Mus musculus GN=Plbd1 PE=1 SV=1	42.5	42.5	42.5	199650000000	2600300000	5297600000	4147200000	12605000000	5617800000	8171100000	797460000	160600000	2720100000	16889000000	4128800000	21116000000	1723400000	20897000000	3024500000	24391000000	1936600000	27697000000	2425600000	18835000000	1398600000
Plekhh2	24.0842	26.7175	24.1278	26.075	24.8969	26.3343	25.6355	25.0098	27.136	25.2027	24.9324	27.7072	23.1514	27.5328	25.62	28.6967	Q8C115-3;Q8C115;Q8C115-2;Q80TI1	Q8C115-3;Q8C115;Q8C115-2	14;14;7;1	14;14;7;1	14;14;7;1	Pleckstrin homology domain-containing family H member 2	Plekhh2	sp|Q8C115-3|PKHH2_MOUSE Isoform 3 of Pleckstrin homology domain-containing family H member 2 OS=Mus musculus GN=Plekhh2;sp|Q8C115|PKHH2_MOUSE Pleckstrin homology domain-containing family H member 2 OS=Mus musculus GN=Plekhh2 PE=1 SV=3;sp|Q8C115-2|PKHH2_MOU	11.5	11.5	11.5	3349200000	471420000	0	0	124700000	113470000	143430000	28618000	0	0	381090000	0	261720000	32148000	322590000	12043000	165190000	36234000	384080000	20176000	351890000	59965000
Pmfbp1	25.5626	31.2898	26.5901	31.4906	27.0134	31.5616	27.0226	30.8903	27.7498	30.7547	29.2887	31.7812	27.2704	31.7956	26.2755	32.4954	B2RR67;Q9WVQ0;Q8CEM3	B2RR67;Q9WVQ0	54;54;2	54;54;2	54;54;2	Polyamine-modulated factor 1-binding protein 1	Pmfbp1	tr|B2RR67|B2RR67_MOUSE Polyamine modulated factor 1 binding protein 1 OS=Mus musculus GN=Pmfbp1 PE=2 SV=1;sp|Q9WVQ0|PMFBP_MOUSE Polyamine-modulated factor 1-binding protein 1 OS=Mus musculus GN=Pmfbp1 PE=2 SV=1	56.2	56.2	56.2	54561000000	2822700000	3191700000	801170000	760520000	66410000	0	0	0	138770000	6411300000	363250000	6697300000	310970000	5681500000	434000000	5589000000	296580000	4537400000	525230000	7330900000	248640000
Pmm2	28.194	30.0335	28.47	30.4597	27.1671	30.2808	27.9794	30.2225	27.926	29.8663	28.2621	30.6009	27.7676	30.1342	26.1401	29.0011	Q545N8;Q9Z2M7;Q9DCE3;Q9D1M5;Q9CZE9;Q9D6D9;Q91W01;Q545Q8;O35621	Q545N8;Q9Z2M7;Q9DCE3;Q9D1M5;Q9CZE9	12;12;10;10;7;2;2;2;2	12;12;10;10;7;2;2;2;2	12;12;10;10;7;2;2;2;2	Phosphomannomutase;Phosphomannomutase 2	Pmm2	tr|Q545N8|Q545N8_MOUSE Phosphomannomutase OS=Mus musculus GN=Pmm2 PE=1 SV=1;sp|Q9Z2M7|PMM2_MOUSE Phosphomannomutase 2 OS=Mus musculus GN=Pmm2 PE=1 SV=1;tr|Q9DCE3|Q9DCE3_MOUSE Phosphomannomutase OS=Mus musculus GN=Pmm2 PE=2 SV=1;tr|Q9D1M5|Q9D1M5_MOUSE Phosp	52.9	52.9	52.9	25581000000	2059500000	524470000	0	299870000	0	0	0	0	1183500000	2834300000	992310000	2635300000	194370000	2578700000	623630000	2775000000	309000000	2649800000	294940000	3349900000	146240000
Ppef1	25.0716	28.0517	26.3199	28.9359	24.9072	28.4412	24.2452	29.166	23.7573	29.3207	27.1093	27.9162	25.1495	27.6954	25.5636	27.8574	O35655;Q3UQZ5;B7ZCG2	O35655	17;5;1	17;5;1	17;5;1	Serine/threonine-protein phosphatase with EF-hands 1	Ppef1	sp|O35655|PPE1_MOUSE Serine/threonine-protein phosphatase with EF-hands 1 OS=Mus musculus GN=Ppef1 PE=2 SV=2	33.2	33.2	33.2	8941000000	311500000	514190000	537650000	0	0	83204000	225560000	84366000	68325000	893650000	19538000	1005300000	58824000	752940000	113060000	1314600000	43616000	1750500000	113150000	512830000	19060000
Ppil6	26.6608	30.2177	27.6466	30.4172	28.1696	30.6642	28.538	30.7839	28.9298	30.5013	29.0076	30.256	28.7546	30.0245	28.3388	29.0528	B2RWF7;Q9D6D8	B2RWF7;Q9D6D8	13;9	13;9	13;9	Peptidyl-prolyl cis-trans isomerase-like 6	Ppil6	tr|B2RWF7|B2RWF7_MOUSE MCG15480 OS=Mus musculus GN=Ppil6 PE=1 SV=1;sp|Q9D6D8|PPIL6_MOUSE Peptidyl-prolyl cis-trans isomerase-like 6 OS=Mus musculus GN=Ppil6 PE=1 SV=1	54.3	54.3	54.3	34823000000	775820000	611260000	2733400000	261780000	2658200000	466800000	47255000	0	260920000	2336700000	650760000	4087500000	291260000	3391500000	743200000	5060700000	484870000	4093800000	462030000	3033300000	360560000
Ppm1b	26.429	29.8655	27.2599	29.7086	26.7828	29.0626	25.3234	30.2049	26.1464	30.9366	27.5521	27.1572	26.619	28.4466	26.9399	27.8488	Q5BKS2;Q99NF7;Q546R1;P36993-2;P36993-4;P36993;P36993-3;P36993-5;Q3V461	Q5BKS2;Q99NF7;Q546R1;P36993-2;P36993-4;P36993;P36993-3;P36993-5;Q3V461	16;16;14;14;14;14;14;14;8	16;16;14;14;14;14;14;14;8	14;14;12;12;12;12;12;12;8	Protein phosphatase 1B	Ppm1b	tr|Q5BKS2|Q5BKS2_MOUSE Protein phosphatase 1B, magnesium dependent, beta isoform OS=Mus musculus GN=Ppm1b PE=2 SV=1;tr|Q99NF7|Q99NF7_MOUSE Ppm1b protein OS=Mus musculus GN=Ppm1b PE=1 SV=1;tr|Q546R1|Q546R1_MOUSE Protein phosphatase 1B1 43 kDa isoform OS=Mus	51.9	51.9	47.3	20919000000	808090000	598400000	1682300000	1128300000	368750000	72214000	16758000	0	353660000	1626500000	502840000	1725900000	153540000	1046600000	177660000	3206300000	92952000	5575600000	269680000	230640000	131000000
Ppp1r11	29.5631	31.3435	28.9133	30.8262	28.7737	30.6757	27.7646	31.2315	27.9016	30.2055	29.1981	31.3738	27.6137	31.8845	27.0074	32.2714	A5A4Y9;A5A4Z2;G3UZ30;Q8K1L5;A5A4Z1;A5A4Z0	A5A4Y9;A5A4Z2;G3UZ30;Q8K1L5;A5A4Z1;A5A4Z0	6;5;5;4;3;3	6;5;5;4;3;3	6;5;5;4;3;3	Protein phosphatase 1 regulatory subunit 11	Ppp1r11	tr|A5A4Y9|A5A4Y9_MOUSE Protein phosphatase 1 regulatory subunit 11 OS=Mus musculus GN=Ppp1r11 PE=1 SV=1;tr|A5A4Z2|A5A4Z2_MOUSE TCTEX5 isoform 2 OS=Mus musculus GN=Ppp1r11 PE=2 SV=1;tr|G3UZ30|G3UZ30_MOUSE Protein phosphatase 1 regulatory subunit 11 (Fragmen	82.4	82.4	82.4	47312000000	2563100000	287090000	2009400000	1530500000	40654000	0	0	0	2217300000	6082300000	1274800000	3231500000	484570000	3147400000	574630000	4761000000	381220000	3029300000	631970000	4904000000	194860000
Ppp1r2	27.7804	31.3044	28.0757	30.7607	28.4661	30.3201	27.6438	30.5279	28.3705	29.7178	30.1684	31.7387	29.0167	32.1486	26.4704	33.0424	D3Z3A0;Q9DCL8;Q9CT86	D3Z3A0;Q9DCL8;Q9CT86	11;11;6	10;10;5	4;4;1	Protein phosphatase inhibitor 2	Ppp1r2	tr|D3Z3A0|D3Z3A0_MOUSE MCG126099, isoform CRA_b OS=Mus musculus GN=Ppp1r2 PE=1 SV=1;sp|Q9DCL8|IPP2_MOUSE Protein phosphatase inhibitor 2 OS=Mus musculus GN=Ppp1r2 PE=1 SV=3;tr|Q9CT86|Q9CT86_MOUSE Putative uncharacterized protein (Fragment) OS=Mus musculus	56.4	56.4	22.1	56855000000	3642800000	2527200000	3960300000	402270000	25352000	0	0	0	1000600000	4681800000	749560000	3987500000	526890000	4075700000	469880000	3646400000	558040000	4406100000	1150300000	7167500000	640330000
Ppp1r32	29.0685	32.6436	29.9464	32.8736	29.5063	33.032	29.8377	32.6393	29.8454	32.3489	29.7381	33.6086	29.8512	33.2316	29.9404	32.7932	A0A0R4J0F3;Q148A4	A0A0R4J0F3;Q148A4	23;22	23;22	23;22	Protein phosphatase 1 regulatory subunit 32	Ppp1r32	tr|A0A0R4J0F3|A0A0R4J0F3_MOUSE Protein phosphatase 1 regulatory subunit 32 OS=Mus musculus GN=Ppp1r32 PE=1 SV=1;sp|Q148A4|PPR32_MOUSE Protein phosphatase 1 regulatory subunit 32 OS=Mus musculus GN=Ppp1r32 PE=1 SV=1	69.3	69.3	69.3	168410000000	4187600000	6210000000	5483500000	10057000000	6666800000	228250000	17439000	0	1230500000	15080000000	2142000000	17983000000	523920000	18954000000	1482000000	16157000000	898220000	13910000000	543460000	26048000000	790420000
Ppp2r4	28.7299	31.2064	28.4854	31.1036	28.0256	31.1002	28.0437	31.0475	27.5675	30.7278	28.9221	30.8	27.6887	30.9032	27.449	31.044	Q8C0E1;Q543N6;P58389;A2AWE9;A2AWF0;B7ZDE0;F6Z6I0;D6RFC2	Q8C0E1;Q543N6;P58389;A2AWE9	13;13;13;10;5;4;4;1	13;13;13;10;5;4;4;1	13;13;13;10;5;4;4;1	Serine/threonine-protein phosphatase 2A activator	Ppp2r4	tr|Q8C0E1|Q8C0E1_MOUSE Serine/threonine-protein phosphatase 2A activator OS=Mus musculus GN=Ptpa PE=2 SV=1;tr|Q543N6|Q543N6_MOUSE Serine/threonine-protein phosphatase 2A activator OS=Mus musculus GN=Ptpa PE=1 SV=1;sp|P58389|PTPA_MOUSE Serine/threonine-prot	71.2	71.2	71.2	50035000000	1383500000	132020000	2405200000	875500000	4809900000	3563600000	0	0	1444500000	4208500000	1371800000	4787900000	618760000	4674900000	768750000	5077100000	372560000	4547200000	623470000	3387600000	271460000
Ppp3cc	27.199	30.2764	27.1645	30.5299	26.1142	29.3887	26.9833	30.4353	26.5919	30.6126	27.2405	29.5006	26.9605	29.2425	26.9449	27.7818	Q3V074;Q80XK0;P48455;Q9D5R5	Q3V074;Q80XK0;P48455;Q9D5R5	13;13;13;9	13;13;13;9	10;10;10;6	Serine/threonine-protein phosphatase;Serine/threonine-protein phosphatase 2B catalytic subunit gamma isoform	Ppp3cc	tr|Q3V074|Q3V074_MOUSE Serine/threonine-protein phosphatase OS=Mus musculus GN=Ppp3cc PE=1 SV=1;tr|Q80XK0|Q80XK0_MOUSE Serine/threonine-protein phosphatase (Fragment) OS=Mus musculus GN=Ppp3cc PE=2 SV=1;sp|P48455|PP2BC_MOUSE Serine/threonine-protein phosph	32.7	32.7	27.3	25553000000	0	2075400000	1881500000	423040000	679250000	1062900000	59925000	61315000	268990000	2797300000	371740000	2877900000	45726000	2444100000	207760000	2974600000	133240000	3788300000	237960000	1611700000	163680000
Ppp3r2	26.7643	30.2597	27.3274	29.5619	27.6026	28.7699	26.7213	29.1804	27.5846	29.2693	28.6058	28.3458	28.1785	30.3099	27.1695	30.4829	Q497S1;Q63811	Q497S1;Q63811	9;9	9;9	8;8	Calcineurin subunit B type 2	Ppp3r2	tr|Q497S1|Q497S1_MOUSE Protein phosphatase 3, regulatory subunit B, alpha isoform (Calcineurin B, type II) OS=Mus musculus GN=Ppp3r2 PE=1 SV=1;sp|Q63811|CANB2_MOUSE Calcineurin subunit B type 2 OS=Mus musculus GN=Ppp3r2 PE=1 SV=3	48.6	48.6	44.1	17288000000	566500000	1258800000	892690000	0	0	0	0	0	330790000	2399000000	247590000	1646100000	514750000	911710000	340420000	1331700000	440380000	1867700000	577800000	638120000	309360000
Ppp4r1	27.247	28.4988	27.5829	27.8802	26.3955	26.7095	27.103	28.2032	26.0438	29.5147	27.3917	27.4884	27.0133	28.7982	26.013	28.8789	E9PX53;E9QPR5;Q8K2V1;Q3TLM9;E0CXK8;F6TLH3;Q8K2V1-2;E0CYV2;F6V294;Q9CXV4;E0CX37;F6U5N5	E9PX53;E9QPR5;Q8K2V1;Q3TLM9;E0CXK8	20;20;20;19;12;9;8;7;3;3;2;1	20;20;20;19;12;9;8;7;3;3;2;1	20;20;20;19;12;9;8;7;3;3;2;1	Serine/threonine-protein phosphatase 4 regulatory subunit 1	Ppp4r1	tr|E9PX53|E9PX53_MOUSE Serine/threonine-protein phosphatase 4 regulatory subunit 1 OS=Mus musculus GN=Ppp4r1 PE=1 SV=1;tr|E9QPR5|E9QPR5_MOUSE Serine/threonine-protein phosphatase 4 regulatory subunit 1 OS=Mus musculus GN=Ppp4r1 PE=1 SV=1;sp|Q8K2V1|PP4R1_MO	31.2	31.2	31.2	10369000000	605240000	293940000	372110000	490580000	357380000	310200000	213000000	105990000	507860000	438200000	451050000	552900000	208030000	250450000	345070000	686440000	109320000	2352200000	239650000	371240000	133370000
Ppp6r1	24.5552	23.6261	25.4383	23.8733	25.0834	26.14	23.9032	24.7862	25.1722	24.703	23.2222	26.5034	24.6224	26.5278	23.5126	28.7302	B2RUA5;Q7TSI3;A0A0U1RNI2;Q8BNQ1;A0A0U1RQ86;A0A0U1RPT0	B2RUA5;Q7TSI3;A0A0U1RNI2;Q8BNQ1	10;10;5;5;3;2	10;10;5;5;3;2	10;10;5;5;3;2	Serine/threonine-protein phosphatase 6 regulatory subunit 1	Ppp6r1	tr|B2RUA5|B2RUA5_MOUSE SAPS domain family, member 1 OS=Mus musculus GN=Ppp6r1 PE=2 SV=1;sp|Q7TSI3|PP6R1_MOUSE Serine/threonine-protein phosphatase 6 regulatory subunit 1 OS=Mus musculus GN=Ppp6r1 PE=1 SV=1;tr|A0A0U1RNI2|A0A0U1RNI2_MOUSE Serine/threonine-pr	20.1	20.1	20.1	2599200000	92486000	0	115800000	36363000	53297000	28472000	0	40772000	203770000	128760000	158920000	106310000	45691000	248440000	67713000	185560000	24255000	261020000	24099000	332870000	0
Prcp	30.7935	33.6157	31.3035	33.9396	31.3072	33.8567	30.9987	33.9082	31.4775	33.5183	31.6126	33.5645	30.9188	33.6205	30.3171	32.5115	Q7TMR0;A0A140LHY2;Q7TMR0-2;Q3UTR3	Q7TMR0;A0A140LHY2	20;14;4;3	20;14;4;3	20;14;4;3	Lysosomal Pro-X carboxypeptidase	Prcp	sp|Q7TMR0|PCP_MOUSE Lysosomal Pro-X carboxypeptidase OS=Mus musculus GN=Prcp PE=1 SV=2;tr|A0A140LHY2|A0A140LHY2_MOUSE Lysosomal Pro-X carboxypeptidase OS=Mus musculus GN=Prcp PE=1 SV=1	46.8	46.8	46.8	313530000000	4733400000	12158000000	13562000000	14499000000	784990000	6437400000	5434400000	2593800000	4576300000	27475000000	7220000000	38064000000	3420200000	29368000000	4844500000	44642000000	3473300000	39415000000	2946300000	24176000000	1907700000
Prdx5	33.854	34.9936	34.1332	35.1983	33.8734	35.2785	34.3673	35.1353	34.0643	34.8838	34.3478	35.7641	34.4995	35.6516	34.7027	36.4194	Q3UWS9;Q3U7H9;P99029-2;P99029;G3UZJ4;H3BJQ7;Q9D6X2;Q9JHL8	Q3UWS9;Q3U7H9;P99029-2;P99029;G3UZJ4;H3BJQ7;Q9D6X2	14;14;14;14;12;12;9;6	14;14;14;14;12;12;9;6	8;8;8;8;6;6;4;6	Peroxiredoxin-5, mitochondrial	Prdx5	tr|Q3UWS9|Q3UWS9_MOUSE Putative uncharacterized protein (Fragment) OS=Mus musculus GN=Prdx5 PE=2 SV=1;tr|Q3U7H9|Q3U7H9_MOUSE Putative uncharacterized protein (Fragment) OS=Mus musculus GN=Prdx5 PE=2 SV=1;sp|P99029-2|PRDX5_MOUSE Isoform Cytoplasmic+peroxiso	71.4	71.4	39.2	1186400000000	34230000000	8380900000	72335000000	68367000000	16705000000	32786000000	5593700000	1121000000	48682000000	71776000000	47795000000	81712000000	24284000000	75497000000	58260000000	87616000000	24616000000	83495000000	23375000000	109300000000	25601000000
Prdx6b	30.7597	33.8602	31.0581	33.2142	31.0076	33.477	30.5977	33.0783	30.6899	33.3955	31.2683	34.0861	30.7192	34.3839	30.6092	34.7086	Q8BG37	Q8BG37	23	23	18		Prdx6b	tr|Q8BG37|Q8BG37_MOUSE MCG48959 OS=Mus musculus GN=Prdx6b PE=1 SV=1	83.9	83.9	72.3	308150000000	14348000000	9948000000	5716500000	24737000000	1195700000	131890000	1287400000	622470000	12503000000	29885000000	7199900000	24166000000	6062000000	24928000000	8325400000	27944000000	4000600000	23527000000	4219000000	32673000000	2148500000
Prkaca	29.8332	31.8993	29.8975	32.0757	29.4158	31.8496	29.9791	32.74	29.2856	33.1357	29.9285	31.5272	29.2793	31.1014	28.9645	29.9232	P05132-2;P05132;Q8C4J3;Q8CBP8;J9JDU9	P05132-2;P05132	18;18;8;8;6	18;18;8;8;6	8;8;0;0;5	cAMP-dependent protein kinase catalytic subunit alpha	Prkaca	sp|P05132-2|KAPCA_MOUSE Isoform 2 of cAMP-dependent protein kinase catalytic subunit alpha OS=Mus musculus GN=Prkaca;sp|P05132|KAPCA_MOUSE cAMP-dependent protein kinase catalytic subunit alpha OS=Mus musculus GN=Prkaca PE=1 SV=3	49.9	49.9	27.7	120030000000	3424700000	10866000000	2230400000	1186700000	1171600000	555330000	1738900000	4955800000	2753400000	8995300000	2977600000	11392000000	830790000	8043800000	2268600000	16160000000	698870000	28745000000	658490000	5366300000	584380000
Prps1	29.4004	31.5	29.4035	30.9627	29.5389	31.4942	29.4212	31.0408	29.4381	31.0542	29.8754	31.3543	29.6356	31.3982	29.4398	31.0245	Q3TI27;G3UXL2;Q9D7G0;Q3UPD5;Q3UYQ0	Q3TI27;G3UXL2;Q9D7G0;Q3UPD5;Q3UYQ0	13;13;13;12;11	13;13;13;12;11	4;4;4;4;4	Ribose-phosphate pyrophosphokinase 1	Prps1;Prps1l3	tr|Q3TI27|Q3TI27_MOUSE Putative uncharacterized protein OS=Mus musculus GN=Prps1 PE=2 SV=1;tr|G3UXL2|G3UXL2_MOUSE Protein Prps1l3 OS=Mus musculus GN=Prps1l3 PE=3 SV=1;sp|Q9D7G0|PRPS1_MOUSE Ribose-phosphate pyrophosphokinase 1 OS=Mus musculus GN=Prps1 PE=1	53.1	53.1	14.2	63622000000	2268700000	1161700000	325350000	678710000	2482100000	1187100000	199360000	1748900000	2230400000	7841100000	1843400000	6335600000	941570000	6653600000	1617800000	6324700000	1066100000	4583200000	880310000	5610000000	579190000
Prps1l1	28.573	30.0307	27.1746	30.4037	26.2254	30.3141	26.8637	30.2486	26.1704	29.7196	26.8345	30.9544	27.5257	30.1138	26.6292	29.2845	Q8C5R8;Q32M04;Q9CVZ1	Q8C5R8;Q32M04;Q9CVZ1	13;12;9	8;8;5	8;8;5		Prps1l1	tr|Q8C5R8|Q8C5R8_MOUSE Protein Prps1l1 OS=Mus musculus GN=Prps1l1 PE=1 SV=1;tr|Q32M04|Q32M04_MOUSE Prps1l1 protein OS=Mus musculus GN=Prps1l1 PE=2 SV=1;tr|Q9CVZ1|Q9CVZ1_MOUSE Putative uncharacterized protein (Fragment) OS=Mus musculus GN=Prps1l1 PE=2 SV=1	46.9	26.7	26.7	34017000000	530590000	3257900000	30068000	356770000	690370000	45328000	314820000	1314200000	1584800000	3049500000	1192700000	3430200000	281380000	3310100000	853980000	5186700000	199850000	1776800000	240820000	3889200000	75101000
Prpsap2	27.1562	28.7469	26.966	28.9557	24.81	28.3693	27.3861	28.9551	24.8877	29.4853	24.3044	27.4122	23.5326	28.2215	25.0387	27.7944	Q8BK37;Q5SWZ0;Q8R574;Q05BD4	Q8BK37;Q5SWZ0;Q8R574;Q05BD4	13;13;13;10	13;13;13;10	12;12;12;9	Phosphoribosyl pyrophosphate synthase-associated protein 2	Prpsap2	tr|Q8BK37|Q8BK37_MOUSE Putative uncharacterized protein OS=Mus musculus GN=Prpsap2 PE=2 SV=1;tr|Q5SWZ0|Q5SWZ0_MOUSE Prpsap2 protein OS=Mus musculus GN=Prpsap2 PE=1 SV=1;sp|Q8R574|KPRB_MOUSE Phosphoribosyl pyrophosphate synthase-associated protein 2 OS=Mus	45.8	45.8	42	11662000000	0	330130000	62833000	986790000	1037600000	355200000	181060000	0	365970000	1482300000	227710000	1231600000	53577000	1000300000	243580000	1185200000	13637000	1921900000	49588000	221190000	9509300
Prr27	28.861	30.5945	29.3145	30.8715	28.7855	30.6723	29.0295	30.4842	29.7649	30.3485	30.1338	31.4339	29.4743	31.6957	28.7027	31.7568	E9Q591;Q3SYJ2;Q9D5J3	E9Q591;Q3SYJ2;Q9D5J3	10;10;9	10;10;9	10;10;9		Prr27	tr|E9Q591|E9Q591_MOUSE Protein Prr27 OS=Mus musculus GN=Prr27 PE=1 SV=1;tr|Q3SYJ2|Q3SYJ2_MOUSE 4930432K09Rik protein OS=Mus musculus GN=Prr27 PE=1 SV=1;tr|Q9D5J3|Q9D5J3_MOUSE Putative uncharacterized protein OS=Mus musculus GN=Prr27 PE=2 SV=1	46.2	46.2	46.2	48716000000	2071900000	161020000	1594500000	718270000	851450000	1598600000	558760000	462300000	1007300000	3877600000	1746700000	4687700000	644200000	3220600000	1069200000	3966400000	1384400000	3471500000	1209900000	6249100000	692800000
Prr30	24.04	29.3308	23.413	29.3895	26.892	29.4456	25.0752	29.4948	26.5727	29.766	27.754	30.4876	26.3141	29.2205	25.8062	28.0478	Q9D9B7	Q9D9B7	14	14	14	Proline-rich protein 30	Prr30	sp|Q9D9B7|PRR30_MOUSE Proline-rich protein 30 OS=Mus musculus GN=Prr30 PE=2 SV=2	48.4	48.4	48.4	18457000000	200280000	843840000	694580000	598930000	777120000	261830000	796130000	101540000	41685000	1661900000	55172000	1583500000	45861000	1527800000	29883000	3218400000	100770000	2371100000	169540000	2495500000	57311000
Prss21	27.2448	31.3214	28.4231	30.602	27.4904	31.1379	27.5362	30.5401	27.5324	30.8361	28.2822	31.3018	27.3971	30.8946	26.1986	31.0213	Q54AE4;Q80YD8;Q9JHJ7	Q54AE4;Q80YD8;Q9JHJ7	10;10;10	10;10;10	10;10;10	Testisin	Prss21	tr|Q54AE4|Q54AE4_MOUSE ESP-1 OS=Mus musculus GN=Prss21 PE=1 SV=1;tr|Q80YD8|Q80YD8_MOUSE Prss21 protein (Fragment) OS=Mus musculus GN=Prss21 PE=2 SV=1;sp|Q9JHJ7|TEST_MOUSE Testisin OS=Mus musculus GN=Prss21 PE=1 SV=2	35.5	35.5	35.5	44234000000	412340000	2115400000	947680000	33910000	885570000	4448200000	412940000	30055000	660100000	5421500000	1137700000	3277600000	285720000	4197200000	530940000	3559600000	248820000	5653000000	334590000	5146200000	276170000
Prss39	25.081	28.5528	25.5123	28.4977	27.6824	29.2072	27.6643	30.1081	27.1376	29.203	27.2621	28.966	26.551	28.7125	26.954	28.69	O70169;A0A087WR41	O70169	9;4	9;4	8;3	Inactive serine protease 39	Prss39	sp|O70169|PRS39_MOUSE Inactive serine protease 39 OS=Mus musculus GN=Prss39 PE=2 SV=1	34.1	34.1	31.3	14165000000	170600000	932430000	42867000	504130000	0	503890000	840160000	262140000	25749000	800690000	318490000	888610000	122550000	902090000	95474000	2668500000	94619000	2390300000	70953000	1128700000	103550000
Prss46	26.3242	28.4241	26.1153	29.5519	26.1383	29.5195	25.615	30.2437	26.1238	30.2366	26.6016	29.2484	25.952	29.5886	23.8072	29.1542	Q5M8S2;F6U6W2;Q5M8S2-2	Q5M8S2;F6U6W2;Q5M8S2-2	9;8;8	9;8;8	9;8;8	Serine protease 46	Prss46	sp|Q5M8S2|PRS46_MOUSE Serine protease 46 OS=Mus musculus GN=Prss46 PE=1 SV=2;tr|F6U6W2|F6U6W2_MOUSE Serine protease 46 OS=Mus musculus GN=Prss46 PE=1 SV=1;sp|Q5M8S2-2|PRS46_MOUSE Isoform 2 of Serine protease 46 OS=Mus musculus GN=Prss46	34.7	34.7	34.7	21067000000	770170000	6647100	3128300000	45694000	1443400000	695270000	522780000	249960000	109380000	903070000	183030000	958200000	92442000	2204900000	108960000	2703800000	121450000	3618000000	58361000	1581900000	54936000
Prss50	24.7463	27.6258	24.8406	27.7375	24.499	27.7107	24.5115	28.7401	26.4916	29.4008	24.7882	28.0178	25.3953	28.6157	23.7831	28.6318	Q8BLH5;A0A0G2JFA6	Q8BLH5;A0A0G2JFA6	6;3	6;3	6;3	Probable threonine protease PRSS50	Prss50	sp|Q8BLH5|TSP50_MOUSE Probable threonine protease PRSS50 OS=Mus musculus GN=Prss50 PE=1 SV=1;tr|A0A0G2JFA6|A0A0G2JFA6_MOUSE Probable threonine protease PRSS50 (Fragment) OS=Mus musculus GN=Prss50 PE=1 SV=1	13.9	13.9	13.9	8399600000	0	0	1766800000	62957000	0	0	0	0	34363000	421560000	165430000	747360000	110500000	589240000	155460000	1144100000	111610000	1362000000	103930000	652130000	204100000
Prss52	24.9856	28.3971	23.7154	28.3658	24.5867	28.8352	25.0675	29.8616	24.6454	29.281	23.3702	28.8368	25.507	29.0015	24.4655	28.1338	Q9D9M0	Q9D9M0	6	6	6	Serine protease 52	Prss52	sp|Q9D9M0|PRS52_MOUSE Serine protease 52 OS=Mus musculus GN=Prss52 PE=2 SV=2	23.4	23.4	23.4	9880000000	0	0	1426500000	0	0	0	0	0	0	730900000	49871000	694950000	36251000	976910000	60427000	2130300000	68940000	1377900000	0	1289300000	18012000
Prss54	27.1039	29.6407	27.6308	30.5991	28.6436	30.7341	27.4465	30.2151	28.0788	29.6977	29.6428	31.2795	27.9699	30.5771	26.9612	31.1042	B7ZMX6;A6H685;Q7M756	B7ZMX6;A6H685;Q7M756	12;12;11	12;12;11	12;12;11	Inactive serine protease 54	Prss54	tr|B7ZMX6|B7ZMX6_MOUSE Uncharacterized protein OS=Mus musculus GN=Prss54 PE=2 SV=1;tr|A6H685|A6H685_MOUSE Inactive serine protease 54 OS=Mus musculus GN=Prss54 PE=2 SV=1;sp|Q7M756|PRS54_MOUSE Inactive serine protease 54 OS=Mus musculus GN=Prss54 PE=2 SV=1	40.2	40.2	40.2	34187000000	479280000	240590000	863030000	799460000	1719800000	1616200000	1459100000	54438000	108500000	1400600000	420870000	3466500000	358280000	3956000000	296200000	4041600000	326870000	3021600000	778070000	4673500000	256330000
Prss55	25.0507	27.2296	25.4716	26.9004	24.589	28.0111	23.0686	28.4057	25.6571	28.3151	25.4353	28.0343	24.3291	27.8301	26.7563	27.5379	G3X9K6;Q14BX2;E9QA75	G3X9K6;Q14BX2	8;8;3	8;8;3	8;8;3	Serine protease 55	Prss55	tr|G3X9K6|G3X9K6_MOUSE MCG15875 OS=Mus musculus GN=Prss55 PE=3 SV=1;sp|Q14BX2|PRS55_MOUSE Serine protease 55 OS=Mus musculus GN=Prss55 PE=2 SV=1	26.5	26.5	26.5	4805600000	0	0	213080000	117460000	0	262720000	436300000	85039000	0	310050000	22671000	325170000	21698000	408780000	17679000	710180000	33980000	606620000	19590000	541360000	0
Prssly	27.3269	30.2172	27.9313	30.5583	27.231	30.8471	27.8559	30.6181	27.1774	30.5649	28.6283	31.0484	27.9325	30.4828	27.0875	30.1513	A0A060GQ68	A0A060GQ68	11	11	11		Prssly	tr|A0A060GQ68|A0A060GQ68_MOUSE Y-linked serine-like protease (Fragment) OS=Mus musculus GN=Prssly PE=4 SV=1	23	23	23	37607000000	21667000	1164900000	2093300000	614900000	319930000	273360000	2179200000	1659900000	395960000	2770300000	444890000	3601400000	197880000	3412400000	516040000	4817200000	264540000	4422300000	371070000	4577200000	236010000
Psma1	30.9579	32.5967	31.2726	32.6971	30.9017	32.5684	30.6181	33.1218	30.6651	33.0655	31.2088	32.2665	30.4197	32.0853	30.075	30.4718	Q3TS44;Q9R1P4;A0A1B0GS70;Q8BTU5;Q9JHS5	Q3TS44;Q9R1P4;A0A1B0GS70;Q8BTU5	15;15;13;12;2	15;15;13;12;2	15;15;13;12;2	Proteasome subunit alpha type;Proteasome subunit alpha type-1	Psma1	tr|Q3TS44|Q3TS44_MOUSE Proteasome subunit alpha type OS=Mus musculus GN=Psma1 PE=1 SV=1;sp|Q9R1P4|PSA1_MOUSE Proteasome subunit alpha type-1 OS=Mus musculus GN=Psma1 PE=1 SV=1;tr|A0A1B0GS70|A0A1B0GS70_MOUSE Proteasome (Prosome, macropain) subunit, alpha ty	75.3	75.3	75.3	181750000000	3486400000	8542300000	2039400000	5925100000	11076000000	8293000000	3439100000	434650000	5277100000	15206000000	5508300000	16658000000	2508300000	12497000000	3573400000	23203000000	1900100000	29676000000	2082400000	9921400000	1452200000
Psma2	29.6495	31.1747	29.4574	31.1434	29.6156	31.0164	29.3714	31.9113	29.0643	31.9461	29.5906	30.7771	29.2494	31.1248	28.9138	29.7853	Q3UWT6;P49722;Q9CZ58;Q8BKE0	Q3UWT6;P49722;Q9CZ58;Q8BKE0	14;14;13;11	14;14;13;11	14;14;13;11	Proteasome subunit alpha type;Proteasome subunit alpha type-2	Psma2	tr|Q3UWT6|Q3UWT6_MOUSE Proteasome subunit alpha type OS=Mus musculus GN=Psma2 PE=2 SV=1;sp|P49722|PSA2_MOUSE Proteasome subunit alpha type-2 OS=Mus musculus GN=Psma2 PE=1 SV=3;tr|Q9CZ58|Q9CZ58_MOUSE Proteasome subunit alpha type OS=Mus musculus GN=Psma2 PE	69.2	69.2	69.2	70292000000	215040000	370630000	4621300000	2856400000	3528400000	2412500000	1384800000	215200000	2406300000	4055600000	1765600000	5956800000	1436700000	4717900000	1703000000	10086000000	900330000	12358000000	878470000	3242600000	659100000
Psma4	30.9481	32.9723	31.1458	32.7152	30.9503	32.9426	30.6783	33.0533	30.7797	32.8483	31.2019	33.3962	30.8087	33.3061	30.3335	33.1282	Q9R1P0;Q3TL95;Q3UCF0;E9PW69;E9Q0X0	Q9R1P0;Q3TL95;Q3UCF0;E9PW69	14;13;13;11;6	14;13;13;11;6	14;13;13;11;6	Proteasome subunit alpha type-4;Proteasome subunit alpha type	Psma4	sp|Q9R1P0|PSA4_MOUSE Proteasome subunit alpha type-4 OS=Mus musculus GN=Psma4 PE=1 SV=1;tr|Q3TL95|Q3TL95_MOUSE Proteasome subunit alpha type (Fragment) OS=Mus musculus GN=Psma4 PE=2 SV=1;tr|Q3UCF0|Q3UCF0_MOUSE Proteasome subunit alpha type OS=Mus musculus	71.6	71.6	71.6	204240000000	8262100000	9161900000	8502900000	10229000000	1383500000	751530000	670000000	1084500000	6241100000	15056000000	6373700000	16946000000	2909400000	15520000000	4192200000	23211000000	2471000000	19996000000	2426600000	24528000000	1578200000
Psma5	31.3623	33.2882	31.4781	33.1512	31.7271	33.1748	31.3734	33.2096	31.5186	33.0148	31.94	32.8171	31.5087	33.3158	31.214	32.7295	Q3UPK6;Q3TUX3;Q3TUI9;Q9Z2U1;D3YX79;A0A0G2JF97	Q3UPK6;Q3TUX3;Q3TUI9;Q9Z2U1;D3YX79	12;12;12;12;9;1	12;12;12;12;9;1	12;12;12;12;9;1	Proteasome subunit alpha type;Proteasome subunit alpha type-5	Psma5;Gm8394	tr|Q3UPK6|Q3UPK6_MOUSE Proteasome subunit alpha type OS=Mus musculus GN=Psma5 PE=1 SV=1;tr|Q3TUX3|Q3TUX3_MOUSE Proteasome subunit alpha type OS=Mus musculus GN=Psma5 PE=2 SV=1;tr|Q3TUI9|Q3TUI9_MOUSE Proteasome subunit alpha type OS=Mus musculus GN=Psma5 PE	61	61	61	245850000000	9710300000	7812700000	9489700000	6198700000	10975000000	6251800000	273610000	18836000	8187600000	23260000000	8305100000	22347000000	5114500000	19859000000	6080700000	27504000000	3908100000	25384000000	3989300000	14742000000	3026200000
Psma6	30.9469	32.8774	31.2235	32.9661	30.6708	33.2249	30.5542	33.0285	30.4546	33.0298	30.9521	33.474	30.0696	32.6762	29.8987	31.0946	Q9QUM9;E0CXB1;E0CYT2	Q9QUM9;E0CXB1	15;13;1	15;13;1	15;13;1	Proteasome subunit alpha type-6	Psma6	sp|Q9QUM9|PSA6_MOUSE Proteasome subunit alpha type-6 OS=Mus musculus GN=Psma6 PE=1 SV=1;tr|E0CXB1|E0CXB1_MOUSE Proteasome subunit alpha type-6 OS=Mus musculus GN=Psma6 PE=1 SV=1	67.5	67.5	67.5	207110000000	2941800000	12911000000	15570000000	1985200000	9064200000	128470000	0	0	7116800000	14230000000	6176600000	18812000000	2497000000	21192000000	3320500000	22994000000	1575000000	27589000000	1990400000	24474000000	969560000
Psma7	30.6803	32.6112	30.5628	32.4415	30.4046	32.3904	30.1777	32.743	29.9993	32.5205	30.5136	33.0321	30.0487	32.478	29.4631	31.9403	Q542H2;Q3TN31;Q9Z2U0;Q3UIT9;Q3THL2	Q542H2;Q3TN31;Q9Z2U0;Q3UIT9;Q3THL2	15;15;15;14;9	15;15;15;14;9	10;10;10;9;6	Proteasome subunit alpha type;Proteasome subunit alpha type-7	Psma7	tr|Q542H2|Q542H2_MOUSE Proteasome subunit alpha type OS=Mus musculus GN=Psma7 PE=1 SV=1;tr|Q3TN31|Q3TN31_MOUSE Proteasome subunit alpha type OS=Mus musculus GN=Psma7 PE=2 SV=1;sp|Q9Z2U0|PSA7_MOUSE Proteasome subunit alpha type-7 OS=Mus musculus GN=Psma7 PE	64.1	64.1	39.1	152980000000	7312900000	10808000000	8115600000	6999300000	147990000	0	305150000	97583000	4154300000	15029000000	3239600000	12090000000	1909700000	11673000000	3301700000	17173000000	1446300000	16939000000	1551900000	16871000000	1063900000
Psma8	26.9063	31.0644	27.5155	31.1272	27.3931	31.6055	26.4722	31.922	26.9446	30.9304	27.8779	31.7831	27.2718	31.3785	26.269	30.8463	Q9CWH6;B7ZMS4;B7ZMS3;Q8VEB8	Q9CWH6;B7ZMS4;B7ZMS3	13;10;8;5	8;6;5;4	8;6;5;4	Proteasome subunit alpha type-7-like;Proteasome subunit alpha type	Psma8	sp|Q9CWH6|PSA7L_MOUSE Proteasome subunit alpha type-7-like OS=Mus musculus GN=Psma8 PE=1 SV=1;tr|B7ZMS4|B7ZMS4_MOUSE Proteasome subunit alpha type OS=Mus musculus GN=Psma8 PE=2 SV=1;tr|B7ZMS3|B7ZMS3_MOUSE Psma8 protein OS=Mus musculus GN=Psma8 PE=2 SV=1	58.8	34	34	55827000000	3079600000	19186000	399650000	2986500000	2995500000	313340000	52882000	5649200	472190000	4531600000	796700000	5019500000	381510000	6343700000	326560000	8886300000	247680000	5197300000	356500000	7782500000	237780000
Psmb1	30.3725	32.1106	30.4376	32.5583	30.5226	32.4828	30.2848	33.1791	30.2127	32.7898	30.8606	32.8545	30.2307	32.3961	30.2358	31.5992	Q6RI64;O09061	Q6RI64;O09061	13;13	13;13	13;13	Proteasome subunit beta type;Proteasome subunit beta type-1	Psmb1	tr|Q6RI64|Q6RI64_MOUSE Proteasome subunit beta type OS=Mus musculus GN=Psmb1 PE=1 SV=1;sp|O09061|PSB1_MOUSE Proteasome subunit beta type-1 OS=Mus musculus GN=Psmb1 PE=1 SV=1	59.2	59.2	59.2	147550000000	3632200000	6238500000	6686100000	237540000	2959600000	953480000	540120000	257990000	3745300000	12450000000	3113700000	14989000000	1979200000	12297000000	2898400000	23101000000	1563900000	19476000000	1841500000	15289000000	1203500000
Psmb2	30.2112	31.844	30.2617	31.6902	29.9589	31.4929	29.893	32.097	29.6325	32.3807	30.0497	31.1944	29.5374	31.2584	29.4217	30.6219	Q9R1P3;Q8BJX0	Q9R1P3;Q8BJX0	14;12	14;12	14;12	Proteasome subunit beta type-2;Proteasome subunit beta type	Psmb2	sp|Q9R1P3|PSB2_MOUSE Proteasome subunit beta type-2 OS=Mus musculus GN=Psmb2 PE=1 SV=1;tr|Q8BJX0|Q8BJX0_MOUSE Proteasome subunit beta type OS=Mus musculus GN=Psmb2 PE=2 SV=1	83.1	83.1	83.1	87736000000	918690000	1654300000	3402400000	1883200000	125600000	926910000	2645200000	4067300000	3331000000	6869200000	3242000000	6993600000	1618300000	5559800000	2390100000	11265000000	1217100000	15413000000	1267100000	5421900000	929710000
Psmb3	29.1799	31.3218	29.4266	31.359	30.0863	31.4805	29.2589	31.5212	29.5847	31.2892	30.0471	31.3313	29.8442	31.5269	29.4004	30.2296	Q545G0;Q9R1P1;Q8VHB3;D3YUM8	Q545G0;Q9R1P1	13;13;3;3	13;13;3;3	13;13;3;3	Proteasome subunit beta type;Proteasome subunit beta type-3	Psmb3	tr|Q545G0|Q545G0_MOUSE Proteasome subunit beta type OS=Mus musculus GN=Psmb3 PE=1 SV=1;sp|Q9R1P1|PSB3_MOUSE Proteasome subunit beta type-3 OS=Mus musculus GN=Psmb3 PE=1 SV=1	59.5	59.5	59.5	72013000000	3617800000	3480000000	6091600000	766190000	1564000000	948520000	70147000	142440000	1586200000	6195100000	4361100000	6837300000	2215900000	4963800000	1132800000	7616100000	613660000	6886000000	1642200000	5245100000	920080000
Psmb6	30.5405	32.5516	30.8058	32.8921	30.8837	32.8956	30.6789	32.6735	30.5358	32.0069	31.0987	33.2667	30.9056	32.9875	30.3199	32.2678	Q60692	Q60692	8	8	8	Proteasome subunit beta type-6	Psmb6	sp|Q60692|PSB6_MOUSE Proteasome subunit beta type-6 OS=Mus musculus GN=Psmb6 PE=1 SV=3	43.3	43.3	43.3	178530000000	11547000000	4923400000	3044900000	8018600000	5350900000	4442100000	877570000	212590000	4477800000	13177000000	4240200000	21291000000	2751800000	17036000000	3370200000	17864000000	2038600000	14997000000	2128300000	18416000000	1692300000
Psmb7	29.0777	31.2687	29.3102	31.3122	29.3184	31.3908	28.8792	31.065	29.0506	30.3375	29.5116	32.168	29.1831	31.8389	28.7004	31.3182	Q5D098;P70195	Q5D098;P70195	14;14	14;14	14;14	Proteasome subunit beta type;Proteasome subunit beta type-7	Psmb7	tr|Q5D098|Q5D098_MOUSE Proteasome subunit beta type (Fragment) OS=Mus musculus GN=Psmb7 PE=2 SV=1;sp|P70195|PSB7_MOUSE Proteasome subunit beta type-7 OS=Mus musculus GN=Psmb7 PE=1 SV=1	69.9	69.9	69.9	63870000000	5815200000	1036300000	42282000	0	466930000	3102000000	1759500000	303630000	1029600000	5916600000	1297400000	5981600000	860330000	5020000000	934690000	7741800000	652520000	3582600000	648170000	9316500000	331990000
Psmc1	29.2384	31.7953	28.9989	31.4895	28.5159	31.7745	27.0389	32.0771	28.4445	32.0921	28.5638	31.3985	26.5962	30.616	27.2397	30.5652	Q542I9;P62192	Q542I9;P62192	23;23	23;23	23;23	26S protease regulatory subunit 4	Psmc1	tr|Q542I9|Q542I9_MOUSE MCG122657 OS=Mus musculus GN=Psmc1 PE=1 SV=1;sp|P62192|PRS4_MOUSE 26S protease regulatory subunit 4 OS=Mus musculus GN=Psmc1 PE=1 SV=1	53.6	53.6	53.6	68052000000	710130000	4148400000	5138800000	1355600000	646090000	15481000	0	0	1368000000	7461600000	1027900000	7184900000	388560000	7164100000	570110000	7798500000	502910000	9831700000	440540000	6374100000	121730000
Psmc2	31.1897	32.3779	31.0491	32.2022	31.0057	32.449	30.7305	32.3581	30.7096	32.5227	31.0499	32.4827	30.9265	32.2242	30.6151	32.0158	P46471;Q8BVQ9;Q3UIH5;Q3U5V3	P46471;Q8BVQ9;Q3UIH5;Q3U5V3	32;31;30;29	32;31;30;29	32;31;30;29	26S protease regulatory subunit 7	Psmc2	sp|P46471|PRS7_MOUSE 26S protease regulatory subunit 7 OS=Mus musculus GN=Psmc2 PE=1 SV=5;tr|Q8BVQ9|Q8BVQ9_MOUSE 26S protease regulatory subunit 7 OS=Mus musculus GN=Psmc2 PE=1 SV=1;tr|Q3UIH5|Q3UIH5_MOUSE Putative uncharacterized protein OS=Mus musculus GN	70.9	70.9	70.9	141960000000	10049000000	6592600000	1916000000	3418200000	3325900000	211550000	9703400	0	7530100000	11232000000	5849600000	11265000000	3501200000	12649000000	4069400000	14138000000	2408500000	14080000000	2181700000	12609000000	2065800000
Psmc3	31.2537	32.7011	31.1654	32.421	31.0564	32.7086	30.7035	32.3441	30.7617	32.129	31.2303	32.8298	31.0526	32.8046	30.7365	32.4515	Q3U8Y7;A0A087WPH7	Q3U8Y7;A0A087WPH7	26;18	26;18	1;1		Psmc3	tr|Q3U8Y7|Q3U8Y7_MOUSE Putative uncharacterized protein OS=Mus musculus GN=Psmc3 PE=2 SV=1;tr|A0A087WPH7|A0A087WPH7_MOUSE 26S protease regulatory subunit 6A (Fragment) OS=Mus musculus GN=Psmc3 PE=1 SV=6	75.4	75.4	4.3	158230000000	9635700000	7753100000	5965500000	2400900000	3361100000	1379600000	259720000	18854000	6435000000	15247000000	5657800000	11707000000	3677900000	11753000000	3614600000	16563000000	2053900000	14102000000	2675900000	14294000000	2068100000
Psmc5	31.0955	32.1503	30.7837	31.9006	30.5709	32.212	30.0214	31.9411	30.3646	31.8966	30.5561	32.655	30.086	32.4202	29.9512	31.5815	P62196;Q99KR1;Q8K1K2	P62196;Q99KR1;Q8K1K2	30;23;23	30;23;23	30;23;23	26S protease regulatory subunit 8	Psmc5	sp|P62196|PRS8_MOUSE 26S protease regulatory subunit 8 OS=Mus musculus GN=Psmc5 PE=1 SV=1;tr|Q99KR1|Q99KR1_MOUSE Psmc5 protein (Fragment) OS=Mus musculus GN=Psmc5 PE=2 SV=1;tr|Q8K1K2|Q8K1K2_MOUSE 26S protease regulatory subunit 8 OS=Mus musculus GN=Psmc5 P	68.5	68.5	68.5	128310000000	6697200000	9122600000	5126600000	4216300000	1143700000	441790000	24358000	0	7387600000	10832000000	5217600000	10494000000	2032400000	11703000000	2378100000	12001000000	1306100000	12608000000	1321800000	13310000000	849630000
Psmc6	30.8576	32.2408	30.712	32.2117	30.4404	32.3458	30.2016	32.2491	30.2856	32.0241	30.5533	32.5581	30.3268	32.1179	29.8377	31.4176	Q14AQ1;P62334;Q8QZS9	Q14AQ1;P62334;Q8QZS9	19;19;18	19;19;18	19;19;18	26S protease regulatory subunit 10B	Psmc6	tr|Q14AQ1|Q14AQ1_MOUSE Proteasome (Prosome, macropain) 26S subunit, ATPase, 6 OS=Mus musculus GN=Psmc6 PE=1 SV=1;sp|P62334|PRS10_MOUSE 26S protease regulatory subunit 10B OS=Mus musculus GN=Psmc6 PE=1 SV=1;tr|Q8QZS9|Q8QZS9_MOUSE Psmc6 protein (Fragment) OS	59.6	59.6	59.6	126160000000	4039800000	8521100000	3723900000	2014700000	5709800000	559470000	0	10522000	5979400000	10872000000	5352500000	11628000000	1923700000	11816000000	2669400000	13331000000	1405200000	11169000000	1403400000	13405000000	1192200000
Psmd1	31.2288	31.0107	31.0186	31.1526	30.3371	31.0689	30.3125	31.6699	29.9521	32.0887	30.2204	30.5009	29.738	30.4904	29.5808	30.5522	Q3TXS7;Q8BU34;Q8CGG2;Q05CG9;Q8CGI9;Q5HZG6;A0JLU3;J3QN38;D6RGR5	Q3TXS7;Q8BU34;Q8CGG2;Q05CG9;Q8CGI9;Q5HZG6	41;34;34;34;33;33;9;7;1	41;34;34;34;33;33;9;7;1	41;34;34;34;33;33;9;7;1	26S proteasome non-ATPase regulatory subunit 1	Psmd1	sp|Q3TXS7|PSMD1_MOUSE 26S proteasome non-ATPase regulatory subunit 1 OS=Mus musculus GN=Psmd1 PE=1 SV=1;tr|Q8BU34|Q8BU34_MOUSE Putative uncharacterized protein (Fragment) OS=Mus musculus GN=Psmd1 PE=2 SV=2;tr|Q8CGG2|Q8CGG2_MOUSE Psmd1 protein (Fragment) OS	59.3	59.3	59.3	82736000000	3379200000	3152200000	3001400000	2240900000	1467000000	2382700000	1286800000	401130000	6244400000	6145800000	5237000000	5137200000	1383200000	3895800000	2220900000	9811000000	741050000	15294000000	1013900000	2506500000	832800000
Psmd11	31.0139	31.8534	30.6763	31.6659	30.5159	31.7503	30.4578	31.908	29.9053	31.6826	30.5572	31.4424	30.4841	31.8033	29.9334	30.8358	Q5BKQ9;Q8BG32;Q7TMI0;Q3UWW9;Q8BK73;Q497E8;Q3THG2;Q8C0Z6;Q8K2N7;G3UYH2;G3UWW7;G3UXL5;G3UYI4;G3UYL3;G3UYL8;G3UX15;G3UZ33;G3UZ28;G3UX67;G3UWV7	Q5BKQ9;Q8BG32;Q7TMI0;Q3UWW9;Q8BK73;Q497E8;Q3THG2;Q8C0Z6;Q8K2N7;G3UYH2	30;30;29;29;28;28;26;22;22;16;13;13;8;8;7;7;6;5;4;4	30;30;29;29;28;28;26;22;22;16;13;13;8;8;7;7;6;5;4;4	30;30;29;29;28;28;26;22;22;16;13;13;8;8;7;7;6;5;4;4	26S proteasome non-ATPase regulatory subunit 11	Psmd11	tr|Q5BKQ9|Q5BKQ9_MOUSE MCG19050, isoform CRA_d OS=Mus musculus GN=Psmd11 PE=1 SV=1;sp|Q8BG32|PSD11_MOUSE 26S proteasome non-ATPase regulatory subunit 11 OS=Mus musculus GN=Psmd11 PE=1 SV=3;tr|Q7TMI0|Q7TMI0_MOUSE Psmd11 protein (Fragment) OS=Mus musculus GN	66.1	66.1	66.1	101240000000	1667400000	2677700000	10177000000	4153100000	1205000000	512910000	550850000	44805000	6219200000	7704300000	4547900000	8121900000	2304000000	6778700000	3104700000	12235000000	1203400000	11887000000	1529300000	5571500000	1314700000
Psmd12	30.1955	30.9615	29.7401	30.8304	30.0053	30.9979	29.9753	31.1223	29.5649	31.3158	30.0618	30.912	29.8425	31.1331	29.8231	30.5875	Q3U8F5	Q3U8F5	24	24	1		Psmd12	tr|Q3U8F5|Q3U8F5_MOUSE Putative uncharacterized protein OS=Mus musculus GN=Psmd12 PE=2 SV=1	56.6	56.6	1.5	63861000000	2106300000	1692700000	2116200000	3042000000	3203100000	1402800000	486610000	82174000	3526700000	6060900000	2435400000	4290000000	1620500000	5329600000	2292300000	6755000000	792150000	5206900000	1101300000	4177000000	950670000
Psmd14	29.9902	31.252	29.8237	31.1466	29.5711	31.2003	29.5588	31.3093	29.3008	31.5521	29.8878	30.9307	29.7304	31.2374	29.399	30.6809	O35593;Q3UD26;Q9CSU2	O35593;Q3UD26;Q9CSU2	15;14;13	15;14;13	15;14;13	26S proteasome non-ATPase regulatory subunit 14	Psmd14	sp|O35593|PSDE_MOUSE 26S proteasome non-ATPase regulatory subunit 14 OS=Mus musculus GN=Psmd14 PE=1 SV=2;tr|Q3UD26|Q3UD26_MOUSE Putative uncharacterized protein OS=Mus musculus GN=Psmd14 PE=2 SV=1;tr|Q9CSU2|Q9CSU2_MOUSE Putative uncharacterized protein (Fr	68.7	68.7	68.7	60501000000	974150000	2105800000	582040000	1416000000	1990300000	1078300000	238690000	872840000	2463800000	6481900000	2085400000	5765900000	1112900000	4801400000	1709600000	7075500000	715520000	7290400000	703730000	4254000000	731100000
Psmd4	30.1697	31.8466	30.0099	31.4347	30.1015	31.4557	29.7909	31.1123	29.4904	31.4217	30.3971	31.4669	29.739	32.0581	29.3487	32.4775	Q3ULG4;O35226-2;O35226-3;O35226-5;F7AI87	Q3ULG4;O35226-2;O35226-3;O35226-5	16;16;14;11;6	16;16;14;11;6	3;3;3;1;3	26S proteasome non-ATPase regulatory subunit 4	Psmd4	tr|Q3ULG4|Q3ULG4_MOUSE Putative uncharacterized protein OS=Mus musculus GN=Psmd4 PE=2 SV=1;sp|O35226-2|PSMD4_MOUSE Isoform Rpn10B of 26S proteasome non-ATPase regulatory subunit 4 OS=Mus musculus GN=Psmd4;sp|O35226-3|PSMD4_MOUSE Isoform Rpn10C of 26S prote	47.8	47.8	7.4	76135000000	837810000	6941800000	596080000	2269900000	982470000	146600000	0	0	3400500000	8600500000	2838600000	7623500000	1427300000	5957200000	1492400000	6578100000	889840000	7653100000	1327400000	5151800000	902030000
Psmd7	30.1989	30.3625	29.942	30.7843	29.5488	30.9062	29.6658	30.921	29.1478	30.6785	29.579	30.7738	29.1009	30.7905	28.5514	30.4446	A1L3B8;P26516	A1L3B8;P26516	15;15	15;15	15;15	26S proteasome non-ATPase regulatory subunit 7	Psmd7	tr|A1L3B8|A1L3B8_MOUSE Proteasome (Prosome, macropain) 26S subunit, non-ATPase, 7 OS=Mus musculus GN=Psmd7 PE=1 SV=1;sp|P26516|PSMD7_MOUSE 26S proteasome non-ATPase regulatory subunit 7 OS=Mus musculus GN=Psmd7 PE=1 SV=2	69.8	69.8	69.8	50548000000	1257900000	68459000	0	737440000	2153700000	1302800000	1883600000	2850900000	3371700000	2994000000	2607300000	3872800000	1375800000	4032500000	1943000000	4261100000	859270000	6186100000	911460000	3095000000	546330000
Psmd8	29.8006	30.9874	29.8584	30.8963	29.6026	31.2043	29.3929	30.7992	29.3766	30.4988	29.8102	31.3027	29.4354	31.3595	29.1091	31.212	Q99JB5;Q9CPS5;Q8BKP5;Q3TW90;Q3TVY0;Q9CX56;Q3TI95;Q3U617;Q3TG45;B4E2Y4	Q99JB5;Q9CPS5;Q8BKP5;Q3TW90;Q3TVY0;Q9CX56;Q3TI95;Q3U617;Q3TG45	13;13;13;13;13;13;11;10;10;4	13;13;13;13;13;13;11;10;10;4	13;13;13;13;13;13;11;10;10;4	26S proteasome non-ATPase regulatory subunit 8	Psmd8	tr|Q99JB5|Q99JB5_MOUSE Proteasome (Prosome, macropain) 26S subunit, non-ATPase, 8 OS=Mus musculus GN=Psmd8 PE=2 SV=1;tr|Q9CPS5|Q9CPS5_MOUSE 26S proteasome non-ATPase regulatory subunit 8 OS=Mus musculus GN=Psmd8 PE=1 SV=2;tr|Q8BKP5|Q8BKP5_MOUSE Putative un	58.8	58.8	58.8	56626000000	1934200000	3015200000	1410300000	675660000	370620000	1785200000	972180000	278760000	2870100000	4612900000	2368100000	4379600000	946810000	5599500000	1523900000	5427000000	773650000	4740200000	873820000	5806900000	632360000
Psmf1	26.5722	27.267	26.97	29.2929	26.952	28.1091	26.5945	27.9469	26.7955	27.7498	27.2691	27.8499	27.066	29.3027	26.6691	29.7178	A2VCP7;A2AU35;Q8BHL8	A2VCP7;A2AU35;Q8BHL8	6;6;6	6;6;6	6;6;6	Proteasome inhibitor PI31 subunit	Psmf1	tr|A2VCP7|A2VCP7_MOUSE Psmf1 protein (Fragment) OS=Mus musculus GN=Psmf1 PE=2 SV=1;tr|A2AU35|A2AU35_MOUSE Proteasome (Prosome, macropain) inhibitor subunit 1 OS=Mus musculus GN=Psmf1 PE=1 SV=1;sp|Q8BHL8|PSMF1_MOUSE Proteasome inhibitor PI31 subunit OS=Mus	34	34	34	8824900000	167190000	1319100000	122070000	0	0	0	0	0	330350000	448410000	172620000	1058100000	202890000	512360000	74609000	1193800000	189480000	436760000	195150000	753800000	198260000
Psmg1	27.495	29.8399	28.2027	30.215	27.7105	30.1908	28.1724	30.6073	28.1329	30.4114	28.5958	30.2806	28.2954	29.8548	27.8176	28.673	Q9JK23;D3Z795;D6RG59	Q9JK23;D3Z795	14;13;1	14;13;1	14;13;1	Proteasome assembly chaperone 1	Psmg1	sp|Q9JK23|PSMG1_MOUSE Proteasome assembly chaperone 1 OS=Mus musculus GN=Psmg1 PE=1 SV=1;tr|D3Z795|D3Z795_MOUSE Proteasome assembly chaperone 1 OS=Mus musculus GN=Psmg1 PE=1 SV=1	56.1	56.1	56.1	30149000000	239230000	831480000	1757400000	204390000	579140000	1061300000	2340000000	128290000	622120000	2740000000	644290000	2910700000	323510000	2682200000	464180000	3945500000	399050000	3371300000	480310000	2217000000	362580000
Psmg2	25.2674	26.7199	25.485	28.2353	26.22	27.5705	24.976	27.4086	24.8443	27.6029	24.7612	26.8348	25.309	26.2563	23.4971	24.6868	Q9EST4-3;Q9EST4;REV__A0A0A6YWX5;Q9EST4-2	Q9EST4-3;Q9EST4	9;9;1;1	9;9;1;1	9;9;1;1	Proteasome assembly chaperone 2	Psmg2	sp|Q9EST4-3|PSMG2_MOUSE Isoform 3 of Proteasome assembly chaperone 2 OS=Mus musculus GN=Psmg2;sp|Q9EST4|PSMG2_MOUSE Proteasome assembly chaperone 2 OS=Mus musculus GN=Psmg2 PE=1 SV=1	41.1	41.1	41.1	4933800000	598030000	231570000	112620000	306410000	525120000	53636000	64709000	0	49842000	101290000	48861000	712250000	21337000	493210000	148110000	583850000	73074000	352760000	57511000	188150000	39745000
Ptgds	29.7831	31.6411	28.8044	31.239	30.2641	31.8692	29.818	30.8877	29.1246	30.8858	30.5997	31.5238	29.8204	32.3219	30.3565	32.7472	O09114;O09114-2	O09114;O09114-2	6;4	6;4	6;4	Prostaglandin-H2 D-isomerase	Ptgds	sp|O09114|PTGDS_MOUSE Prostaglandin-H2 D-isomerase OS=Mus musculus GN=Ptgds PE=1 SV=1;sp|O09114-2|PTGDS_MOUSE Isoform 2 of Prostaglandin-H2 D-isomerase OS=Mus musculus GN=Ptgds	43.9	43.9	43.9	75408000000	6133900000	4180100000	1191600000	9545600	1070800000	445620000	81716000	79696000	3053500000	6040800000	1312600000	5961300000	1645200000	9090800000	2288900000	5164300000	533100000	2889000000	1708200000	6813000000	889500000
Ptgr2	27.8397	30.7708	27.9841	30.2854	26.9996	30.5175	26.5098	31.2132	27.0479	30.776	27.415	31.6362	26.6321	31.1178	26.5693	30.615	Q8VDQ1;Q3TXN1;Q8VDQ1-2;D6RGL6	Q8VDQ1;Q3TXN1;Q8VDQ1-2	12;11;11;1	12;11;11;1	12;11;11;1	Prostaglandin reductase 2	Ptgr2	sp|Q8VDQ1|PTGR2_MOUSE Prostaglandin reductase 2 OS=Mus musculus GN=Ptgr2 PE=1 SV=2;tr|Q3TXN1|Q3TXN1_MOUSE Prostaglandin reductase 2 OS=Mus musculus GN=Ptgr2 PE=1 SV=1;sp|Q8VDQ1-2|PTGR2_MOUSE Isoform 2 of Prostaglandin reductase 2 OS=Mus musculus GN=Ptgr2	51.3	51.3	51.3	38187000000	0	0	1046900000	264850000	244430000	1695800000	308800000	1238000000	501510000	4382200000	823930000	4496200000	129780000	3991400000	238450000	4939700000	109930000	3815900000	199130000	5471900000	49005000
Q0VFX2	24.6611	29.7896	25.4496	29.6355	26.9024	30.1487	26.3383	29.831	26.158	30.4155	26.9555	30.8385	24.3957	28.9035	25.4984	27.8613	Q0VFX2	Q0VFX2	20	20	20	Uncharacterized protein C9orf117 homolog		sp|Q0VFX2|CF157_MOUSE Cilia- and flagella-associated protein 157 OS=Mus musculus GN=Cfap157 PE=2 SV=1	46.8	46.8	46.8	22244000000	433200000	444020000	793360000	147850000	1050000000	0	653010000	143920000	212790000	1704600000	151330000	2002900000	78105000	2174600000	225750000	3496900000	67814000	4960100000	90020000	2472300000	55639000
Q3U1D9	25.2064	28.5487	25.7938	29.9435	25.3328	30.9073	24.7825	30.8091	25.3414	30.4361	25.729	32.1344	24.9208	28.9996	25.5023	28.2522	Q3U1D9	Q3U1D9	17	17	17	UPF0602 protein C4orf47 homolog		sp|Q3U1D9|CD047_MOUSE UPF0602 protein C4orf47 homolog OS=Mus musculus PE=2 SV=1	66.5	66.5	66.5	34919000000	124620000	2510400000	1879800000	2552800000	564750000	30116000	5612900	19773000	160820000	1625500000	275950000	3090900000	27563000	3346700000	113750000	5987700000	38915000	4043400000	60186000	7283400000	35437000
Q4KKZ1	24.688	29.8189	26.2344	30.3242	24.3059	29.7684	25.0181	31.8474	25.3487	31.631	25.3349	32.5215	24.109	27.8709	25.6277	26.0223	Q4KKZ1	Q4KKZ1	13	13	13	Uncharacterized protein C1orf158 homolog		sp|Q4KKZ1|CA158_MOUSE Uncharacterized protein C1orf158 homolog OS=Mus musculus PE=2 SV=2	73.5	73.5	73.5	45216000000	745070000	2481400000	2081700000	1572200000	998110000	0	0	0	145090000	2110400000	436460000	4458900000	29540000	4202500000	115060000	7534000000	78746000	8174800000	66530000	8718800000	23508000
Q5BN45	27.1331	30.9358	28.0818	30.9781	28.552	31.497	27.8318	30.7639	29.4088	30.3755	30.028	32.1532	28.9916	32.0004	29.0306	32.7182	Q5BN45;B0R017	Q5BN45	9;4	9;4	9;4	UPF0691 protein C9orf116 homolog		sp|Q5BN45|CI116_MOUSE UPF0691 protein C9orf116 homolog OS=Mus musculus PE=2 SV=1	74.3	74.3	74.3	57257000000	1872500000	839490000	1556000000	2474800000	2674700000	177230000	62875000	25331000	502530000	3987800000	808750000	5005800000	715020000	4219200000	716540000	4690100000	933410000	2544900000	978270000	9690400000	450630000
Q5SPV6	25.4616	28.8943	25.092	29.4676	23.1666	29.1705	24.8916	29.1672	24.011	28.5284	24.2607	30.2984	25.1394	29.4044	23.4241	29.3887	Q5SPV6;F2Z426;Q5SPV6-2	Q5SPV6	7;2;2	7;2;2	7;2;2	Uncharacterized protein C2orf73 homolog		sp|Q5SPV6|CB073_MOUSE Uncharacterized protein C2orf73 homolog OS=Mus musculus PE=2 SV=1	33	33	33	13302000000	303540000	0	1085300000	1190700000	287050000	13688000	0	0	45746000	1027900000	55959000	1240300000	0	1307100000	34965000	1535600000	0	1097500000	0	2538600000	21171000
Q6PE87	26.4848	29.725	26.4589	29.7347	25.0039	29.6093	26.806	30.4507	26.1085	30.5965	26.4135	27.4386	26.876	28.7103	25.9015	25.8807	Q6PE87;Q6PE87-2;Z4YM47;E0CXC1	Q6PE87;Q6PE87-2	22;16;7;1	22;16;7;1	22;16;7;1	UPF0704 protein C6orf165 homolog		sp|Q6PE87|CF206_MOUSE Cilia- and flagella-associated protein 206 OS=Mus musculus GN=Cfap206 PE=2 SV=2;sp|Q6PE87-2|CF206_MOUSE Isoform 2 of Cilia- and flagella-associated protein 206 OS=Mus musculus GN=Cfap206	44.7	44.7	44.7	18600000000	316280000	779540000	379270000	300190000	227770000	356540000	205230000	40306000	614170000	1552500000	561230000	2223200000	110690000	1660700000	497750000	3679200000	116700000	3230800000	86262000	919700000	168500000
Q7TPM5	32.1486	35.5429	32.7516	35.2229	32.4802	35.3869	32.3357	35.0105	32.7379	34.8542	32.7869	35.3676	32.5235	35.4033	31.994	35.0275	Q7TPM5;Q7TPM5-2	Q7TPM5;Q7TPM5-2	9;6	9;6	9;6	Uncharacterized protein C9orf9 homolog		sp|Q7TPM5|SACA9_MOUSE Sperm acrosome-associated protein 9 OS=Mus musculus GN=Spaca9 PE=1 SV=1;sp|Q7TPM5-2|SACA9_MOUSE Isoform 2 of Sperm acrosome-associated protein 9 OS=Mus musculus GN=Spaca9	73.8	73.8	73.8	854980000000	17805000000	50572000000	3337300000	41210000000	7020200000	14417000000	6884600000	17175000000	13938000000	87304000000	19167000000	89786000000	9105400000	97177000000	13757000000	88931000000	10854000000	67087000000	9911600000	84178000000	7608500000
Q80Y39	30.726	31.9293	31.1019	32.4595	30.2871	32.0215	30.9299	32.1667	30.7096	32.6598	31.0526	32.1141	30.8326	31.9992	30.61	32.3261	Q80Y39	Q80Y39	8	8	8	Uncharacterized protein C10orf62 homolog		sp|Q80Y39|CJ062_MOUSE Uncharacterized protein C10orf62 homolog OS=Mus musculus PE=2 SV=1	31.6	31.6	31.6	124850000000	5060400000	8098000000	6587300000	419700000	95996000	35379000	14120000	0	4523800000	10202000000	6438900000	15061000000	1882100000	9596800000	4821300000	11143000000	1796300000	13230000000	2609600000	8495300000	2226800000
Q80YD3	28.7569	32.3723	29.6344	32.2692	29.729	32.4722	29.606	32.4574	30.2178	32.8202	30.7192	32.7065	29.6717	32.1032	29.1451	31.9482	Q80YD3	Q80YD3	14	14	1	Protein FAM205CP homolog		sp|Q80YD3|F205C_MOUSE Protein FAM205C OS=Mus musculus GN=Fam205c PE=2 SV=1	44.7	44.7	3.5	124190000000	10146000000	1448500000	707140000	86339000	3651900000	3800200000	301150000	52628000	1325500000	13735000000	2391400000	10688000000	746390000	12105000000	1844000000	16860000000	735780000	18163000000	1445300000	12864000000	507430000
Q80ZQ3	25.2104	27.4338	24.396	27.4627	24.8761	27.8329	23.9837	27.9293	24.8241	27.5511	24.3414	27.9094	24.9231	27.4894	24.2095	27.2485	Q80ZQ3	Q80ZQ3	9	9	9	Uncharacterized protein C8orf74 homolog		sp|Q80ZQ3|CH074_MOUSE Uncharacterized protein C8orf74 homolog OS=Mus musculus PE=2 SV=1	37.2	37.2	37.2	3976700000	137310000	97129000	0	0	166050000	0	0	0	49811000	410690000	0	373050000	0	589560000	21633000	716270000	0	659490000	8833700	528910000	47077000
Q810N5	27.2007	30.799	28.2159	31.0262	26.472	31.1671	27.9134	30.9244	28.0137	30.688	28.5884	30.9951	27.6054	30.7395	27.3906	30.4052	Q810N5	Q810N5	14	14	14	Uncharacterized protein C12orf60 homolog		sp|Q810N5|CL060_MOUSE Uncharacterized protein C12orf60 homolog OS=Mus musculus PE=2 SV=1	59.9	59.9	59.9	45320000000	938880000	4014000000	2694800000	425630000	0	2098000000	46098000	0	393770000	3909900000	1061100000	5264200000	179270000	5233200000	711330000	5504300000	317800000	5665100000	353570000	3282200000	174810000
Q8BPC6	29.4985	31.8967	30.0314	32.5574	29.5548	32.3287	30.0352	32.834	30.2348	32.452	30.7393	32.4876	30.4833	31.7873	29.7433	30.6827	Q8BPC6	Q8BPC6	14	14	14	Probable isocitrate dehydrogenase [NAD] gamma 2, mitochondrial		sp|Q8BPC6|IDHG2_MOUSE Probable isocitrate dehydrogenase [NAD] gamma 2, mitochondrial OS=Mus musculus PE=2 SV=1	46.5	46.5	46.5	132700000000	1771000000	6760100000	5896800000	2523300000	7145600000	4603100000	191430000	58337000	1891200000	8399800000	2639600000	16476000000	927710000	11299000000	2479100000	21730000000	1210700000	14593000000	1299600000	13246000000	1264800000
Q91V76	28.3823	29.2812	28.1662	29.0363	27.8422	29.6341	27.7648	29.2006	27.4329	29.7857	27.3063	29.1835	27.075	28.4301	26.8952	27.5675	Q91V76	Q91V76	12	12	12	Ester hydrolase C11orf54 homolog		sp|Q91V76|CK054_MOUSE Ester hydrolase C11orf54 homolog OS=Mus musculus PE=1 SV=1	53	53	53	17660000000	329650000	996500000	315130000	267720000	532720000	1574500000	133130000	14411000	1121500000	1666700000	979320000	1090700000	426600000	1602100000	480880000	1537900000	227890000	1931000000	209030000	1188100000	143080000
Q9CQC3	27.9138	31.4091	28.6677	31.4622	28.7345	31.6258	28.7204	31.1043	29.5155	30.5237	30.0337	32.1322	29.7286	32.163	29.13	32.1138	Q9CQC3	Q9CQC3	15	15	15	Uncharacterized protein C9orf135 homolog		sp|Q9CQC3|CI135_MOUSE Uncharacterized protein C9orf135 homolog OS=Mus musculus PE=2 SV=1	68	68	68	66258000000	4304700000	4368700000	1933700000	452640000	0	0	0	0	600340000	5731200000	1003800000	6963200000	487820000	7043000000	783370000	6546600000	1003300000	3583200000	801150000	10370000000	591420000
Q9D5W8	26.2601	27.0372	25.0994	28.5769	25.1124	28.116	26.0401	28.7501	26.049	29.6373	25.9638	27.3324	26.1428	26.959	24.8314	26.9373	Q9D5W8	Q9D5W8	10	10	10	Uncharacterized protein C7orf62 homolog		sp|Q9D5W8|CG062_MOUSE Uncharacterized protein C7orf62 homolog OS=Mus musculus PE=2 SV=1	52.6	52.6	52.6	8518000000	0	518130000	765890000	592740000	234880000	0	24926000	8533800	103190000	550090000	78671000	889470000	34494000	796190000	132290000	1099600000	47642000	1870100000	50959000	390220000	51910000
Q9DA42	26.9069	30.619	27.9327	31.0849	27.1938	30.9045	27.5328	30.1312	28.7666	30.1252	29.0426	31.5231	28.1279	31.9076	27.5712	32.0969	Q9DA42	Q9DA42	9	9	9	Uncharacterized protein C20orf85 homolog		sp|Q9DA42|CT085_MOUSE Uncharacterized protein C20orf85 homolog OS=Mus musculus PE=2 SV=2	61.8	61.8	61.8	41482000000	753900000	2522000000	758610000	1719500000	270090000	0	0	0	395640000	4157300000	560590000	3972000000	300760000	3518800000	505060000	2916100000	572370000	2190400000	697760000	6895000000	601000000
Q9DA60	28.9978	31.3024	29.7218	30.9193	29.1835	30.8369	29.741	31.933	30.2082	32.3619	30.1709	30.8059	29.7271	31.3959	29.3543	31.5683	Q9DA60	Q9DA60	10	10	10	Uncharacterized protein C2orf57 homolog		sp|Q9DA60|CB057_MOUSE Uncharacterized protein C2orf57 homolog OS=Mus musculus PE=2 SV=2	41.7	41.7	41.7	69427000000	408640000	1261400000	3071200000	302120000	1774500000	5167400000	263820000	75725000	1212800000	5474700000	1625000000	4302200000	962080000	3823100000	1703600000	9116200000	1927600000	12637000000	1675100000	3178200000	1366800000
Q9DAA7	25.1407	28.1778	25.8839	29.9481	25.002	30.4324	26.0528	30.9634	25.0416	29.4208	25.196	31.9167	24.8121	28.2197	26.0352	25.4726	Q9DAA7	Q9DAA7	9	9	9	Uncharacterized protein C1orf100 homolog		sp|Q9DAA7|CA100_MOUSE Uncharacterized protein C1orf100 homolog OS=Mus musculus PE=2 SV=1	61.4	61.4	61.4	28631000000	620570000	3456100000	614710000	0	1704000000	205080000	11614000	0	149000000	1295700000	145510000	2449800000	36126000	2910700000	209050000	3997600000	261790000	3210500000	228970000	6302200000	156410000
Q9DAD0	29.306	33.3766	30.0822	33.3342	30.1558	33.3047	30.1647	32.9721	31.2133	32.6941	31.6059	33.9114	30.9367	33.7702	30.5715	34.3286	Q9DAD0	Q9DAD0	15	15	15	Uncharacterized protein C1orf194 homolog		sp|Q9DAD0|CA194_MOUSE Uncharacterized protein C1orf194 homolog OS=Mus musculus PE=2 SV=1	85.1	85.1	85.1	230480000000	2672300000	6796100000	1703900000	18431000000	7076900000	201680000	20649000	12901000	1389800000	22498000000	1993000000	39555000000	1446400000	17681000000	2456100000	15304000000	2338700000	12991000000	2925100000	37778000000	1690400000
Q9DAN9	25.1988	27.3635	24.8705	28.3314	23.9644	28.9427	24.7705	29.4439	27.8281	29.8868	23.8197	30.4667	24.849	28.0904	24.4197	24.0364	Q9DAN9;H3BJ87	Q9DAN9	9;3	9;3	9;3	Uncharacterized protein C17orf105 homolog		sp|Q9DAN9|CQ105_MOUSE Uncharacterized protein C17orf105 homolog OS=Mus musculus PE=2 SV=1	50	50	50	14775000000	126160000	1221400000	0	394150000	471360000	1374100000	96585000	0	85443000	212640000	30460000	941040000	10077000	895130000	0	3158100000	93419000	3194500000	9652500	2236400000	11698000
Q9DAQ4	27.1749	28.2754	23.764	28.9318	26.6033	28.9676	26.4574	28.8703	27.3729	29.4755	27.6313	29.5275	26.6167	29.9413	26.9435	30.53	Q9DAQ4;Q9DAQ4-3;Q9DAQ4-2;A0A0N4SW77	Q9DAQ4;Q9DAQ4-3;Q9DAQ4-2	16;13;12;2	16;13;12;2	16;13;12;2	Uncharacterized protein C2orf81 homolog		sp|Q9DAQ4|CB081_MOUSE Uncharacterized protein C2orf81 homolog OS=Mus musculus PE=2 SV=3;sp|Q9DAQ4-3|CB081_MOUSE Isoform 3 of Uncharacterized protein C2orf81 homolog OS=Mus musculus;sp|Q9DAQ4-2|CB081_MOUSE Isoform 2 of Uncharacterized protein C2orf81 homolo	38.5	38.5	38.5	15503000000	472590000	583340000	287380000	738510000	403100000	1088200000	0	0	162280000	1069500000	78193000	1440300000	162550000	1275700000	256890000	1290500000	248990000	2033200000	248120000	1458000000	153700000
Q9DAQ5	24.902	27.7134	24.7712	28.317	26.3471	29.0019	25.2605	29.8582	26.5951	29.2798	26.8869	28.306	26.0884	27.5451	26.2031	26.5979	Q9DAQ5	Q9DAQ5	7	7	7	Uncharacterized protein C17orf98 homolog		sp|Q9DAQ5|CQ098_MOUSE Uncharacterized protein C17orf98 homolog OS=Mus musculus PE=2 SV=1	56.8	56.8	56.8	12867000000	0	0	725350000	2033300000	1401000000	178990000	0	0	21383000	617090000	0	915170000	20524000	770880000	25814000	2381800000	63984000	2067200000	62520000	1277000000	55619000
Q9DAR0	27.6594	31.2434	28.8841	31.5337	28.7127	31.7824	29.0175	31.1982	29.7538	31.0179	29.801	32.0825	29.4203	32.2615	29.0647	32.8263	Q9DAR0	Q9DAR0	11	11	11	Uncharacterized protein C5orf49 homolog		sp|Q9DAR0|CE049_MOUSE Uncharacterized protein C5orf49 homolog OS=Mus musculus PE=1 SV=1	65.9	65.9	65.9	69242000000	2484400000	1608500000	2697900000	533460000	1284300000	93721000	17316000	777330000	346870000	4851300000	1590900000	7476600000	446910000	7890800000	858300000	6035800000	931420000	5442500000	799860000	9852700000	587040000
Q9DAS2	24.662	30.8493	27.3139	31.4906	24.231	31.8267	26.4581	31.9764	26.7789	31.9917	27.738	32.746	26.0828	30.3062	23.9678	27.0997	Q9DAS2;A0A0G2JE07;D3Z6F6;Q9DAS2-2	Q9DAS2	12;5;5;5	12;5;5;5	12;5;5;5	UPF0573 protein C2orf70 homolog		sp|Q9DAS2|CB070_MOUSE UPF0573 protein C2orf70 homolog OS=Mus musculus PE=2 SV=1	68	68	68	81266000000	2393800000	1092100000	2351700000	5495000000	4062900000	6916100000	1678700000	220710000	193530000	5064700000	774820000	6218400000	64869000	7877700000	343050000	9958900000	141590000	11594000000	252640000	12445000000	69076000
Q9Z263	24.0709	24.6278	24.3338	25.3794	23.7798	25.5148	26.859	24.6221	24.2396	24.7204	24.6314	28.3798	24.2785	27.8883	24.3252	28.4294	Q9Z263	Q9Z263	58	2	2			tr|Q9Z263|Q9Z263_MOUSE Major sperm fibrous sheath protein Pro-mAKAP82 OS=Mus musculus PE=4 SV=1	53.8	4.6	4.6	10448000000	32536000	557980000	0	0	0	15254000	0	0	0	0	0	6871500000	25150000	0	155600000	0	19456000	1548700000	76818000	497920000	0
Qsox1	28.3906	30.3431	28.2362	30.3311	28.3836	30.5871	28.796	30.3595	28.5457	30.2527	28.4743	29.9697	28.1579	29.8154	28.0023	28.6104	Q8BND5-3;Q8BND5-2;Q8BND5;Q8BND5-4	Q8BND5-3;Q8BND5-2;Q8BND5	24;24;24;2	24;24;24;2	24;24;24;2	Sulfhydryl oxidase 1	Qsox1	sp|Q8BND5-3|QSOX1_MOUSE Isoform 3 of Sulfhydryl oxidase 1 OS=Mus musculus GN=Qsox1;sp|Q8BND5-2|QSOX1_MOUSE Isoform 2 of Sulfhydryl oxidase 1 OS=Mus musculus GN=Qsox1;sp|Q8BND5|QSOX1_MOUSE Sulfhydryl oxidase 1 OS=Mus musculus GN=Qsox1 PE=1 SV=1	50.5	50.5	50.5	31142000000	1605500000	771730000	992190000	401860000	335760000	1353200000	163390000	317900000	998590000	2785600000	900800000	2686500000	504180000	3443600000	1464900000	4178500000	369410000	3477400000	287590000	1934600000	211090000
Rab2a	30.9016	31.9666	31.9692	32.0352	31.053	32.1011	30.8518	32.2819	30.8292	32.9253	31.1874	31.7102	30.9225	31.8575	30.6266	31.5144	Q0PD65;P53994;Q8BXY4;Q6PDZ3;G3UXQ7;G3V022	Q0PD65;P53994;Q8BXY4;Q6PDZ3	15;15;14;14;4;4	15;15;14;14;4;4	7;7;6;6;0;0	Ras-related protein Rab-2A	Rab2a	tr|Q0PD65|Q0PD65_MOUSE RAB2, member RAS oncogene family OS=Mus musculus GN=Rab2a PE=1 SV=1;sp|P53994|RAB2A_MOUSE Ras-related protein Rab-2A OS=Mus musculus GN=Rab2a PE=1 SV=1;tr|Q8BXY4|Q8BXY4_MOUSE Putative uncharacterized protein OS=Mus musculus GN=Rab2a	70.8	70.8	34.9	155570000000	6891400000	9843900000	4669000000	3232000000	7812600000	920780000	71982000	58195000	5119200000	10038000000	12482000000	10013000000	2466400000	11011000000	5624400000	16101000000	2122000000	27367000000	2112500000	7124600000	1772600000
Rabep2	26.7912	28.8304	27.6727	27.9447	27.8121	28.2946	26.8534	27.8984	27.3229	27.3349	27.7887	29.3549	24.7412	28.4281	26.5174	30.5003	Q91WG2;Q3TZJ2;Q91WG2-1;Q91WG2-2;D6RCU7;D6RGR2	Q91WG2;Q3TZJ2;Q91WG2-1;Q91WG2-2	17;16;15;13;2;1	17;16;15;13;2;1	17;16;15;13;2;1	Rab GTPase-binding effector protein 2	Rabep2	sp|Q91WG2|RABE2_MOUSE Rab GTPase-binding effector protein 2 OS=Mus musculus GN=Rabep2 PE=1 SV=3;tr|Q3TZJ2|Q3TZJ2_MOUSE Putative uncharacterized protein OS=Mus musculus GN=Rabep2 PE=2 SV=1;sp|Q91WG2-1|RABE2_MOUSE Isoform 2 of Rab GTPase-binding effector pro	38.3	38.3	38.3	9212400000	976940000	368530000	0	0	0	0	0	0	286170000	802500000	217880000	526690000	188460000	817620000	388690000	615220000	140550000	414090000	200080000	1216000000	48697000
Rabggta	28.2992	29.0309	28.1069	28.5665	27.3834	29.1696	24.8142	28.9018	25.6478	29.7885	28.205	29.8357	24.0745	28.99	24.5389	29.4449	Q3UIH7;Q9JHK4;Q9JHK4-2;Q921J9	Q3UIH7;Q9JHK4;Q9JHK4-2	15;14;8;6	15;14;8;6	15;14;8;6	Geranylgeranyl transferase type-2 subunit alpha	Rabggta	tr|Q3UIH7|Q3UIH7_MOUSE Putative uncharacterized protein OS=Mus musculus GN=Rabggta PE=2 SV=1;sp|Q9JHK4|PGTA_MOUSE Geranylgeranyl transferase type-2 subunit alpha OS=Mus musculus GN=Rabggta PE=1 SV=1;sp|Q9JHK4-2|PGTA_MOUSE Isoform 2 of Geranylgeranyl transf	32.1	32.1	32.1	13454000000	0	0	177930000	95481000	48473000	119690000	0	0	360420000	939800000	226660000	1734400000	68431000	1755100000	95733000	2098500000	56403000	1884600000	129650000	2475600000	22044000
Rad23a	28.921	30.1796	29.1297	29.8223	29.3919	30.2892	28.7354	30.006	28.8967	28.7624	29.9071	30.6511	28.6977	31.7328	28.4842	32.2899	P54726;Q05DT7;Q3TN85;Q9D717;F6YL88	P54726;Q05DT7;Q3TN85	15;14;13;2;2	15;14;13;2;2	1;1;1;0;1	UV excision repair protein RAD23 homolog A	Rad23a	sp|P54726|RD23A_MOUSE UV excision repair protein RAD23 homolog A OS=Mus musculus GN=Rad23a PE=1 SV=2;tr|Q05DT7|Q05DT7_MOUSE Rad23a protein (Fragment) OS=Mus musculus GN=Rad23a PE=2 SV=1;tr|Q3TN85|Q3TN85_MOUSE UV excision repair protein RAD23 homolog A (Fra	66.4	66.4	11.8	33917000000	2460600000	212200000	943660000	691530000	394410000	284290000	32884000	0	1032300000	2236800000	1220100000	2133500000	1030200000	2637800000	1171200000	1720300000	589290000	880730000	913510000	3662900000	329250000
Rad23b	29.304	30.5519	29.2307	29.9933	29.5147	30.1755	29.0078	29.6803	29.3666	29.1433	29.6203	30.7603	29.0835	31.1499	28.8755	31.8896	Q3TJ52;Q3UQN3;Q3U041;P54728;Q6NVC3	Q3TJ52;Q3UQN3;Q3U041;P54728;Q6NVC3	12;12;12;12;11	9;9;9;9;8	9;9;9;9;8	UV excision repair protein RAD23 homolog B	Rad23b	tr|Q3TJ52|Q3TJ52_MOUSE Putative uncharacterized protein OS=Mus musculus GN=Rad23b PE=2 SV=1;tr|Q3UQN3|Q3UQN3_MOUSE Putative uncharacterized protein OS=Mus musculus GN=Rad23b PE=2 SV=1;tr|Q3U041|Q3U041_MOUSE Putative uncharacterized protein OS=Mus musculus	50.5	45.3	45.3	36191000000	1117300000	0	140680000	1132500000	0	10987000	2065500000	743240000	1491900000	3508800000	1645800000	2688000000	1109000000	2422400000	1354600000	2323900000	884960000	1870900000	760770000	4101400000	656130000
Ranbp17	27.5096	29.1512	27.5579	29.2978	28.5077	29.7615	28.1263	30.3522	27.8001	31.027	28.0003	28.2036	28.5004	28.5654	28.1475	29.4844	Q99NF8;Q8BWS4;M0QWL9;A0A140LJ90;Q5SSA5;Q5SSA8;Q3TQ31	Q99NF8;Q8BWS4	27;23;11;8;8;4;4	27;23;11;8;8;4;4	26;22;11;8;8;4;4	Ran-binding protein 17	Ranbp17	sp|Q99NF8|RBP17_MOUSE Ran-binding protein 17 OS=Mus musculus GN=Ranbp17 PE=1 SV=1;tr|Q8BWS4|Q8BWS4_MOUSE Putative uncharacterized protein (Fragment) OS=Mus musculus GN=Ranbp17 PE=2 SV=1	30.5	30.5	30.5	26755000000	451030000	1553300000	844410000	819740000	746060000	1120800000	725380000	351280000	859350000	1650800000	375850000	1471800000	252500000	1624400000	566240000	3736500000	152190000	6997100000	170130000	265260000	376690000
Rangrf	27.7635	31.9167	28.5929	31.9961	29.0063	31.8136	28.3954	31.8539	29.712	31.5511	30.1396	32.5019	29.3754	32.9692	28.2122	33.1371	Q9JIB0	Q9JIB0	6	6	6	Ran guanine nucleotide release factor	Rangrf	sp|Q9JIB0|MOG1_MOUSE Ran guanine nucleotide release factor OS=Mus musculus GN=Rangrf PE=1 SV=1	56.2	56.2	56.2	103290000000	2302000000	4264800000	1140900000	75861000	7999200000	7350900000	352230000	36319000	561370000	8341900000	1095800000	9143400000	695220000	7534700000	883480000	10474000000	1069600000	9984300000	1129000000	11242000000	707960000
Recql	25.0064	27.3336	24.8963	27.5641	25.732	27.9432	24.4119	27.4313	26.8208	27.3375	26.512	27.2565	24.2057	26.9949	24.8371	27.0974	Q3UUK0;E9Q3N0;Q9Z129-2;Q9Z129;Q3UFL0;Q91YU1;D3Z6T0;F6S4D9;Q8BQQ9;D3YZW9	Q3UUK0;E9Q3N0;Q9Z129-2;Q9Z129;Q3UFL0;Q91YU1	15;15;15;15;14;14;7;5;4;1	15;15;15;15;14;14;7;5;4;1	15;15;15;15;14;14;7;5;4;1	ATP-dependent DNA helicase Q1	Recql	tr|Q3UUK0|Q3UUK0_MOUSE RecQ protein-like, isoform CRA_d OS=Mus musculus GN=Recql PE=2 SV=1;tr|E9Q3N0|E9Q3N0_MOUSE ATP-dependent DNA helicase Q1 OS=Mus musculus GN=Recql PE=1 SV=1;sp|Q9Z129-2|RECQ1_MOUSE Isoform Beta of ATP-dependent DNA helicase Q1 OS=Mus	28.5	28.5	28.5	5945100000	120420000	188140000	746080000	323250000	254670000	412200000	56530000	141370000	96236000	417800000	161320000	611100000	30848000	399500000	121730000	451790000	71069000	599470000	47028000	322210000	12323000
Reep6	28.3829	30.9053	28.5703	31.8993	29.3835	32.3823	28.9999	32.665	29.9925	33.1114	30.2087	32.8262	29.1587	31.9763	28.8995	33.0115	D3YTR1;D3YTR2	D3YTR1;D3YTR2	26;25	26;25	26;25		Reep6	tr|D3YTR1|D3YTR1_MOUSE Receptor expression-enhancing protein 6 OS=Mus musculus GN=Reep6 PE=4 SV=1;tr|D3YTR2|D3YTR2_MOUSE Receptor expression-enhancing protein 6 OS=Mus musculus GN=Reep6 PE=4 SV=1	48.6	48.6	48.6	135720000000	1070800000	5083200000	8356800000	4449000000	4406500000	3681000000	3830800000	440700000	704100000	3937300000	1315800000	9220900000	557680000	9809200000	908880000	20081000000	908690000	29384000000	713970000	14695000000	324500000
Rgs22	26.1008	28.5487	26.6664	29.014	26.1961	29.7346	26.6005	29.51	26.513	30.9564	26.7655	27.8007	27.1599	28.6607	25.3348	27.7061	G3UYX5;G3UYR1;G3UXI4;G3UX14	G3UYX5;G3UYR1	37;34;13;7	37;34;13;7	37;34;13;7	Regulator of G-protein signaling 22	Rgs22	sp|G3UYX5|RGS22_MOUSE Regulator of G-protein signaling 22 OS=Mus musculus GN=Rgs22 PE=1 SV=1;tr|G3UYR1|G3UYR1_MOUSE Regulator of G-protein-signaling 22 (Fragment) OS=Mus musculus GN=Rgs22 PE=1 SV=1	37.3	37.3	37.3	19373000000	922150000	1355200000	685670000	344030000	738190000	1212200000	232200000	457990000	281860000	676210000	511390000	1141400000	119050000	1701600000	318520000	2339000000	171420000	4226000000	179150000	809540000	114970000
Ribc1	25.1111	30.4391	26.7419	31.0733	24.2113	31.5945	25.6143	30.4926	25.738	30.5824	24.0271	32.3932	25.0985	30.6039	25.6751	26.9993	Q9D0B8	Q9D0B8	16	16	16	RIB43A-like with coiled-coils protein 1	Ribc1	sp|Q9D0B8|RIBC1_MOUSE RIB43A-like with coiled-coils protein 1 OS=Mus musculus GN=Ribc1 PE=2 SV=1	47.2	47.2	47.2	44856000000	4352600000	2374900000	1474600000	728530000	88662000	250030000	0	0	245400000	2820100000	666130000	4428300000	81718000	5982000000	246820000	3785700000	145850000	4112800000	52438000	9762900000	64833000
Ribc2	26.5488	30.3959	26.6721	31.9325	26.5183	31.8664	26.451	32.0964	26.9162	32.6224	26.914	32.8838	27.1201	31.6927	25.0758	29.1727	G3X8W0;Q9D4Q1	G3X8W0;Q9D4Q1	17;14	17;14	17;14	RIB43A-like with coiled-coils protein 2	Ribc2	tr|G3X8W0|G3X8W0_MOUSE MCG13574, isoform CRA_b OS=Mus musculus GN=Ribc2 PE=4 SV=1;sp|Q9D4Q1|RIBC2_MOUSE RIB43A-like with coiled-coils protein 2 OS=Mus musculus GN=Ribc2 PE=2 SV=2	51.2	51.2	51.2	81122000000	4947600000	5873900000	2737100000	454540000	0	0	0	0	531960000	4370800000	618770000	8251300000	640350000	7876800000	475940000	13047000000	770010000	9151100000	699070000	15878000000	750510000
Riiad1	25.3547	27.9452	25.8451	28.4679	26.4203	28.101	24.8233	28.6074	26.3931	28.1621	25.2248	29.0383	25.1086	28.038	24.7627	28.0772	Q3KNY5	Q3KNY5	4	4	4	RIIa domain-containing protein 1	Riiad1	sp|Q3KNY5|RIAD1_MOUSE RIIa domain-containing protein 1 OS=Mus musculus GN=Riiad1 PE=2 SV=2	47.1	47.1	47.1	7462700000	0	953080000	198560000	0	397410000	401660000	0	0	0	652840000	108130000	660520000	0	687390000	58284000	869700000	73005000	793790000	38232000	902800000	0
Rnf126	27.0223	29.1508	27.3393	29.2808	27.2773	29.7883	26.8198	29.4096	27.1771	28.0375	28.4671	29.6102	27.5838	30.0923	23.9374	30.7178	Q3U3G2;Q91YL2	Q3U3G2;Q91YL2	7;7	7;7	7;7	E3 ubiquitin-protein ligase RNF126	Rnf126	tr|Q3U3G2|Q3U3G2_MOUSE Putative uncharacterized protein OS=Mus musculus GN=Rnf126 PE=1 SV=1;sp|Q91YL2|RN126_MOUSE E3 ubiquitin-protein ligase RNF126 OS=Mus musculus GN=Rnf126 PE=1 SV=1	33.5	33.5	33.5	16589000000	0	0	1237500000	1147400000	67613000	0	0	0	291680000	1855000000	298180000	1501600000	181520000	1829100000	371670000	1848300000	248650000	1193900000	193930000	1591400000	165830000
Rnf7	25.8006	27.9682	26.2072	28.0241	25.9918	28.3983	26.3938	29.646	26.2132	25.2987	26.4559	29.2763	26.0118	28.123	25.3872	28.1492	Q9WTZ1;D3Z497;D3Z392	Q9WTZ1;D3Z497	4;2;1	4;2;1	4;2;1	RING-box protein 2	Rnf7;Gm7075	sp|Q9WTZ1|RBX2_MOUSE RING-box protein 2 OS=Mus musculus GN=Rnf7 PE=3 SV=1;tr|D3Z497|D3Z497_MOUSE Protein Gm7075 OS=Mus musculus GN=Gm7075 PE=4 SV=1	60.2	60.2	60.2	9062400000	649620000	900010000	192210000	228460000	0	0	0	0	150170000	650350000	213850000	739370000	91222000	893070000	161620000	1442600000	101200000	691410000	87685000	824840000	66509000
Ropn1	33.0409	35.3194	33.6561	35.4928	33.3993	35.6213	33.6168	35.3836	34.0996	35.8994	34.4557	34.5001	33.9789	35.3571	33.0071	34.7364	Q9ESG2;D3Z184	Q9ESG2;D3Z184	13;9	13;9	13;9	Ropporin-1	Ropn1	sp|Q9ESG2|ROP1_MOUSE Ropporin-1 OS=Mus musculus GN=Ropn1 PE=1 SV=1;tr|D3Z184|D3Z184_MOUSE Ropporin-1 (Fragment) OS=Mus musculus GN=Ropn1 PE=1 SV=1	85.8	85.8	85.8	1150800000000	46080000000	13189000000	29513000000	40054000000	17844000000	4239800000	21044000000	12825000000	28414000000	99080000000	37830000000	118610000000	20689000000	103430000000	37972000000	126100000000	28805000000	167170000000	27344000000	46803000000	16821000000
Ropn1l	29.566	32.4538	30.3508	32.6495	30.1452	32.983	30.2604	32.7155	30.5776	32.5652	30.9973	32.801	30.4811	32.7012	30.2159	32.6635	A0A0R4J1E7;Q9EQ00-2;Q9EQ00	A0A0R4J1E7;Q9EQ00-2;Q9EQ00	15;15;11	15;15;11	15;15;11	Ropporin-1-like protein	Ropn1l	tr|A0A0R4J1E7|A0A0R4J1E7_MOUSE Ropporin-1-like protein OS=Mus musculus GN=Ropn1l PE=1 SV=1;sp|Q9EQ00-2|ROP1L_MOUSE Isoform 2 of Ropporin-1-like protein OS=Mus musculus GN=Ropn1l;sp|Q9EQ00|ROP1L_MOUSE Ropporin-1-like protein OS=Mus musculus GN=Ropn1l PE=1 S	64.7	64.7	64.7	148360000000	8304700000	2229900000	0	721350000	5489200000	4359200000	854900000	162210000	1459300000	11994000000	3008300000	15368000000	1645800000	17275000000	2604900000	17317000000	2235700000	20399000000	2173600000	14043000000	1469000000
Rpe	27.3857	29.4904	27.8222	28.6092	26.969	28.6716	27.1227	28.8476	27.0213	28.2454	26.6836	29.8027	26.8202	29.1788	26.8363	28.9918	Q3UDM8;Q8VEE0;Q91VZ4;B2KGF0;M0QWJ2;A0A087WQM3;M0QWQ0;Q62505	Q3UDM8;Q8VEE0;Q91VZ4;B2KGF0	3;3;2;2;1;1;1;1	3;3;2;2;1;1;1;1	3;3;2;2;1;1;1;1	Ribulose-phosphate 3-epimerase	Rpe	tr|Q3UDM8|Q3UDM8_MOUSE Ribulose-phosphate 3-epimerase OS=Mus musculus GN=Rpe PE=2 SV=1;sp|Q8VEE0|RPE_MOUSE Ribulose-phosphate 3-epimerase OS=Mus musculus GN=Rpe PE=1 SV=1;tr|Q91VZ4|Q91VZ4_MOUSE Rpe protein OS=Mus musculus GN=Rpe PE=2 SV=1;tr|B2KGF0|B2KGF0_	26.3	26.3	26.3	13230000000	48810000	62830000	0	735090000	1811800000	0	0	0	397120000	1738600000	623770000	947970000	95937000	1084600000	246240000	1340200000	142310000	779370000	139900000	1542600000	108670000
Rpia	24.3944	28.0816	26.9231	27.7563	27.3637	28.8698	26.6109	27.5976	24.1181	25.1817	27.4652	29.0489	26.5173	28.9945	23.1249	28.3446	P47968	P47968	8	8	8	Ribose-5-phosphate isomerase	Rpia	sp|P47968|RPIA_MOUSE Ribose-5-phosphate isomerase OS=Mus musculus GN=Rpia PE=1 SV=2	32	32	32	10480000000	394300000	376410000	381130000	557570000	775260000	0	0	0	305790000	762780000	302880000	840670000	146150000	741620000	275220000	1198500000	239100000	1113600000	213080000	888540000	150180000
Rpl4	28.9045	28.3141	29.7893	29.4588	28.1318	29.9851	28.8937	29.719	27.9887	30.4206	28.5876	30.3017	28.2648	28.9401	27.6802	30.9437	Q564E8;Q9D8E6;Q9CSM5;Q5ZEY2	Q564E8;Q9D8E6;Q9CSM5	15;15;10;4	15;15;10;4	15;15;10;4	60S ribosomal protein L4	Rpl4	tr|Q564E8|Q564E8_MOUSE Ribosomal protein L4 OS=Mus musculus GN=Rpl4 PE=1 SV=1;sp|Q9D8E6|RL4_MOUSE 60S ribosomal protein L4 OS=Mus musculus GN=Rpl4 PE=1 SV=3;tr|Q9CSM5|Q9CSM5_MOUSE Putative uncharacterized protein OS=Mus musculus GN=Rpl4 PE=2 SV=2	40.1	40.1	40.1	28141000000	616420000	1217100000	980190000	544180000	537420000	497730000	705500000	436950000	1404700000	697890000	2047500000	1515800000	1000100000	2078800000	1054200000	2246400000	480860000	5014300000	542480000	2202000000	339290000
Rpp14	26.5123	27.4273	27.2596	28.716	26.7618	28.404	27.1863	27.8198	26.658	25.0888	26.7914	28.5788	24.2212	28.1851	24.5041	28.0016	J3QMX0	J3QMX0	4	4	4		Rpp14	tr|J3QMX0|J3QMX0_MOUSE Ribonuclease P 14 subunit (Human) OS=Mus musculus GN=Rpp14 PE=1 SV=1	43	43	43	7633200000	139330000	0	1081200000	251950000	70096000	0	0	0	268390000	453900000	380210000	996110000	139220000	663390000	298610000	758560000	133340000	357670000	102480000	707100000	110250000
Rps27a	31.3881	32.4663	31.5589	32.2884	32.6615	33.0203	31.4963	32.3493	32.2031	32.042	32.4751	33.3455	31.8291	33.6058	31.6113	34.3562	Q642L7;P62983;Q3TWD1	Q642L7;P62983	7;7;2	7;7;2	2;2;2	Ubiquitin-40S ribosomal protein S27a;Ubiquitin;40S ribosomal protein S27a	Rps27a	tr|Q642L7|Q642L7_MOUSE MCG13441 OS=Mus musculus GN=Rps27a PE=2 SV=1;sp|P62983|RS27A_MOUSE Ubiquitin-40S ribosomal protein S27a OS=Mus musculus GN=Rps27a PE=1 SV=2	50.6	50.6	20.5	224460000000	19915000000	14403000000	1247800000	171340000	250370000	169370000	54272000	37852000	8327000000	14489000000	8883700000	12166000000	8239500000	18378000000	7261200000	17400000000	4696000000	17126000000	4669700000	25029000000	3210700000
Rsph14	28.3112	31.1846	28.8413	31.6692	28.9922	31.3765	28.9737	31.4248	29.3143	31.2204	29.4049	31.2528	29.0838	31.4083	28.8999	30.6138	E9PWZ8;Q9D3W1;E0CXH7;E0CYZ0;E9Q6E1;Q8C5U7	E9PWZ8;Q9D3W1;E0CXH7	18;18;10;8;7;7	18;18;10;8;7;7	18;18;10;8;7;7	Radial spoke head 14 homolog	Rsph14	tr|E9PWZ8|E9PWZ8_MOUSE Radial spoke head 14 homolog OS=Mus musculus GN=Rsph14 PE=1 SV=1;sp|Q9D3W1|RSP14_MOUSE Radial spoke head 14 homolog OS=Mus musculus GN=Rsph14 PE=2 SV=1;tr|E0CXH7|E0CXH7_MOUSE Radial spoke head 14 homolog (Fragment) OS=Mus musculus GN	57.8	57.8	57.8	60991000000	918330000	716810000	863680000	736860000	3173000000	1900200000	2358700000	838790000	809290000	5985600000	1229500000	7712500000	609890000	5270100000	1363400000	7544100000	946470000	7135100000	720860000	4150300000	343210000
Samd15	27.0344	31.2418	27.7107	31.3519	29.1331	31.5175	28.2288	30.9987	29.5586	30.6725	30.4515	31.6248	28.3582	32.2882	28.0133	33.2303	F6XZJ7;H9H9T8	F6XZJ7;H9H9T8	33;18	33;18	33;18	Sterile alpha motif domain-containing protein 15	Samd15	sp|F6XZJ7|SAM15_MOUSE Sterile alpha motif domain-containing protein 15 OS=Mus musculus GN=Samd15 PE=3 SV=2;tr|H9H9T8|H9H9T8_MOUSE Sterile alpha motif domain-containing protein 15 OS=Mus musculus GN=Samd15 PE=4 SV=1	60	60	60	60606000000	2309000000	2098300000	325580000	2023500000	31913000	0	0	0	315200000	4908200000	581520000	5444800000	473300000	4658200000	629930000	8192300000	875340000	6771800000	1277600000	5896900000	426500000
Satl1	29.5776	32.0587	29.9562	32.3591	30.3584	32.4686	29.9417	32.259	30.8121	32.588	31.2412	32.5934	30.9026	32.6367	29.6636	33.598	B2RQN9;Q9D5N8;F7BXA4	B2RQN9;Q9D5N8;F7BXA4	32;32;18	32;32;18	32;32;18	Spermidine/spermine N(1)-acetyltransferase-like protein 1	Satl1	tr|B2RQN9|B2RQN9_MOUSE Spermidine/spermine N1-acetyl transferase-like 1 OS=Mus musculus GN=Satl1 PE=2 SV=1;sp|Q9D5N8|SATL1_MOUSE Spermidine/spermine N(1)-acetyltransferase-like protein 1 OS=Mus musculus GN=Satl1 PE=2 SV=2;tr|F7BXA4|F7BXA4_MOUSE Spermidine/	66.2	66.2	66.2	137080000000	4451500000	3376100000	7313800000	2690200000	764150000	3652000000	389780000	18384000	1339500000	7803400000	8475600000	11700000000	3172400000	10111000000	5874600000	12360000000	3906200000	14904000000	3272100000	10456000000	2956900000
Saxo1	30.267	33.1939	30.6937	33.5818	28.5391	33.748	29.3666	34.0022	29.4962	33.7372	29.231	34.5422	29.3717	33.1558	28.6236	31.8768	B1AXP3;Q8C5Z0	B1AXP3	28;4	28;4	28;4		Saxo1	tr|B1AXP3|B1AXP3_MOUSE MCG1697, isoform CRA_a OS=Mus musculus GN=Saxo1 PE=4 SV=1	72.9	72.9	72.9	307610000000	5572300000	7234900000	18315000000	6586200000	17530000000	7799100000	4651100000	273080000	1966100000	22105000000	3131000000	26760000000	430620000	27743000000	1591400000	46260000000	751020000	43632000000	486640000	48591000000	472180000
Sccpdh	32.0325	34.0393	32.7574	34.282	32.0691	34.486	32.8395	35.0446	32.7658	35.1803	32.8341	33.9525	32.6538	33.9857	32.1555	32.9366	Q8R127;Q3ULN6;J3QNN5;F6S0R8;F6SP57	Q8R127;Q3ULN6	23;19;8;4;3	23;19;8;4;3	23;19;8;4;3	Saccharopine dehydrogenase-like oxidoreductase	Sccpdh	sp|Q8R127|SCPDL_MOUSE Saccharopine dehydrogenase-like oxidoreductase OS=Mus musculus GN=Sccpdh PE=1 SV=1;tr|Q3ULN6|Q3ULN6_MOUSE Putative uncharacterized protein OS=Mus musculus GN=Sccpdh PE=2 SV=1	78.6	78.6	78.6	670200000000	25102000000	3623400000	27562000000	61151000000	38435000000	15713000000	2415800000	12885000000	11433000000	38511000000	19584000000	46153000000	6353100000	50358000000	19903000000	97760000000	9065600000	102380000000	6935700000	31266000000	6098600000
Sdhb	32.9374	33.4449	33.0757	33.9063	32.2441	33.7389	32.472	34.1324	32.4783	34.5158	33.0784	35.1586	32.2272	33.8393	32.1893	32.5158	Q0QEZ4;Q3TE45;Q9CQA3;Q9Z1Z5	Q0QEZ4;Q3TE45;Q9CQA3;Q9Z1Z5	16;16;16;10	16;16;16;10	16;16;16;10	Succinate dehydrogenase [ubiquinone] iron-sulfur subunit, mitochondrial	Sdhb	tr|Q0QEZ4|Q0QEZ4_MOUSE Succinate dehydrogenase [ubiquinone] iron-sulfur subunit, mitochondrial (Fragment) OS=Mus musculus GN=Sdhb PE=2 SV=1;tr|Q3TE45|Q3TE45_MOUSE Succinate dehydrogenase [ubiquinone] iron-sulfur subunit, mitochondrial OS=Mus musculus GN=Sd	72	72	72	532280000000	27199000000	35766000000	12878000000	21945000000	1874000000	17245000000	4088600000	315740000	22071000000	23802000000	22207000000	38460000000	8396500000	31015000000	15776000000	54667000000	9058300000	57359000000	9953100000	76892000000	5005900000
Sephs2	27.7824	29.849	27.6438	28.9033	27.5065	28.9351	27.3333	28.4006	27.1907	29.3374	27.7589	29.6114	27.4275	29.4331	27.2966	28.9258	P97364;Q6PKB1	P97364	11;1	11;1	11;1	Selenide, water dikinase 2	Sephs2	sp|P97364|SPS2_MOUSE Selenide, water dikinase 2 OS=Mus musculus GN=Sephs2 PE=1 SV=3	44.5	44.5	44.5	16123000000	0	1231500000	232810000	296850000	833310000	656000000	481900000	35697000	283270000	2352300000	498530000	1356300000	288450000	1794000000	336940000	929940000	203290000	1228900000	237270000	1251800000	69165000
Sept10	28.8628	31.141	29.0432	31.171	29.2585	31.0398	28.9089	31.0846	29.5214	30.9971	29.8209	30.8337	29.6163	30.9952	29.2221	30.0774	Q8C650;A0A0R4J233;Q8C650-2;S4R2P6;Q9DA97	Q8C650;A0A0R4J233;Q8C650-2	17;14;14;1;1	16;13;13;0;0	16;13;13;0;0	Septin-10	2010-09-01	sp|Q8C650|SEP10_MOUSE Septin-10 OS=Mus musculus GN=Sept10 PE=1 SV=1;tr|A0A0R4J233|A0A0R4J233_MOUSE Septin-10 OS=Mus musculus GN=Sept10 PE=1 SV=1;sp|Q8C650-2|SEP10_MOUSE Isoform 2 of Septin-10 OS=Mus musculus GN=Sept10	53.5	51.5	51.5	55333000000	2325100000	4247000000	1309300000	1304900000	2133000000	899270000	0	0	1221600000	4903400000	1300100000	5305500000	866970000	5210200000	995030000	6027300000	901240000	6733500000	711030000	3722600000	714680000
Sept12	27.6029	29.9406	27.9964	30.5908	28.2933	30.5433	27.6665	30.5643	27.8429	30.3556	29.0079	29.9249	28.8124	29.8667	28.6022	28.7898	Q9D9U8;Q9D451;Q14BT3	Q9D9U8;Q9D451	12;12;4	12;12;4	12;12;4		2012-09-01	tr|Q9D9U8|Q9D9U8_MOUSE RIKEN cDNA 4933413B09, isoform CRA_a OS=Mus musculus GN=Sept12 PE=2 SV=1;tr|Q9D451|Q9D451_MOUSE Protein Sept12 OS=Mus musculus GN=Sept12 PE=2 SV=1	54.3	54.3	54.3	28275000000	1012300000	35613000	1382100000	731380000	368430000	0	38523000	0	629100000	2766800000	711380000	3814300000	445020000	3434500000	550050000	4408100000	366390000	3128500000	412310000	1890400000	384610000
Sept7	29.7068	31.4602	29.7223	31.7359	29.7651	31.5916	29.4303	31.6365	29.8418	31.4116	30.0495	31.9939	29.6387	31.1622	29.5893	30.5571	E9Q1G8;Q8C2A3;E9Q9F5;O55131;Q5DTS3;Q3UNN1;Q3UGE0;Q8C752	E9Q1G8;Q8C2A3;E9Q9F5;O55131;Q5DTS3;Q3UNN1	18;17;17;17;16;15;3;1	18;17;17;17;16;15;3;1	17;16;16;16;15;14;3;1	Septin-7	2007-09-01	tr|E9Q1G8|E9Q1G8_MOUSE Septin-7 OS=Mus musculus GN=Sept7 PE=1 SV=2;tr|Q8C2A3|Q8C2A3_MOUSE Putative uncharacterized protein OS=Mus musculus GN=Sept7 PE=2 SV=1;tr|E9Q9F5|E9Q9F5_MOUSE Septin-7 OS=Mus musculus GN=Sept7 PE=1 SV=2;sp|O55131|SEPT7_MOUSE Septin-7	48.1	48.1	46	79219000000	3508100000	294600000	227050000	2281400000	4145400000	4779500000	596470000	65326000	2589900000	6892600000	2490900000	7640000000	1325800000	6700100000	2120200000	8414300000	1182100000	8301400000	1114400000	7971100000	777680000
Serpina1f	30.3335	32.2843	31.1167	32.6537	30.8657	33.5373	31.5969	32.7151	31.1744	32.0576	31.9731	33.3042	31.6798	32.9543	31.5792	32.7571	G3X9Z5;Q08EA5;Q9DCQ7;E9PUC6;Q9DCQ7-2	G3X9Z5;Q08EA5;Q9DCQ7;E9PUC6;Q9DCQ7-2	18;16;15;13;10	18;16;15;13;10	18;16;15;13;10	Alpha-1-antitrypsin 1-6	Serpina1f	tr|G3X9Z5|G3X9Z5_MOUSE Alpha-1-antitrypsin 1-6 OS=Mus musculus GN=Serpina1f PE=3 SV=1;tr|Q08EA5|Q08EA5_MOUSE Serine (Or cysteine) peptidase inhibitor, clade A, member 1F OS=Mus musculus GN=Serpina1f PE=2 SV=1;sp|Q9DCQ7|A1AT6_MOUSE Alpha-1-antitrypsin 1-6 O	55.2	55.2	55.2	189120000000	15107000000	5944600000	611900000	2136700000	201860000	1540700000	2811000000	2311200000	4522500000	9799100000	7274500000	14413000000	2877400000	23332000000	8711000000	20606000000	3068000000	16215000000	4271000000	19229000000	3373400000
Serpina5	24.798	26.919	25.7903	27.0917	24.5086	26.9487	24.9396	26.9839	24.7098	27.1793	25.633	26.8551	25.2657	25.2356	25.1305	26.3327	Q8BVN1;P70458	Q8BVN1;P70458	7;7	7;7	7;7	Plasma serine protease inhibitor	Serpina5	tr|Q8BVN1|Q8BVN1_MOUSE Putative uncharacterized protein OS=Mus musculus GN=Serpina5 PE=2 SV=1;sp|P70458|IPSP_MOUSE Plasma serine protease inhibitor OS=Mus musculus GN=Serpina5 PE=1 SV=2	23	23	23	2382700000	53797000	32901000	0	176780000	0	37989000	54661000	17766000	0	244500000	28333000	335550000	0	353860000	0	393450000	11986000	371200000	0	216800000	0
Sgta	28.7064	30.5952	28.7505	30.3463	28.9449	30.5925	28.7021	30.5265	29.0301	30.0263	29.4319	30.5229	29.2111	31.2149	28.713	31.6549	Q3TN35;Q8BJU0-2;Q8BJU0	Q3TN35;Q8BJU0-2;Q8BJU0	8;8;8	8;8;8	8;8;8	Small glutamine-rich tetratricopeptide repeat-containing protein alpha	Sgta	tr|Q3TN35|Q3TN35_MOUSE Small glutamine-rich tetratricopeptide repeat (TPR)-containing, alpha, isoform CRA_b OS=Mus musculus GN=Sgta PE=2 SV=1;sp|Q8BJU0-2|SGTA_MOUSE Isoform 2 of Small glutamine-rich tetratricopeptide repeat-containing protein alpha OS=Mus	30.3	30.3	30.3	37221000000	2175900000	423450000	330450000	2389100000	17940000	0	0	0	1017100000	3527300000	872050000	3057600000	696880000	2701100000	1187100000	4906500000	621350000	2808400000	693500000	2937800000	587970000
Sh3d21	24.4677	28.7717	26.8938	28.9275	25.821	28.715	24.396	28.4047	27.884	27.8126	28.2406	30.008	26.81	29.3385	27.4632	30.7529	Z4YK11;Q7TSG5;Q7TSG5-2;Q9D9T7;Q9CT24	Z4YK11;Q7TSG5;Q7TSG5-2;Q9D9T7	17;17;17;10;3	17;17;17;10;3	17;17;17;10;3	SH3 domain-containing protein 21	Sh3d21	tr|Z4YK11|Z4YK11_MOUSE SH3 domain-containing protein 21 OS=Mus musculus GN=Sh3d21 PE=1 SV=1;sp|Q7TSG5|SH321_MOUSE SH3 domain-containing protein 21 OS=Mus musculus GN=Sh3d21 PE=1 SV=1;sp|Q7TSG5-2|SH321_MOUSE Isoform 2 of SH3 domain-containing protein 21 OS=	33.8	33.8	33.8	11565000000	324600000	210720000	353500000	548630000	69299000	24595000	0	0	40949000	893370000	53876000	1094600000	110230000	985320000	110790000	968920000	260440000	970570000	281370000	1434000000	18192000
Sh3gl3	26.6649	30.1699	27.1138	29.8492	27.3089	29.097	24.7408	29.605	27.0477	29.5097	27.2814	29.2604	27.6093	30.3617	24.3884	28.7097	A0A0R4J0B8;J3QQ44;Q62421;Q497N4;Q9CZV7;J3QK75;J3QQ08	A0A0R4J0B8;J3QQ44;Q62421;Q497N4	14;13;13;10;6;5;2	14;13;13;10;6;5;2	14;13;13;10;6;5;2	Endophilin-A3	Sh3gl3	tr|A0A0R4J0B8|A0A0R4J0B8_MOUSE Endophilin-A3 OS=Mus musculus GN=Sh3gl3 PE=1 SV=1;tr|J3QQ44|J3QQ44_MOUSE Endophilin-A3 OS=Mus musculus GN=Sh3gl3 PE=1 SV=1;sp|Q62421|SH3G3_MOUSE Endophilin-A3 OS=Mus musculus GN=Sh3gl3 PE=1 SV=1;tr|Q497N4|Q497N4_MOUSE Sh3gl3	48.1	48.1	48.1	18752000000	873930000	918660000	1090700000	736640000	0	0	0	0	27880000	2355500000	198460000	2561500000	41089000	1682300000	39313000	2539900000	122450000	2415100000	111590000	1500300000	111870000
Sh3glb1	28.0354	29.5972	28.4294	29.7366	27.8999	29.9881	27.7589	29.2436	28.0591	28.7198	28.5292	29.6551	27.8503	29.8264	27.6885	29.8668	A0A0G2JEC4;Q9JK48;Q9JK48-2;Q9JK48-3;A0A0G2JE45;A0A0G2JF57	A0A0G2JEC4;Q9JK48;Q9JK48-2;Q9JK48-3	14;14;14;12;3;2	14;14;14;12;3;2	13;13;13;11;3;2	Endophilin-B1	Sh3glb1	tr|A0A0G2JEC4|A0A0G2JEC4_MOUSE Endophilin-B1 OS=Mus musculus GN=Sh3glb1 PE=1 SV=1;sp|Q9JK48|SHLB1_MOUSE Endophilin-B1 OS=Mus musculus GN=Sh3glb1 PE=1 SV=1;sp|Q9JK48-2|SHLB1_MOUSE Isoform 2 of Endophilin-B1 OS=Mus musculus GN=Sh3glb1;sp|Q9JK48-3|SHLB1_MOUSE	38.3	38.3	36.3	21156000000	538640000	645130000	302460000	1108500000	668780000	770900000	0	0	912910000	1535400000	856130000	1919900000	279320000	2343700000	791890000	2337400000	298340000	1640900000	267830000	1919800000	202790000
Shmt1	29.6833	31.4745	29.965	32.1524	29.5954	32.0411	29.3317	31.9465	30.089	31.8146	30.6135	31.9374	30.3231	31.5672	28.9009	30.5696	P50431;Q9CWR5;G3UZ26;G3UYY1;G3UZZ9	P50431;Q9CWR5;G3UZ26;G3UYY1	28;27;26;24;6	27;26;25;23;6	27;26;25;23;6	Serine hydroxymethyltransferase, cytosolic;Serine hydroxymethyltransferase	Shmt1	sp|P50431|GLYC_MOUSE Serine hydroxymethyltransferase, cytosolic OS=Mus musculus GN=Shmt1 PE=1 SV=3;tr|Q9CWR5|Q9CWR5_MOUSE Serine hydroxymethyltransferase OS=Mus musculus GN=Shmt1 PE=2 SV=1;tr|G3UZ26|G3UZ26_MOUSE Serine hydroxymethyltransferase (Fragment) O	78	78	78	96652000000	1466700000	6436800000	7085300000	5340800000	946090000	704610000	357120000	27623000	1524600000	6721800000	1891700000	10279000000	745050000	9740300000	1346700000	13488000000	1289300000	11331000000	1396300000	8067600000	865720000
Sirt5	25.708	27.6267	26.2357	27.0533	24.9555	26.858	26.2216	27.2903	24.2683	27.9204	24.6473	28.2563	25.093	26.4545	24.4557	26.0357	Q8K2C6;Q5M8R0	Q8K2C6;Q5M8R0	7;5	7;5	7;5	NAD-dependent protein deacylase sirtuin-5, mitochondrial	Sirt5	sp|Q8K2C6|SIR5_MOUSE NAD-dependent protein deacylase sirtuin-5, mitochondrial OS=Mus musculus GN=Sirt5 PE=1 SV=1;tr|Q5M8R0|Q5M8R0_MOUSE Sirt5 protein OS=Mus musculus GN=Sirt5 PE=2 SV=1	26.1	26.1	26.1	4302100000	284950000	0	61152000	255960000	119680000	0	0	0	23699000	416550000	88097000	315880000	58643000	415220000	130980000	419400000	41419000	672290000	41824000	627370000	37917000
Slc25a31	32.7875	35.7474	33.3971	36.3603	32.4645	36.1576	33.2736	36.1058	33.206	36.1708	33.463	36.0743	33.3672	35.2342	32.6988	34.1868	B2RTC8;Q3V132	B2RTC8;Q3V132	24;24	24;24	21;21	ADP/ATP translocase 4;ADP/ATP translocase 4, N-terminally processed	Slc25a31	tr|B2RTC8|B2RTC8_MOUSE Solute carrier family 25 (Mitochondrial carrier adenine nucleotide translocator), member 31 OS=Mus musculus GN=Slc25a31 PE=1 SV=1;sp|Q3V132|ADT4_MOUSE ADP/ATP translocase 4 OS=Mus musculus GN=Slc25a31 PE=1 SV=1	74.1	74.1	65.3	1544200000000	47312000000	88309000000	50617000000	27349000000	10573000000	26041000000	37420000000	3161000000	52961000000	121860000000	57905000000	195120000000	15917000000	148750000000	52127000000	173240000000	18149000000	163410000000	15305000000	136530000000	14128000000
Slc25a40	26.9813	27.3559	26.9455	28.1082	26.5626	28.1606	27.3626	28.1427	26.2606	28.509	26.7133	27.4241	26.4126	27.2976	26.3899	26.7285	Q8BGP6;Q8BGP6-2;A0A0G2JF69;A0A0G2JDU9	Q8BGP6;Q8BGP6-2	11;10;2;1	11;10;2;1	11;10;2;1	Solute carrier family 25 member 40	Slc25a40	sp|Q8BGP6|S2540_MOUSE Solute carrier family 25 member 40 OS=Mus musculus GN=Slc25a40 PE=1 SV=1;sp|Q8BGP6-2|S2540_MOUSE Isoform 2 of Solute carrier family 25 member 40 OS=Mus musculus GN=Slc25a40	36.5	36.5	36.5	8806100000	53994000	227040000	249130000	133090000	382810000	1546100000	173940000	99483000	436590000	307180000	499600000	710220000	134680000	673380000	515290000	700910000	114310000	818540000	54750000	329080000	115090000
Smcp	31.413	34.9001	32.6041	35.0658	31.8327	35.0649	31.8688	34.6187	32.6459	34.7522	32.6248	35.4243	32.3775	36.4282	31.7183	36.0038	P15265	P15265	13	13	13	Sperm mitochondrial-associated cysteine-rich protein	Smcp	sp|P15265|MCSP_MOUSE Sperm mitochondrial-associated cysteine-rich protein OS=Mus musculus GN=Smcp PE=2 SV=4	86.7	86.7	86.7	963390000000	20557000000	33691000000	5630300000	15331000000	81797000000	31415000000	3411200000	54139000	15722000000	92548000000	31657000000	74534000000	8854300000	91163000000	17410000000	103290000000	14788000000	111620000000	10607000000	65137000000	8814800000
Smpd5	23.3335	28.3338	26.7362	28.6922	24.156	28.7828	26.405	29.3605	24.0088	30.3996	25.7061	28.6826	24.7573	27.2216	25.9776	26.2054	D6MZJ6;G3UXH6	D6MZJ6	14;3	14;3	14;3		Smpd5	tr|D6MZJ6|D6MZJ6_MOUSE MCG22096 OS=Mus musculus GN=Smpd5 PE=1 SV=1	53.6	53.6	53.6	14995000000	0	0	1788800000	0	1067800000	1481200000	523980000	233310000	77519000	595760000	449550000	1127900000	11618000	1235900000	230090000	1479800000	10553000	3407300000	0	885430000	41567000
Smrp1	27.6676	31.4181	28.7933	31.9071	24.8628	31.9846	28.4522	30.1511	23.8252	30.3994	26.6058	32.7118	26.9925	31.6343	26.9642	28.268	Q2MH31;Q2MH31-2	Q2MH31	30;13	5;5	5;5	Spermatid-specific manchette-related protein 1	Smrp1	sp|Q2MH31|SMRP1_MOUSE Spermatid-specific manchette-related protein 1 OS=Mus musculus GN=Smrp1 PE=1 SV=1	86.2	15	15	72937000000	0	278640000	4456600000	16025000000	880730000	253980000	56058000	12787000	781320000	6621100000	1314900000	8967300000	112290000	7462400000	953600000	3223800000	208080000	3554000000	150670000	12441000000	192600000
[truncated: 110 more rows]
[truncated: 54 more columns]
