# Supplementary material for: Arrdc4‐dependent extracellular vesicle biogenesis is required for sperm maturation
Source: J Extracell Vesicles. 2021 Jun 22;10(8):e12113. doi: 10.1002/jev2.12113 (PMC8217992; doi:10.1002/jev2.12113)
Supplement: Supplementary file 13 — Supporting information. [file JEV2-10-e12113-s004.xlsx]

## Sheet: down ko cauda vs caput
name	WT_CAPUT_1	WT_CAUDA_1	WT_CAPUT_2	WT_CAUDA_2	WT_CAPUT_3	WT_CAUDA_3	WT_CAPUT_4	WT_CAUDA_4	KO_CAPUT_1	KO_CAUDA_1	KO_CAPUT_2	KO_CAUDA_2	KO_CAPUT_3	KO_CAUDA_3	KO_CAPUT_4	KO_CAUDA_4	Protein.IDs	Majority.protein.IDs	Peptide.counts..all.	Peptide.counts..razor.unique.	Peptide.counts..unique.	Protein.names	Gene.names	Fasta.headers	Sequence.coverage....	Unique...razor.sequence.coverage....	Unique.sequence.coverage....	Intensity	Intensity.frac1	Intensity.frac2	Intensity.frac3	Intensity.frac4	Intensity.frac5	Intensity.frac6	Intensity.frac7	Intensity.frac8	Intensity.P01	Intensity.P02	Intensity.P03	Intensity.P04	Intensity.P05	Intensity.P06	Intensity.P07	Intensity.P08	Intensity.P09	Intensity.P10	Intensity.P11	Intensity.P12	Intensity.P13
2700060E02Rik	30.3865	28.8346	30.1685	28.3379	30.2446	28.654	30.0683	27.4788	30.5315	27.6748	30.1874	28.0232	29.7084	28.5946	30.136	29.8013	Q4VA29;Q9CQE8	Q4VA29;Q9CQE8	15;15	15;15	15;15	UPF0568 protein C14orf166 homolog	2700060E02Rik	tr|Q4VA29|Q4VA29_MOUSE MCG140066 OS=Mus musculus GN=2700060E02Rik PE=1 SV=1;sp|Q9CQE8|CN166_MOUSE UPF0568 protein C14orf166 homolog OS=Mus musculus PE=1 SV=1	63.1	63.1	63.1	26193000000	986290000	360040000	718820000	576500000	494980000	0	0	613170000	2787000000	894670000	2971200000	450510000	1839200000	766470000	3229000000	352080000	2537200000	260120000	1418400000	475590000	1137800000
2810459M11Rik	27.0804	25.0418	26.9116	24.5259	26.9979	24.3299	27.0727	24.2023	24.6963	24.8711	26.8838	26.1465	27.0205	24.4952	27.1331	25.1313	Q9CYS6;B7ZMV2;Q9CYS6-2	Q9CYS6;B7ZMV2;Q9CYS6-2	8;7;7	8;7;7	8;7;7	Uncharacterized protein C2orf72 homolog	2810459M11Rik	sp|Q9CYS6|CB072_MOUSE Uncharacterized protein C2orf72 homolog OS=Mus musculus PE=1 SV=2;tr|B7ZMV2|B7ZMV2_MOUSE Uncharacterized protein OS=Mus musculus GN=2810459M11Rik PE=2 SV=1;sp|Q9CYS6-2|CB072_MOUSE Isoform 2 of Uncharacterized protein C2orf72 homolog O	26.6	26.6	26.6	2403800000	25067000	69136000	36690000	0	150590000	0	46398000	9729900	412460000	0	395010000	0	205840000	0	388290000	0	137580000	0	107280000	0	122360000
9230104L09Rik	33.8198	25.1705	33.7595	24.5589	34.7973	25.6785	34.3011	23.6653	35.071	25.9806	32.7694	24.8489	34.3897	24.2022	33.9555	25.5337	Q9D264;Q3SXH5	Q9D264;Q3SXH5	7;6	7;6	7;6		9230104L09Rik	tr|Q9D264|Q9D264_MOUSE Cystatin OS=Mus musculus GN=9230104L09Rik PE=2 SV=1;tr|Q3SXH5|Q3SXH5_MOUSE Cystatin OS=Mus musculus GN=9230104L09Rik PE=2 SV=1	54.9	54.9	54.9	327950000000	13747000000	470700000	112970000	4083500000	4892400000	2237900000	4015100000	11054000000	42310000000	21679000	37369000000	87790000	43927000000	163580000	54416000000	58067000	45226000000	194480000	14163000000	23346000	21582000000
9230110F15Rik	31.4947	24.4603	31.6175	24.7309	29.502	24.1241	29.7574	24.6005	30.0225	25.5474	29.117	23.8888	30.1002	24.0571	29.9843	25.4563	Q9D262	Q9D262	3	3	3		9230110F15Rik	tr|Q9D262|Q9D262_MOUSE MCG126068 OS=Mus musculus GN=9230110F15Rik PE=2 SV=1	25.6	25.6	25.6	30621000000	0	0	1145000000	191070000	2407100000	32151000	0	0	8805800000	0	7939800000	15396000	1234100000	0	3591900000	83133000	1515600000	0	418470000	0	1200700000
A0A0F6AIX5	28.4197	24.7597	28.2673	24.4561	27.4583	23.1254	27.9955	24.168	27.5245	23.5198	27.4069	23.877	27.2396	24.7657	27.151	25.3652	A0A0F6AIX5;A0A0F6AIX6;Q8BVA5;Q8BVA5-2;Q8BVA5-3;Q8BVA5-4	A0A0F6AIX5;A0A0F6AIX6;Q8BVA5;Q8BVA5-2	9;8;7;6;3;2	9;8;7;6;3;2	9;8;7;6;3;2	UPF0554 protein C2orf43 homolog		tr|A0A0F6AIX5|A0A0F6AIX5_MOUSE Lipid droplet-associated hydrolase OS=Mus musculus GN=Ldah PE=1 SV=1;tr|A0A0F6AIX6|A0A0F6AIX6_MOUSE Lipid droplet-associated hydrolase OS=Mus musculus GN=Ldah PE=1 SV=1;sp|Q8BVA5|LDAH_MOUSE Lipid droplet-associated hydrolase	26.1	26.1	26.1	4563700000	444320000	0	34825000	42888000	0	197510000	66913000	0	1070800000	0	752800000	0	296590000	0	720460000	0	317580000	0	98144000	0	170910000
A0A0R4J2A1	30.5238	27.2087	30.9279	24.8052	30.7506	24.4104	31.0906	27.5718	30.3183	28.2107	30.2333	23.8099	30.5098	23.7518	29.8989	25.1152	A0A0R4J2A1;F6UR10	A0A0R4J2A1	3;1	3;1	1;1			tr|A0A0R4J2A1|A0A0R4J2A1_MOUSE Signal peptidase complex subunit 1 OS=Mus musculus GN=Spcs1 PE=1 SV=1	27.5	27.5	14.7	33145000000	755840000	1442600000	737170000	2906400000	43877000	0	0	0	5092500000	289530000	6486600000	63258000	2320100000	0	4876600000	371510000	1891500000	840140000	1165500000	85543000	1526300000
Aaas	28.2609	24.9578	28.2591	27.7489	28.0788	27.4478	28.7321	27.0972	27.8715	24.7262	27.9734	24.9653	28.5974	24.1189	28.1435	24.7896	Q3TEP0;P58742;Q8R3F7;Q8BU75	Q3TEP0;P58742;Q8R3F7	14;14;13;5	14;14;13;5	14;14;13;5	Aladin	Aaas	tr|Q3TEP0|Q3TEP0_MOUSE Putative uncharacterized protein OS=Mus musculus GN=Aaas PE=2 SV=1;sp|P58742|AAAS_MOUSE Aladin OS=Mus musculus GN=Aaas PE=1 SV=1;tr|Q8R3F7|Q8R3F7_MOUSE Achalasia, adrenocortical insufficiency, alacrimia OS=Mus musculus GN=Aaas PE=2 S	38.3	38.3	38.3	8226700000	0	224630000	298590000	301780000	188860000	380930000	264740000	156640000	1059800000	127990000	930300000	251180000	462440000	290700000	838490000	228410000	456910000	239000000	264110000	146500000	525180000
Aars	29.6087	29.2315	29.522	28.2267	28.8038	27.9273	28.7757	28.0215	29.1808	27.3795	29.0349	27.2887	29.2221	27.5752	28.7613	27.8405	Q6XMP4;Q3UD67;Q3TZ32;Q8BGQ7;Q6PDM7;Q8R346	Q6XMP4;Q3UD67;Q3TZ32;Q8BGQ7;Q6PDM7;Q8R346	21;21;21;21;14;13	21;21;21;21;14;13	21;21;21;21;14;13	Alanine--tRNA ligase, cytoplasmic	Aars	tr|Q6XMP4|Q6XMP4_MOUSE Alanine--tRNA ligase, cytoplasmic OS=Mus musculus GN=Aars PE=2 SV=1;tr|Q3UD67|Q3UD67_MOUSE Alanine--tRNA ligase, cytoplasmic OS=Mus musculus GN=Aars PE=2 SV=1;tr|Q3TZ32|Q3TZ32_MOUSE Alanine--tRNA ligase, cytoplasmic OS=Mus musculus G	30.1	30.1	30.1	16087000000	379670000	254680000	891280000	313660000	182240000	0	335750000	35836000	2786900000	1413900000	2391800000	543590000	670120000	294650000	1131000000	446370000	816520000	467120000	598130000	92449000	716910000
Aars2	27.5322	24.4878	27.4992	25.2747	27.7229	25.5008	27.5891	24.9647	27.5377	24.8811	27.2297	25.6022	27.831	23.3332	27.9938	23.7743	Q14CH7	Q14CH7	15	15	15	Alanine--tRNA ligase, mitochondrial	Aars2	sp|Q14CH7|SYAM_MOUSE Alanine--tRNA ligase, mitochondrial OS=Mus musculus GN=Aars2 PE=1 SV=1	20.9	20.9	20.9	3979500000	0	180660000	0	36626000	92555000	0	57865000	12486000	174800000	181470000	403860000	0	343490000	0	615750000	0	290740000	75386000	96481000	186640000	314990000
Aass	32.4013	25.4539	32.7427	25.5176	32.6811	24.5377	33.1376	25.5416	31.4291	24.9382	30.1317	25.3643	31.6842	24.4316	33.5168	24.3237	Q3UWN2;Q3UEQ9;Q99K67;F6VMP2	Q3UWN2;Q3UEQ9;Q99K67	35;35;35;5	35;35;35;5	35;35;35;5	Alpha-aminoadipic semialdehyde synthase, mitochondrial;Lysine ketoglutarate reductase;Saccharopine dehydrogenase	Aass	tr|Q3UWN2|Q3UWN2_MOUSE Putative uncharacterized protein OS=Mus musculus GN=Aass PE=2 SV=1;tr|Q3UEQ9|Q3UEQ9_MOUSE Aminoadipate-semialdehyde synthase OS=Mus musculus GN=Aass PE=1 SV=1;sp|Q99K67|AASS_MOUSE Alpha-aminoadipic semialdehyde synthase, mitochondria	45.6	45.6	45.6	108410000000	2613400000	2676200000	1874800000	2956900000	1481200000	423960000	1058300000	196660000	17897000000	248750000	18939000000	150620000	7577800000	112530000	17841000000	404180000	6216800000	260880000	4257000000	91721000	8193100000
Abat	30.7965	26.1935	31.5182	24.2022	31.7738	23.6546	32.0497	24.2664	29.8984	23.3472	30.8591	24.8769	31.4652	23.275	32.6038	26.5333	P61922;Q3V1S0;P61922-2;Q3TUE8;F7C9G3;Q3U0M2;F6RN86	P61922;Q3V1S0;P61922-2	26;25;21;9;8;7;6	26;25;21;9;8;7;6	26;25;21;9;8;7;6	4-aminobutyrate aminotransferase, mitochondrial	Abat	sp|P61922|GABT_MOUSE 4-aminobutyrate aminotransferase, mitochondrial OS=Mus musculus GN=Abat PE=1 SV=1;tr|Q3V1S0|Q3V1S0_MOUSE Putative uncharacterized protein OS=Mus musculus GN=Abat PE=2 SV=1;sp|P61922-2|GABT_MOUSE Isoform 2 of 4-aminobutyrate aminotransf	64.4	64.4	64.4	55807000000	856010000	337200000	112280000	666230000	554280000	3088800000	1176700000	21112000	8845600000	123530000	9381900000	24655000	4876600000	26902000	8560600000	14832000	1975700000	0	2198600000	0	3623900000
Abcb10	29.6489	25.6688	29.0511	24.0662	29.1419	25.271	29.4764	23.4027	29.0432	24.2239	29.3315	25.5773	29.4486	23.4189	29.6734	23.3856	Q9JI39	Q9JI39	19	19	19	ATP-binding cassette sub-family B member 10, mitochondrial	Abcb10	sp|Q9JI39|ABCBA_MOUSE ATP-binding cassette sub-family B member 10, mitochondrial OS=Mus musculus GN=Abcb10 PE=1 SV=1	35.1	35.1	35.1	12634000000	324360000	950930000	268120000	198800000	68761000	64148000	98908000	0	2002500000	0	1382400000	41195000	709330000	57678000	2115300000	0	690400000	70213000	703730000	0	745930000
Abcb7	27.0756	25.3847	28.3275	26.4736	27.4756	26.8642	27.8686	27.0041	27.3541	23.4926	27.3715	26.8002	28.7003	25.7264	28.4115	26.6019	Q61102	Q61102	12	12	12	ATP-binding cassette sub-family B member 7, mitochondrial	Abcb7	sp|Q61102|ABCB7_MOUSE ATP-binding cassette sub-family B member 7, mitochondrial OS=Mus musculus GN=Abcb7 PE=1 SV=3	26.3	26.3	26.3	5729600000	146820000	0	379780000	6674700	119280000	108120000	16297000	8807500	506810000	19361000	1304600000	92470000	283750000	69266000	946950000	108520000	291970000	45581000	276330000	40028000	309260000
Abcd3	31.2051	27.7517	31.2311	27.2908	30.7029	24.3662	33.5968	24.0762	30.6278	26.1134	30.4216	23.4636	31.5048	25.0155	31.7564	27.2382	Q9DBZ6;Q3U645;P55096;Q91VT3;Q3UNS0;A0A0G2JDI9	Q9DBZ6;Q3U645;P55096;Q91VT3;Q3UNS0;A0A0G2JDI9	29;29;29;28;28;21	29;29;29;28;28;21	29;29;29;28;28;21	ATP-binding cassette sub-family D member 3	Abcd3	tr|Q9DBZ6|Q9DBZ6_MOUSE Putative uncharacterized protein OS=Mus musculus GN=Abcd3 PE=2 SV=1;tr|Q3U645|Q3U645_MOUSE Putative uncharacterized protein OS=Mus musculus GN=Abcd3 PE=2 SV=1;sp|P55096|ABCD3_MOUSE ATP-binding cassette sub-family D member 3 OS=Mus mu	48.6	48.6	48.6	69486000000	1427300000	2868700000	3293900000	1095500000	346590000	140810000	118140000	437890000	13076000000	119100000	10707000000	65576000	5245200000	0	13267000000	110930000	3387800000	336410000	2173800000	0	4032200000
Abce1	28.6149	27.0623	28.3452	23.7949	27.9426	27.6306	28.7627	26.8586	27.6371	25.3747	27.5733	27.1882	27.7917	25.5497	28.3489	26.8547	Q6NXX7;Q3UHY8;Q3TIU8;P61222;Q3TJM9;Q8C2N8	Q6NXX7;Q3UHY8;Q3TIU8;P61222;Q3TJM9	15;15;15;15;14;1	15;15;15;15;14;1	15;15;15;15;14;1	ATP-binding cassette sub-family E member 1	Abce1	tr|Q6NXX7|Q6NXX7_MOUSE Abce1 protein (Fragment) OS=Mus musculus GN=Abce1 PE=2 SV=1;tr|Q3UHY8|Q3UHY8_MOUSE ATP-binding cassette, sub-family E (OABP), member 1 OS=Mus musculus GN=Abce1 PE=1 SV=1;tr|Q3TIU8|Q3TIU8_MOUSE Putative uncharacterized protein OS=Mus	38.6	38.6	38.6	9103300000	232550000	440220000	266850000	710680000	152630000	101500000	0	0	1709500000	112980000	1570900000	177580000	260490000	489410000	979020000	220470000	288310000	159190000	229730000	221480000	251620000
Abcf1	28.3394	24.539	27.5625	23.5187	27.0694	26.7562	27.2108	24.5737	27.1249	25.1041	27.1497	23.4949	24.2008	24.9348	26.8007	24.068	Q5RL55;Q6P542;Q3U6P1;Q99K92	Q5RL55;Q6P542;Q3U6P1	8;8;6;3	8;8;6;3	8;8;6;3	ATP-binding cassette sub-family F member 1	Abcf1	tr|Q5RL55|Q5RL55_MOUSE ATP-binding cassette, sub-family F (GCN20), member 1 OS=Mus musculus GN=Abcf1 PE=2 SV=1;sp|Q6P542|ABCF1_MOUSE ATP-binding cassette sub-family F member 1 OS=Mus musculus GN=Abcf1 PE=1 SV=1;tr|Q3U6P1|Q3U6P1_MOUSE Putative uncharacteriz	15.8	15.8	15.8	3733000000	0	48928000	182550000	189630000	0	0	0	169920000	1311500000	12160000	623750000	0	239300000	43966000	374620000	0	183950000	0	98069000	0	46375000
Abhd12	33.5722	27.4369	33.5384	25.7479	32.0273	25.6755	33.2837	24.3314	31.8605	26.3691	31.5778	24.5557	32.5052	24.3291	32.8839	24.2181	Q99LR1;D6RFU2;Q99LR1-2;F7BHM8;D6RI21	Q99LR1;D6RFU2;Q99LR1-2	16;10;8;1;1	16;10;8;1;1	16;10;8;1;1	Monoacylglycerol lipase ABHD12	Abhd12	sp|Q99LR1|ABD12_MOUSE Monoacylglycerol lipase ABHD12 OS=Mus musculus GN=Abhd12 PE=1 SV=2;tr|D6RFU2|D6RFU2_MOUSE Monoacylglycerol lipase ABHD12 OS=Mus musculus GN=Abhd12 PE=1 SV=1;sp|Q99LR1-2|ABD12_MOUSE Isoform 2 of Monoacylglycerol lipase ABHD12 OS=Mus mu	54	54	54	160330000000	1141300000	2464900000	2899800000	4697400000	9773400000	3762900000	344790000	1328100000	38328000000	361660000	35016000000	318360000	5754200000	349050000	24144000000	126380000	5610000000	303770000	4346400000	113030000	5681800000
Abhd14b	30.6326	29.3136	30.2196	26.7834	30.5358	26.4937	30.0632	25.4915	30.5286	25.9279	30.2001	25.8441	30.0995	26.7349	30.3111	27.5688	E9QN99;A0A087WPF8;A0A087WQN8;A0A087WSR2;A0A087WRJ2;Q8VCR7;A0A087WP24	E9QN99;A0A087WPF8;A0A087WQN8;A0A087WSR2;A0A087WRJ2;Q8VCR7;A0A087WP24	9;8;8;8;7;7;6	9;8;8;8;7;7;6	9;8;8;8;7;7;6	Alpha/beta hydrolase domain-containing protein 14B	Abhd14b	tr|E9QN99|E9QN99_MOUSE Protein ABHD14B OS=Mus musculus GN=Abhd14b PE=1 SV=1;tr|A0A087WPF8|A0A087WPF8_MOUSE Protein ABHD14B (Fragment) OS=Mus musculus GN=Abhd14b PE=1 SV=1;tr|A0A087WQN8|A0A087WQN8_MOUSE Protein ABHD14B (Fragment) OS=Mus musculus GN=Abhd14b	57.1	57.1	57.1	27472000000	157300000	470870000	1599900000	1762100000	28905000	0	65441000	192530000	5859300000	1547400000	3486100000	223560000	2166200000	170620000	2434800000	275730000	1872600000	36793000	1134200000	97467000	1195000000
Abhd16a	30.4009	25.4273	30.6503	23.3577	29.5422	22.9278	30.0513	27.1449	29.6039	25.794	28.8698	26.7135	29.3061	23.4786	30.7684	23.7088	Q9Z1Q2;G3UX11	Q9Z1Q2	21;2	21;2	20;2	Abhydrolase domain-containing protein 16A	Abhd16a	sp|Q9Z1Q2|ABHGA_MOUSE Protein ABHD16A OS=Mus musculus GN=Abhd16a PE=1 SV=3	44.8	44.8	43.4	23026000000	349360000	198280000	458790000	511330000	1033900000	1122200000	12534000	0	4303100000	48140000	4952500000	18053000	1095700000	22153000	4417800000	72199000	981930000	61098000	581710000	56974000	961270000
Abhd2	31.5926	24.8295	31.8661	23.4461	31.3803	24.1616	31.7486	25.4628	31.0598	25.8367	31.1155	24.2036	31.5695	25.898	31.3974	24.9695	Q9QXM0	Q9QXM0	18	18	18	Abhydrolase domain-containing protein 2	Abhd2	sp|Q9QXM0|ABHD2_MOUSE Monoacylglycerol lipase ABHD2 OS=Mus musculus GN=Abhd2 PE=1 SV=1	67.8	67.8	67.8	55938000000	425740000	629440000	1246500000	583730000	1814800000	2165700000	300000000	0	10629000000	0	11881000000	0	3726700000	72219000	9617300000	68770000	2587800000	0	2187300000	72598000	3134300000
Abracl	28.9156	28.8919	28.8995	24.7327	29.1547	24.309	28.9466	25.2548	28.4354	24.0282	29.3476	24.8674	28.7755	28.2837	29.1074	24.7374	E9QMV2;C6EQJ5;Q4KML4	E9QMV2;C6EQJ5;Q4KML4	2;2;2	2;2;2	2;2;2	Costars family protein ABRACL	Abracl	tr|E9QMV2|E9QMV2_MOUSE Costars family protein ABRACL OS=Mus musculus GN=Abracl PE=1 SV=1;tr|C6EQJ5|C6EQJ5_MOUSE ASL1/3110003A17Rik fusion protein OS=Mus musculus PE=2 SV=1;sp|Q4KML4|ABRAL_MOUSE Costars family protein ABRACL OS=Mus musculus GN=Abracl PE=1 S	35.8	35.8	35.8	13714000000	67131000	1651300000	127510000	0	0	642770000	26191000	0	1754500000	1365200000	1190900000	278270000	682100000	297220000	1069200000	333870000	705220000	148500000	675150000	413860000	386420000
Acaa1a	34.6484	31.3978	34.477	30.8517	33.8297	30.5904	34.463	29.6431	33.5449	29.8028	33.5584	31.0112	34.1322	31.5571	34.5165	31.4217	Q921H8;Q3UPU8;H3BKL5;H3BJZ9;Q3TUU3;Q3UKM0;Q8VCH0;Q8R343;H3BKA1;H3BJC1;H3BJG8	Q921H8;Q3UPU8;H3BKL5;H3BJZ9;Q3TUU3;Q3UKM0;Q8VCH0	22;20;17;16;13;13;13;9;6;2;2	22;20;17;16;13;13;13;9;6;2;2	7;7;7;7;2;2;2;0;5;2;1	3-ketoacyl-CoA thiolase A, peroxisomal;3-ketoacyl-CoA thiolase B, peroxisomal	Acaa1a;Acaa1b	sp|Q921H8|THIKA_MOUSE 3-ketoacyl-CoA thiolase A, peroxisomal OS=Mus musculus GN=Acaa1a PE=1 SV=1;tr|Q3UPU8|Q3UPU8_MOUSE Putative uncharacterized protein OS=Mus musculus GN=Acaa1a PE=2 SV=1;tr|H3BKL5|H3BKL5_MOUSE 3-ketoacyl-CoA thiolase A, peroxisomal OS=Mu	69.3	69.3	25.7	411320000000	8666800000	8400400000	7428800000	11255000000	4365900000	19570000000	3888600000	228210000	77435000000	4571500000	70355000000	2783700000	21060000000	2303000000	61869000000	1254400000	17131000000	1100800000	14045000000	2776200000	22464000000
Acaa2	35.4767	31.0264	35.385	31.1433	34.0362	30.931	35.0088	30.9359	33.9636	30.1777	34.1397	31.5412	34.4666	31.1173	35.1776	30.5156	Q8BWT1;Q3UKH3	Q8BWT1;Q3UKH3	25;24	25;24	25;24	3-ketoacyl-CoA thiolase, mitochondrial	Acaa2	sp|Q8BWT1|THIM_MOUSE 3-ketoacyl-CoA thiolase, mitochondrial OS=Mus musculus GN=Acaa2 PE=1 SV=3;tr|Q3UKH3|Q3UKH3_MOUSE Putative uncharacterized protein OS=Mus musculus GN=Acaa2 PE=2 SV=1	85.1	85.1	85.1	668690000000	11897000000	31129000000	43858000000	23369000000	4662600000	889610000	3103200000	178590000	141170000000	4159900000	119340000000	5621900000	25185000000	3621200000	91231000000	5267400000	23488000000	3439700000	18928000000	6815700000	23670000000
Acad10	32.1283	31.1104	31.9227	31.1887	32.1712	30.7999	32.1295	30.9618	31.9165	30.8078	31.7525	30.9883	32.3106	30.6732	32.2102	29.966	Q8K370;Q9CRH8	Q8K370;Q9CRH8	38;25	38;25	23;10	Acyl-CoA dehydrogenase family member 10	Acad10	sp|Q8K370|ACD10_MOUSE Acyl-CoA dehydrogenase family member 10 OS=Mus musculus GN=Acad10 PE=1 SV=1;tr|Q9CRH8|Q9CRH8_MOUSE Putative uncharacterized protein (Fragment) OS=Mus musculus GN=Acad10 PE=2 SV=1	41.3	41.3	29.8	116210000000	2681900000	2225800000	2131600000	4877200000	3199900000	1052100000	0	99480000	14575000000	3906100000	12478000000	4284000000	8247000000	3101200000	14075000000	4237200000	5923500000	3997500000	3476200000	2904000000	6028700000
Acad11	30.3912	24.7842	30.5286	28.7215	29.7116	27.1382	30.8203	24.2744	29.4597	25.1231	29.2717	24.0094	29.9794	28.8045	30.2217	24.1505	A0A0R4J0I6;Q80XL6;D3YTQ5;A0A087WSI8;Q7TNH5;F6U473	A0A0R4J0I6;Q80XL6;D3YTQ5	29;29;23;2;2;2	29;29;23;2;2;2	29;29;23;2;2;2	Acyl-CoA dehydrogenase family member 11	Acad11	tr|A0A0R4J0I6|A0A0R4J0I6_MOUSE Acyl-CoA dehydrogenase family member 11 OS=Mus musculus GN=Acad11 PE=1 SV=1;sp|Q80XL6|ACD11_MOUSE Acyl-CoA dehydrogenase family member 11 OS=Mus musculus GN=Acad11 PE=1 SV=2;tr|D3YTQ5|D3YTQ5_MOUSE Acyl-CoA dehydrogenase famil	43.8	43.8	43.8	25426000000	313520000	737220000	1683300000	544740000	261130000	0	0	0	4800900000	454010000	3502500000	524130000	1468100000	121660000	4366000000	235710000	1200400000	0	558710000	323440000	1567900000
Acad12	29.2255	27.7229	29.3793	28.0231	29.4656	27.4579	29.7483	27.7387	29.3866	27.1767	29.1007	27.4972	29.8178	26.9076	29.6251	24.93	D3Z7X0;D3Z2B3;F6RGT6	D3Z7X0;D3Z2B3	24;15;3	9;4;2	7;4;0		Acad12	tr|D3Z7X0|D3Z7X0_MOUSE MCG142036 OS=Mus musculus GN=Acad12 PE=1 SV=1;tr|D3Z2B3|D3Z2B3_MOUSE Protein Acad12 OS=Mus musculus GN=Acad12 PE=1 SV=1	44.7	19.1	14.1	16095000000	0	728670000	920540000	130670000	0	100360000	0	0	2005300000	320070000	1602600000	791860000	1163400000	457660000	2491500000	1150600000	773210000	175410000	506910000	286040000	965020000
Acad8	32.6514	29.6008	32.2246	30.0343	33.2249	29.5518	33.0771	28.4661	32.9381	29.0144	32.6483	29.7902	33.4874	28.8274	33.397	24.971	A0A0R4J0P1;Q9D7B6;D3YTT4	A0A0R4J0P1;Q9D7B6;D3YTT4	25;25;24	25;25;24	25;25;24	Isobutyryl-CoA dehydrogenase, mitochondrial	Acad8	tr|A0A0R4J0P1|A0A0R4J0P1_MOUSE Acyl-Coenzyme A dehydrogenase family, member 8 OS=Mus musculus GN=Acad8 PE=1 SV=1;sp|Q9D7B6|ACAD8_MOUSE Isobutyryl-CoA dehydrogenase, mitochondrial OS=Mus musculus GN=Acad8 PE=1 SV=2;tr|D3YTT4|D3YTT4_MOUSE Isobutyryl-CoA dehy	64.4	64.4	64.4	154350000000	4501000000	5087400000	4672600000	4296600000	1855700000	808470000	193980000	95722000	19065000000	1607500000	15430000000	3107100000	13795000000	1380300000	22393000000	1211800000	10937000000	1171600000	6911200000	2004000000	12011000000
Acad9	32.8621	30.9963	32.6679	31.4413	32.4681	31.0549	32.8297	31.1583	32.5277	31.0113	32.4513	30.2452	32.6624	30.5596	32.7336	29.4974	Q8JZN5;A0A0G2JF25;Q9CZC5;A0A0G2JDY4	Q8JZN5	31;9;9;5	31;9;9;5	28;9;6;5	Acyl-CoA dehydrogenase family member 9, mitochondrial	Acad9	sp|Q8JZN5|ACAD9_MOUSE Acyl-CoA dehydrogenase family member 9, mitochondrial OS=Mus musculus GN=Acad9 PE=1 SV=2	64.3	64.3	60.8	160060000000	7080300000	2553100000	3691300000	4062100000	1395400000	1891500000	696920000	757060000	23044000000	3686100000	18869000000	7080500000	8042300000	4487900000	21786000000	6917200000	8415300000	5232600000	5647000000	2095600000	6887000000
Acadl	33.431	30.1639	33.4816	30.0695	33.8194	30.087	33.7312	29.9966	33.4192	29.8792	33.1328	29.8003	33.7896	29.7785	33.8694	29.0778	A0A0R4J083;P51174	A0A0R4J083;P51174	19;17	19;17	19;17	Long-chain specific acyl-CoA dehydrogenase, mitochondrial	Acadl	tr|A0A0R4J083|A0A0R4J083_MOUSE Long-chain-specific acyl-CoA dehydrogenase, mitochondrial OS=Mus musculus GN=Acadl PE=1 SV=1;sp|P51174|ACADL_MOUSE Long-chain specific acyl-CoA dehydrogenase, mitochondrial OS=Mus musculus GN=Acadl PE=1 SV=2	43.5	43.5	43.5	238400000000	5583000000	13486000000	5871900000	3363200000	802840000	1078800000	289510000	11361000	34590000000	1539000000	32382000000	2073900000	23574000000	1686800000	35248000000	1925600000	15828000000	2333900000	10050000000	1239500000	16605000000
Acadm	32.7844	28.9465	32.8087	28.4911	32.9524	27.8758	32.9728	27.0662	32.642	27.0474	32.8065	27.1056	33.3018	28.3751	33.547	26.9266	Q91WS8;P45952;Q8BJT5;Q3V2I9;D6RFD7;D3Z2A5	Q91WS8;P45952;Q8BJT5	17;17;10;6;2;1	17;17;10;6;2;1	17;17;10;6;2;1	Medium-chain specific acyl-CoA dehydrogenase, mitochondrial	Acadm	tr|Q91WS8|Q91WS8_MOUSE Acyl-Coenzyme A dehydrogenase, medium chain OS=Mus musculus GN=Acadm PE=2 SV=1;sp|P45952|ACADM_MOUSE Medium-chain specific acyl-CoA dehydrogenase, mitochondrial OS=Mus musculus GN=Acadm PE=1 SV=1;tr|Q8BJT5|Q8BJT5_MOUSE Putative uncha	46.1	46.1	46.1	147570000000	4158500000	158850000	3109900000	2186100000	3562100000	4255800000	1408600000	540730000	21508000000	675950000	18902000000	936670000	12081000000	309910000	21203000000	288140000	10117000000	460360000	8327700000	476140000	11360000000
Acads	33.0533	29.1381	32.9514	29.7088	33.1627	28.8244	33.1329	28.2221	33.2038	28.2571	32.9414	29.4017	33.4067	28.9432	33.2983	26.5869	Q07417	Q07417	17	17	17	Short-chain specific acyl-CoA dehydrogenase, mitochondrial	Acads	sp|Q07417|ACADS_MOUSE Short-chain specific acyl-CoA dehydrogenase, mitochondrial OS=Mus musculus GN=Acads PE=1 SV=2	60.7	60.7	60.7	169340000000	5324500000	5467000000	1033800000	594600000	151290000	2545500000	5302200000	2860400000	26858000000	994090000	23134000000	1182900000	13399000000	749370000	22926000000	592060000	13753000000	688300000	7984200000	820590000	12584000000
Acadsb	32.6869	31.038	32.5573	31.0897	32.7153	30.6395	32.5883	29.433	32.6213	29.0106	32.3598	30.361	32.9353	30.611	32.8068	29.1951	Q9DBL1;Q7TMY2;E9Q5L3;Q3V2R9;A0A140LHL4	Q9DBL1;Q7TMY2;E9Q5L3;Q3V2R9	18;17;17;11;4	18;17;17;11;4	18;17;17;11;4	Short/branched chain specific acyl-CoA dehydrogenase, mitochondrial	Acadsb	sp|Q9DBL1|ACDSB_MOUSE Short/branched chain specific acyl-CoA dehydrogenase, mitochondrial OS=Mus musculus GN=Acadsb PE=1 SV=1;tr|Q7TMY2|Q7TMY2_MOUSE Acyl-Coenzyme A dehydrogenase, short/branched chain OS=Mus musculus GN=Acadsb PE=2 SV=1;tr|E9Q5L3|E9Q5L3_MO	57.6	57.6	57.6	143750000000	2407600000	3548000000	2019100000	2964100000	54144000	1914800000	5288600000	3835800000	20163000000	4382500000	19309000000	4447000000	10323000000	2872600000	15067000000	1772500000	8657600000	1254500000	5777000000	2210900000	10076000000
Acadvl	33.4312	31.8059	33.4432	32.233	33.4648	32.1255	33.5826	32.0699	33.5002	31.8054	33.2975	32.452	33.8334	31.9977	33.5901	31.6418	P50544;B1AR28;Q3UJR6	P50544;B1AR28;Q3UJR6	43;42;33	43;42;33	43;42;33	Very long-chain specific acyl-CoA dehydrogenase, mitochondrial	Acadvl	sp|P50544|ACADV_MOUSE Very long-chain specific acyl-CoA dehydrogenase, mitochondrial OS=Mus musculus GN=Acadvl PE=1 SV=3;tr|B1AR28|B1AR28_MOUSE Very long-chain-specific acyl-CoA dehydrogenase, mitochondrial OS=Mus musculus GN=Acadvl PE=1 SV=1;tr|Q3UJR6|Q3U	75.3	75.3	75.3	303690000000	13143000000	12690000000	7900600000	13175000000	5844400000	385090000	18976000	473570000	34347000000	6033000000	33259000000	11362000000	17863000000	8294400000	32990000000	9922100000	16709000000	7547500000	11636000000	10030000000	16193000000
Acbd3	31.8356	27.0631	31.0718	23.8884	31.0168	23.1404	32.2259	24.1073	31.4719	25.5478	30.7005	24.6508	31.2229	24.1264	31.0419	28.4563	Q6P9T6;A0A0R4J079;Q8BMP6;Q3TJW1	Q6P9T6;A0A0R4J079;Q8BMP6;Q3TJW1	19;19;19;14	19;19;19;14	19;19;19;14	Golgi resident protein GCP60	Acbd3	tr|Q6P9T6|Q6P9T6_MOUSE Acyl-Coenzyme A binding domain containing 3 OS=Mus musculus GN=Acbd3 PE=2 SV=1;tr|A0A0R4J079|A0A0R4J079_MOUSE Acyl-Coenzyme A binding domain containing 3, isoform CRA_b OS=Mus musculus GN=Acbd3 PE=1 SV=1;sp|Q8BMP6|GCP60_MOUSE Golgi r	44	44	44	51567000000	1884300000	815490000	1674100000	901960000	1730100000	408260000	0	0	8418500000	103700000	7269200000	57148000	3968100000	33871000	9955100000	40236000	5060600000	36424000	1657400000	0	2666300000
Acbd5	28.959	24.7373	28.5553	24.1613	29.2945	26.5156	28.4556	24.2617	28.752	24.5954	28.5402	23.4494	28.8783	24.6306	29.1601	27.3142	E9QNH7;Q5CZX6;Q5XG73-2;Q5XG73-3;Q5XG73;Z4YM84;Z4YN06;E0CXU7;E9Q289;Q80X94	E9QNH7;Q5CZX6;Q5XG73-2;Q5XG73-3;Q5XG73;Z4YM84	10;10;10;10;10;5;1;1;1;1	10;10;10;10;10;5;1;1;1;1	10;10;10;10;10;5;1;1;1;1	Acyl-CoA-binding domain-containing protein 5	Acbd5	tr|E9QNH7|E9QNH7_MOUSE Acyl-CoA-binding domain-containing protein 5 OS=Mus musculus GN=Acbd5 PE=1 SV=1;tr|Q5CZX6|Q5CZX6_MOUSE Acbd5 protein (Fragment) OS=Mus musculus GN=Acbd5 PE=2 SV=1;sp|Q5XG73-2|ACBD5_MOUSE Isoform 2 of Acyl-CoA-binding domain-containin	24.2	24.2	24.2	8209200000	0	0	308610000	57559000	146060000	0	0	0	1501000000	0	1131100000	0	1289700000	305520000	1166900000	0	516570000	0	321550000	0	518240000
Acin1	32.0479	27.852	31.6099	25.959	32.055	25.3876	29.9944	25.1768	31.5682	25.2237	30.0814	26.4891	30.698	27.8112	31.3015	29.9806	F6RJ39;Q9JIX8-4;Q9JIX8;Q80TU6;Q52KR6;B8JJ92;Q7TSL7;B8JJ91;Q9JIX8-3;Q9JIX8-2;Q05D19;B8JJ89;Q3UXT9;F6Q8C0;B8JJ90	F6RJ39;Q9JIX8-4;Q9JIX8;Q80TU6;Q52KR6;B8JJ92;Q7TSL7;B8JJ91;Q9JIX8-3;Q9JIX8-2	32;32;32;28;16;16;16;16;16;16;10;6;2;2;2	32;32;32;28;16;16;16;16;16;16;10;6;2;2;2	30;30;30;26;16;16;16;16;16;16;10;5;2;2;2	Apoptotic chromatin condensation inducer in the nucleus	Acin1	tr|F6RJ39|F6RJ39_MOUSE Apoptotic chromatin condensation inducer in the nucleus (Fragment) OS=Mus musculus GN=Acin1 PE=1 SV=1;sp|Q9JIX8-4|ACINU_MOUSE Isoform 4 of Apoptotic chromatin condensation inducer in the nucleus OS=Mus musculus GN=Acin1;sp|Q9JIX8|ACI	34.4	34.4	31.6	50134000000	978270000	1026700000	1426000000	259870000	1171000000	73104000	17167000	10194000	10732000000	491500000	8801000000	155780000	5334500000	115070000	5681800000	54332000	3556700000	127300000	1534800000	244640000	2054800000
Acly	32.8242	30.3622	32.4615	28.9566	32.009	29.0573	32.0813	28.9607	31.3885	29.1129	30.9909	27.9821	31.229	27.1152	31.6163	26.3091	Q3V117;Q91V92;Q3TED3;Q3UEA1;Q8VDM8;Q3TS02;Q3UVY4;Q99K05;Q6P063	Q3V117;Q91V92;Q3TED3;Q3UEA1;Q8VDM8	45;44;43;41;25;17;14;8;4	45;44;43;41;25;17;14;8;4	45;44;43;41;25;17;14;8;4	ATP-citrate synthase	Acly	tr|Q3V117|Q3V117_MOUSE ATP-citrate synthase OS=Mus musculus GN=Acly PE=1 SV=1;sp|Q91V92|ACLY_MOUSE ATP-citrate synthase OS=Mus musculus GN=Acly PE=1 SV=1;tr|Q3TED3|Q3TED3_MOUSE ATP-citrate synthase OS=Mus musculus GN=Acly PE=2 SV=1;tr|Q3UEA1|Q3UEA1_MOUSE P	49.9	49.9	49.9	94830000000	1817400000	1996300000	2933100000	2937000000	2485800000	2409100000	673330000	5095800	22180000000	2418600000	15624000000	3846800000	5659600000	990890000	10787000000	1447300000	3865600000	1403800000	2272400000	611040000	2343200000
aco1	31.0778	29.5006	30.6233	27.4191	30.3008	27.0753	30.1565	26.1715	29.8725	27.2015	29.3265	27.4332	29.3216	25.8751	29.57	25.2762	Q8VDC3;P28271;Q811J3	Q8VDC3;P28271	27;27;1	27;27;1	27;27;1	Aconitate hydratase;Cytoplasmic aconitate hydratase	aco1;Aco1	tr|Q8VDC3|Q8VDC3_MOUSE Aconitate hydratase OS=Mus musculus GN=aco1 PE=3 SV=1;sp|P28271|ACOC_MOUSE Cytoplasmic aconitate hydratase OS=Mus musculus GN=Aco1 PE=1 SV=3	41	41	41	26553000000	299300000	723710000	524610000	268010000	1410300000	472210000	23194000	0	6029900000	2170600000	3553200000	356910000	1961000000	238000000	3430900000	123110000	1346400000	126080000	818730000	263580000	721220000
Acot13	31.4554	27.7698	30.8997	27.8291	30.8539	27.2448	31.9522	27.2195	29.3736	27.2804	29.4807	29.3545	30.9504	27.4394	31.7548	23.8752	Q4VA32;Q9CQR4	Q4VA32;Q9CQR4	5;5	5;5	5;5	Acyl-coenzyme A thioesterase 13;Acyl-coenzyme A thioesterase 13, N-terminally processed	Acot13	tr|Q4VA32|Q4VA32_MOUSE Thioesterase superfamily member 2 OS=Mus musculus GN=Acot13 PE=1 SV=1;sp|Q9CQR4|ACO13_MOUSE Acyl-coenzyme A thioesterase 13 OS=Mus musculus GN=Acot13 PE=1 SV=1	52.9	52.9	52.9	49441000000	4688500000	75192000	1607800000	155090000	64332000	35999000	761560000	285840000	7571600000	981690000	5344100000	864200000	2642800000	550950000	9023000000	557680000	1715100000	876640000	1296300000	904230000	2516400000
Acot2	31.6764	29.7896	31.5623	29.5629	31.5775	28.6961	32.008	28.8418	31.5892	28.4241	31.8114	28.5136	32.1207	28.763	32.3012	28.071	Q9QYR9	Q9QYR9	17	17	1	Acyl-coenzyme A thioesterase 2, mitochondrial	Acot2	sp|Q9QYR9|ACOT2_MOUSE Acyl-coenzyme A thioesterase 2, mitochondrial OS=Mus musculus GN=Acot2 PE=1 SV=2	47.9	47.9	5.1	77282000000	1682300000	2251400000	3337200000	1281200000	1621300000	323400000	644000000	25642000	11328000000	1511900000	10725000000	1151500000	4989400000	554400000	10343000000	1121700000	3752000000	587050000	3702800000	802670000	4470800000
Acot8	30.3012	25.2484	30.1294	25.6067	30.6943	25.4906	30.4608	24.2498	30.4849	23.984	30.1114	24.6734	30.8195	24.0971	30.6971	23.7383	Q3U965;P58137;Q8BZR4;G3UXJ8	Q3U965;P58137;Q8BZR4	15;15;12;4	15;15;12;4	15;15;12;4	Acyl-coenzyme A thioesterase 8	Acot8	tr|Q3U965|Q3U965_MOUSE Acyl-CoA thioesterase 8, isoform CRA_c OS=Mus musculus GN=Acot8 PE=1 SV=1;sp|P58137|ACOT8_MOUSE Acyl-coenzyme A thioesterase 8 OS=Mus musculus GN=Acot8 PE=1 SV=1;tr|Q8BZR4|Q8BZR4_MOUSE Acyl-coenzyme A thioesterase 8 OS=Mus musculus G	58.8	58.8	58.8	25184000000	331150000	818990000	1060700000	417600000	0	0	286990000	42422000	4177300000	52802000	3680700000	12984000	2399800000	0	4003600000	0	1520500000	0	1278800000	0	1856600000
Acox1	32.8693	27.9374	33.0823	27.3779	33.1534	27.1327	33.3069	25.0265	32.9561	26.3302	32.8987	26.3201	33.2891	27.6754	33.5419	24.9832	Q9R0H0-2;A2A848;Q8C168;Q8BW35	Q9R0H0-2;A2A848;Q8C168;Q8BW35	33;30;30;23	33;30;30;23	2;2;2;2	Peroxisomal acyl-coenzyme A oxidase 1;Acyl-coenzyme A oxidase	Acox1	sp|Q9R0H0-2|ACOX1_MOUSE Isoform 2 of Peroxisomal acyl-coenzyme A oxidase 1 OS=Mus musculus GN=Acox1;tr|A2A848|A2A848_MOUSE Peroxisomal acyl-coenzyme A oxidase 1 (Fragment) OS=Mus musculus GN=Acox1 PE=1 SV=1;tr|Q8C168|Q8C168_MOUSE Acyl-coenzyme A oxidase OS	72.9	72.9	8.2	169070000000	942180000	4895100000	4714100000	2808300000	3129300000	828730000	1581200000	924530000	24095000000	1024400000	25887000000	1644500000	9733200000	1067000000	31138000000	484610000	12149000000	454460000	5614200000	380060000	11814000000
Acox3	33.9736	29.6665	33.6042	29.5449	33.5326	27.7004	34.4054	27.4956	33.385	27.6299	33.7389	27.3582	34.2203	28.4562	34.354	24.8786	Q9EPL9;Q3TAW3;E9Q296;Q8C178;D3Z2N6;A0A0J9YVH1	Q9EPL9;Q3TAW3;E9Q296;Q8C178	36;34;34;34;5;4	36;34;34;34;5;4	35;33;33;33;4;4	Peroxisomal acyl-coenzyme A oxidase 3;Acyl-coenzyme A oxidase	Acox3	sp|Q9EPL9|ACOX3_MOUSE Peroxisomal acyl-coenzyme A oxidase 3 OS=Mus musculus GN=Acox3 PE=1 SV=2;tr|Q3TAW3|Q3TAW3_MOUSE Acyl-coenzyme A oxidase OS=Mus musculus GN=Acox3 PE=1 SV=1;tr|E9Q296|E9Q296_MOUSE Acyl-coenzyme A oxidase OS=Mus musculus GN=Acox3 PE=1 SV	66.7	66.7	65.7	319690000000	6791800000	7017700000	16689000000	13238000000	7786800000	2063100000	1695600000	828200000	60060000000	1642100000	43204000000	1967500000	18299000000	697260000	49278000000	615650000	14038000000	1249800000	14318000000	542360000	18300000000
Acp6	30.5369	29.1402	30.5384	29.4517	30.3672	29.4528	30.6263	29.3551	30.4242	29.6661	30.4577	29.4381	30.7312	29.1176	30.9692	28.4859	Q8BP40;Q8BP40-2	Q8BP40	17;1	17;1	17;1	Lysophosphatidic acid phosphatase type 6	Acp6	sp|Q8BP40|PPA6_MOUSE Lysophosphatidic acid phosphatase type 6 OS=Mus musculus GN=Acp6 PE=1 SV=1	50.5	50.5	50.5	41067000000	131360000	2051400000	2394000000	1196900000	643580000	1025400000	265040000	7866000	4270500000	862870000	3869900000	1684500000	2421000000	1290500000	3441600000	1667000000	2036700000	1618900000	1712700000	1076000000	2344300000
Acsf2	31.3585	25.2874	31.7121	25.7985	31.5883	24.2805	31.7221	23.7537	31.399	23.9727	31.0486	23.8962	31.3823	24.5878	32.0088	25.0744	Q8VCW8	Q8VCW8	22	22	22	Acyl-CoA synthetase family member 2, mitochondrial	Acsf2	sp|Q8VCW8|ACSF2_MOUSE Acyl-CoA synthetase family member 2, mitochondrial OS=Mus musculus GN=Acsf2 PE=1 SV=1	49.4	49.4	49.4	55670000000	379750000	2092500000	716970000	0	2427700000	778740000	142610000	3466700	9103600000	18879000	10267000000	266930000	4530400000	88538000	9047700000	76602000	3265100000	15699000	2156800000	56736000	3138800000
Acsf3	28.8239	27.2616	29.674	27.2607	29.0278	24.2675	29.4215	27.799	28.7434	24.3704	28.64	27.0393	29.7098	28.1113	29.1537	23.9525	Q3URE1;Q3URE1-2	Q3URE1;Q3URE1-2	18;10	18;10	18;10	Acyl-CoA synthetase family member 3, mitochondrial	Acsf3	sp|Q3URE1|ACSF3_MOUSE Acyl-CoA synthetase family member 3, mitochondrial OS=Mus musculus GN=Acsf3 PE=1 SV=2;sp|Q3URE1-2|ACSF3_MOUSE Isoform 2 of Acyl-CoA synthetase family member 3, mitochondrial OS=Mus musculus GN=Acsf3	44.9	44.9	44.9	12642000000	0	42984000	368860000	431970000	217250000	62318000	70754000	24297000	1908800000	536750000	1855600000	134170000	1015100000	35455000	1782300000	156070000	572250000	140120000	467490000	193370000	773630000
Acsl3	28.4051	24.5212	28.567	23.7282	27.8476	24.139	28.3105	24.3027	27.8453	26.3465	28.3577	25.4927	24.5933	24.1377	27.5268	25.1355	Q9CZW4;E9PUC2;D3Z4I4	Q9CZW4;E9PUC2	21;18;2	21;18;2	20;17;2	Long-chain-fatty-acid--CoA ligase 3	Acsl3	sp|Q9CZW4|ACSL3_MOUSE Long-chain-fatty-acid--CoA ligase 3 OS=Mus musculus GN=Acsl3 PE=1 SV=2;tr|E9PUC2|E9PUC2_MOUSE Long-chain-fatty-acid--CoA ligase 3 OS=Mus musculus GN=Acsl3 PE=1 SV=1	41.7	41.7	40.1	6825300000	86239000	314500000	226480000	245470000	375120000	98192000	0	143080000	1188300000	112400000	1112700000	120010000	327130000	82742000	930990000	260430000	310050000	69808000	224240000	70562000	64921000
Acsl4	28.003	28.1994	29.0597	24.5863	27.7796	26.2427	28.6218	24.8334	27.641	25.5274	27.5757	25.1956	27.6782	24.5308	27.7038	27.2123	Q91YN3;Q8BW44;Q9QUJ7-2;Q9QUJ7	Q91YN3;Q8BW44;Q9QUJ7-2;Q9QUJ7	18;18;18;18	17;17;17;17	17;17;17;17	Long-chain-fatty-acid--CoA ligase 4	Acsl4	tr|Q91YN3|Q91YN3_MOUSE Acyl-CoA synthetase long-chain family member 4 OS=Mus musculus GN=Acsl4 PE=2 SV=1;tr|Q8BW44|Q8BW44_MOUSE Putative uncharacterized protein OS=Mus musculus GN=Acsl4 PE=2 SV=1;sp|Q9QUJ7-2|ACSL4_MOUSE Isoform Short of Long-chain-fatty-ac	35.2	33.6	33.6	8099000000	0	405960000	371240000	208650000	238710000	91592000	155930000	0	821640000	648560000	1524100000	245290000	293530000	282500000	1019700000	134450000	343830000	226760000	169950000	109030000	231990000
Acsl5	26.8306	26.2285	27.3409	26.8362	27.0837	27.1892	28.1597	24.7852	27.3554	25.5601	26.7186	26.3126	27.3518	24.271	27.6386	24.5831	Q3UKS0;Q3UC67;Q8JZR0;Q9D9S0	Q3UKS0;Q3UC67;Q8JZR0	15;15;15;6	12;12;12;4	12;12;12;4	Long-chain-fatty-acid--CoA ligase 5	Acsl5	tr|Q3UKS0|Q3UKS0_MOUSE Putative uncharacterized protein OS=Mus musculus GN=Acsl5 PE=2 SV=1;tr|Q3UC67|Q3UC67_MOUSE Acyl-CoA synthetase long-chain family member 5, isoform CRA_b OS=Mus musculus GN=Acsl5 PE=1 SV=1;sp|Q8JZR0|ACSL5_MOUSE Long-chain-fatty-acid--	28.1	24	24	4624600000	0	38135000	0	0	0	484410000	33440000	219220000	500730000	357490000	432440000	175370000	245290000	164550000	748100000	65543000	253380000	0	71134000	142270000	208940000
Acss1	33.0315	24.182	32.5423	26.9178	31.8101	26.0417	31.596	24.2185	32.0307	25.476	31.8052	24.6263	32.5456	25.081	32.6568	24.865	Q569W4;Q3TZ45;Q69Z91;Q99NB1;Q99KM8	Q569W4;Q3TZ45;Q69Z91;Q99NB1	24;24;24;24;3	24;24;24;24;3	24;24;24;24;3	Acetyl-coenzyme A synthetase;Acetyl-coenzyme A synthetase 2-like, mitochondrial	Acss1	tr|Q569W4|Q569W4_MOUSE Acetyl-coenzyme A synthetase OS=Mus musculus GN=Acss1 PE=1 SV=1;tr|Q3TZ45|Q3TZ45_MOUSE Acetyl-coenzyme A synthetase OS=Mus musculus GN=Acss1 PE=2 SV=1;tr|Q69Z91|Q69Z91_MOUSE Acetyl-coenzyme A synthetase (Fragment) OS=Mus musculus GN=	51.2	51.2	51.2	90315000000	1312500000	1862000000	4574200000	1257200000	649870000	486190000	36985000	118790000	15011000000	9328600	11711000000	1584000000	7020900000	54484000	13277000000	53028000	7121300000	203940000	4339600000	349900000	6722800000
Acss3	32.6219	25.1405	32.2522	25.8659	32.7307	23.4146	32.7823	23.8609	31.5944	26.5409	31.9712	24.1274	32.5795	23.8119	32.8968	27.1172	Q14DH7;Q14DH7-2;REV__B1AR52;REV__F7DC70;REV__B1AR51	Q14DH7;Q14DH7-2	29;19;1;1;1	29;19;1;1;1	28;18;0;0;0	Acyl-CoA synthetase short-chain family member 3, mitochondrial	Acss3	sp|Q14DH7|ACSS3_MOUSE Acyl-CoA synthetase short-chain family member 3, mitochondrial OS=Mus musculus GN=Acss3 PE=1 SV=2;sp|Q14DH7-2|ACSS3_MOUSE Isoform 2 of Acyl-CoA synthetase short-chain family member 3, mitochondrial OS=Mus musculus GN=Acss3	55	55	54	104880000000	2034800000	2023800000	5464700000	692190000	1164900000	1297800000	18778000	294110000	18480000000	0	13296000000	97796000	9818000000	0	19787000000	0	6588800000	33389000	4345900000	0	6286300000
Actbl2	29.6602	28.0459	29.8137	27.729	30.1044	27.4402	30.0833	27.4269	30.3771	25.6917	30.4701	24.1812	30.7306	28.9641	30.415	24.2937	Q8BFZ3	Q8BFZ3	8	2	2	Beta-actin-like protein 2	Actbl2	sp|Q8BFZ3|ACTBL_MOUSE Beta-actin-like protein 2 OS=Mus musculus GN=Actbl2 PE=1 SV=1	29	8	8	24012000000	0	0	1990400000	203580000	9428100	0	0	0	1465200000	328590000	1536400000	9734000000	1002800000	222550000	1698200000	310400000	1098000000	92284000	1149300000	66336000	1089800000
Actc1	37.0929	35.3377	37.1533	34.9448	37.203	34.6795	37.1816	34.5769	37.3854	34.5943	37.111	33.7226	37.2678	34.8969	37.5737	34.405	Q9CXK3;Q497E4;P68033;Q3UIJ3;Q3TG92;Q61275;P68134;Q61272;Q61264;Q61274;Q61273	Q9CXK3;Q497E4;P68033;Q3UIJ3;Q3TG92;Q61275;P68134;Q61272;Q61264	23;23;23;22;22;21;21;17;17;10;10	23;23;23;22;22;21;21;17;17;10;10	1;1;1;1;1;1;1;1;1;1;1	Actin, alpha cardiac muscle 1;Actin, alpha skeletal muscle	Actc1;Acta1	tr|Q9CXK3|Q9CXK3_MOUSE Putative uncharacterized protein OS=Mus musculus GN=Actc1 PE=2 SV=1;tr|Q497E4|Q497E4_MOUSE Actin, alpha, cardiac muscle 1 OS=Mus musculus GN=Actc1 PE=2 SV=1;sp|P68033|ACTC_MOUSE Actin, alpha cardiac muscle 1 OS=Mus musculus GN=Actc1	71.9	71.9	7.7	3377900000000	182930000000	178120000000	32702000000	76637000000	55342000000	4798100000	1571700000	574660000	400710000000	102960000000	398080000000	78697000000	255650000000	57235000000	369400000000	74874000000	250750000000	60087000000	168710000000	26781000000	185700000000
Actg1	35.5901	34.3827	35.9046	33.8804	35.7866	33.8256	35.9203	34.0958	35.6924	33.3107	35.6315	32.8019	36.0827	33.9982	36.2695	33.4038	Q4KL81;P63260;Q3TSB7;Q3UD81;G3UYG0;B1ATY1	Q4KL81;P63260;Q3TSB7;Q3UD81;G3UYG0	20;20;19;13;10;8	8;8;8;5;3;2	0;0;0;0;0;0	Actin, cytoplasmic 2;Actin, cytoplasmic 2, N-terminally processed	Actg1	tr|Q4KL81|Q4KL81_MOUSE Actin, gamma, cytoplasmic 1 OS=Mus musculus GN=Actg1 PE=2 SV=1;sp|P63260|ACTG_MOUSE Actin, cytoplasmic 2 OS=Mus musculus GN=Actg1 PE=1 SV=1;tr|Q3TSB7|Q3TSB7_MOUSE Putative uncharacterized protein OS=Mus musculus GN=Actg1 PE=2 SV=1;tr	69.6	41.3	0	1400500000000	68650000000	44758000000	6779600000	34492000000	18045000000	5791600000	779770000	402690000	162220000000	50371000000	176740000000	37145000000	88817000000	30673000000	169720000000	48217000000	80169000000	36053000000	57907000000	14041000000	83771000000
Actg1.1	32.6823	30.9445	32.9169	30.2564	32.224	30.2645	32.7044	29.1638	32.3147	29.6154	32.6794	28.3855	32.5351	30.4023	33.2349	29.3735	Q9QZ83	Q9QZ83	17	2	2		Actg1	tr|Q9QZ83|Q9QZ83_MOUSE Gamma actin-like protein OS=Mus musculus GN=Actg1 PE=2 SV=1	60.6	5.6	5.6	149820000000	0	0	8489900000	10274000000	1102600000	404020000	228300000	97925000	20815000000	4221200000	23092000000	3482200000	7738200000	2375600000	18239000000	1986200000	7542200000	2718100000	7552900000	696490000	7009200000
Actl6a	30.4855	26.2523	30.4195	26.6058	31.0167	26.3465	30.9208	26.5485	31.4553	25.5408	30.2115	24.4885	30.3626	23.274	30.8292	23.6117	Q505L1;Q3TF62;Q9Z2N8;A0A0A6YWG8;F8WI57;Q99MR0	Q505L1;Q3TF62;Q9Z2N8;A0A0A6YWG8	14;14;14;12;1;1	14;14;14;12;1;1	4;4;4;2;1;1	Actin-like protein 6A	Actl6a	tr|Q505L1|Q505L1_MOUSE Actin-like 6A, isoform CRA_a OS=Mus musculus GN=Actl6a PE=1 SV=1;tr|Q3TF62|Q3TF62_MOUSE Putative uncharacterized protein OS=Mus musculus GN=Actl6a PE=2 SV=1;sp|Q9Z2N8|ACL6A_MOUSE Actin-like protein 6A OS=Mus musculus GN=Actl6a PE=1 S	46.9	46.9	11.7	34054000000	279150000	450510000	1498600000	2302200000	86875000	331940000	799970000	0	4633500000	159690000	4452000000	255430000	2901700000	203080000	5410200000	274530000	3785700000	172030000	1068900000	0	1323000000
Actr1a	29.4666	27.2376	28.9459	27.4484	28.9823	27.0986	28.5134	26.0358	28.5879	26.6581	28.299	24.6263	27.7671	24.6843	28.2893	25.0118	P61164	P61164	8	8	3	Alpha-centractin	Actr1a	sp|P61164|ACTZ_MOUSE Alpha-centractin OS=Mus musculus GN=Actr1a PE=1 SV=1	27.1	27.1	15.2	9148000000	0	0	254680000	0	233080000	124620000	0	595130000	1806800000	149390000	841800000	75416000	1179300000	236870000	1294800000	245410000	712670000	161760000	438440000	0	185230000
Actr2	30.0333	27.766	29.88	27.2246	28.7975	27.2878	29.6325	28.6684	29.0238	28.924	28.8005	26.4233	29.3241	26.7394	29.2884	26.0109	Q5SW83;P61161;Q8BMA4	Q5SW83;P61161;Q8BMA4	13;13;10	13;13;10	13;13;10	Actin-related protein 2	Actr2	tr|Q5SW83|Q5SW83_MOUSE ARP2 actin-related protein 2 homolog (Yeast) OS=Mus musculus GN=Actr2 PE=1 SV=1;sp|P61161|ARP2_MOUSE Actin-related protein 2 OS=Mus musculus GN=Actr2 PE=1 SV=1;tr|Q8BMA4|Q8BMA4_MOUSE Putative uncharacterized protein OS=Mus musculus P	41.6	41.6	41.6	19378000000	1222300000	985740000	827280000	0	804280000	51933000	80439000	56984000	2820800000	210770000	2692400000	244210000	1076600000	279240000	2361800000	967830000	840000000	1178900000	569810000	78107000	705630000
Actr3	30.8173	28.2827	30.778	27.9193	30.5746	26.5033	30.861	28.4771	30.592	28.2959	30.1629	25.1044	30.5477	25.6406	31.0734	25.2457	Q3ULF7;Q3TWJ4;Q3TGW0;Q99JY9;Q3TGE1;A0A087WRA1;Q9ERF8;A0A087WQ14;Q3UGH0;A0A087WP86;A0A087WS98;Q641P0;A0A087WQ83;Q641P0-2;A0A087WPR6	Q3ULF7;Q3TWJ4;Q3TGW0;Q99JY9;Q3TGE1	17;17;17;17;16;8;7;6;5;5;4;3;2;2;1	17;17;17;17;16;8;7;6;5;5;4;3;2;2;1	17;17;17;17;16;8;7;6;5;5;4;3;2;2;1	Actin-related protein 3	Actr3	tr|Q3ULF7|Q3ULF7_MOUSE Actr3 protein OS=Mus musculus GN=Actr3 PE=1 SV=1;tr|Q3TWJ4|Q3TWJ4_MOUSE Putative uncharacterized protein OS=Mus musculus GN=Actr3 PE=2 SV=1;tr|Q3TGW0|Q3TGW0_MOUSE Putative uncharacterized protein OS=Mus musculus GN=Actr3 PE=2 SV=1;sp	55	55	55	37233000000	748750000	2100400000	272700000	1382400000	1404600000	0	461110000	206440000	5508900000	560150000	5688400000	333180000	2428500000	118870000	4819500000	1087000000	2127700000	1067500000	1121700000	16632000	1481600000
Adam10	27.6192	24.598	27.8151	24.5516	25.544	24.4623	26.8789	25.3864	24.7393	23.1526	27.6637	23.8266	26.5055	23.5543	27.0006	24.5302	O35598;E9PYF2;D3Z1E6;Q6NZC0	O35598;E9PYF2	8;5;3;2	8;5;3;2	8;5;3;2	Disintegrin and metalloproteinase domain-containing protein 10	Adam10	sp|O35598|ADA10_MOUSE Disintegrin and metalloproteinase domain-containing protein 10 OS=Mus musculus GN=Adam10 PE=1 SV=2;tr|E9PYF2|E9PYF2_MOUSE Disintegrin and metalloproteinase domain-containing protein 10 OS=Mus musculus GN=Adam10 PE=1 SV=1	14.6	14.6	14.6	2600600000	0	136740000	267050000	0	28836000	0	0	0	401170000	0	835650000	0	65582000	0	182270000	0	49336000	0	273970000	0	53710000
Adam18	26.0065	26.2066	26.33	24.559	26.4303	22.7873	26.5915	24.8543	26.8419	25.2559	27.8862	24.4604	27.5281	24.3327	26.289	24.2934	G3UWP9;A6H649;Q9R157	G3UWP9;A6H649;Q9R157	5;5;5	5;5;5	5;5;5	Disintegrin and metalloproteinase domain-containing protein 18	Adam18	tr|G3UWP9|G3UWP9_MOUSE Disintegrin and metalloproteinase domain-containing protein 18 OS=Mus musculus GN=Adam18 PE=1 SV=1;tr|A6H649|A6H649_MOUSE A disintegrin and metallopeptidase domain 18 OS=Mus musculus GN=Adam18 PE=2 SV=1;sp|Q9R157|ADA18_MOUSE Disinteg	9.3	9.3	9.3	1493600000	0	0	0	0	0	0	0	0	124690000	0	207490000	0	179280000	0	178530000	0	147420000	0	234340000	0	229290000
Adam28	32.9639	25.0722	33.6104	23.8625	33.0687	25.0684	33.4164	24.6954	33.2546	25.0702	33.1193	28.0749	33.5843	24.3771	32.8371	26.4504	Q9JLN6-2;Q9JLN6-3;Q9JLN6;Q71U12;Q60619	Q9JLN6-2;Q9JLN6-3;Q9JLN6;Q71U12	28;28;28;26;1	28;28;28;26;1	28;28;28;26;1	Disintegrin and metalloproteinase domain-containing protein 28	Adam28	sp|Q9JLN6-2|ADA28_MOUSE Isoform 2 of Disintegrin and metalloproteinase domain-containing protein 28 OS=Mus musculus GN=Adam28;sp|Q9JLN6-3|ADA28_MOUSE Isoform 3 of Disintegrin and metalloproteinase domain-containing protein 28 OS=Mus musculus GN=Adam28;sp|Q	45.4	45.4	45.4	185650000000	2116800000	4263500000	11782000000	3114900000	3710400000	1326600000	47145000	354340000	27719000000	293910000	37997000000	0	12797000000	74769000	31669000000	46566000	15717000000	0	7610500000	175550000	10832000000
Adam7	33.7385	23.5055	34.3871	24.5174	33.2369	25.3573	33.7177	25.9321	32.4422	24.1293	32.4803	22.8929	33.1722	24.1255	32.77	26.3278	O35227;S5ML36;Q3TNV5;S5MKI1	O35227	33;4;4;3	33;4;4;3	33;4;4;3	Disintegrin and metalloproteinase domain-containing protein 7	Adam7	sp|O35227|ADAM7_MOUSE Disintegrin and metalloproteinase domain-containing protein 7 OS=Mus musculus GN=Adam7 PE=2 SV=2	56.1	56.1	56.1	201630000000	10114000000	2864700000	1051800000	409340000	3306100000	229480000	1381900000	1335800000	39251000000	40356000	44780000000	248660000	14034000000	284590000	33569000000	77272000	10964000000	78993000	8176200000	83627000	10377000000
Adck3	29.0501	24.7951	28.687	22.8474	28.9939	24.0438	29.4369	23.6496	28.3149	26.0055	28.7246	24.0364	29.3013	25.8905	29.6812	25.61	Q60936;F7B1B6;Q60936-2;A0A0A6YXD9;E0CYD3;E0CYT4;E0CYG7;E0CZ05;E0CXT4;E0CXR6;E0CYC1;E0CXR1;E0CXI5;F6T0A8	Q60936;F7B1B6;Q60936-2	9;5;5;3;2;2;2;2;2;2;2;2;1;1	9;5;5;3;2;2;2;2;2;2;2;2;1;1	9;5;5;3;2;2;2;2;2;2;2;2;1;1	Atypical kinase ADCK3, mitochondrial	Adck3	sp|Q60936|ADCK3_MOUSE Atypical kinase ADCK3, mitochondrial OS=Mus musculus GN=Adck3 PE=1 SV=2;tr|F7B1B6|F7B1B6_MOUSE Protein Coq8a (Fragment) OS=Mus musculus GN=Adck3 PE=1 SV=1;sp|Q60936-2|ADCK3_MOUSE Isoform 2 of Atypical kinase ADCK3, mitochondrial OS=Mu	20	20	20	9947900000	367860000	62250000	665400000	46769000	0	97380000	64388000	0	1644500000	21658000	1142900000	34927000	784420000	0	1754000000	0	441140000	0	432780000	0	698850000
Adck4	29.1088	24.2193	29.0636	25.1824	28.826	24.4748	28.8958	25.7942	28.3033	25.4006	28.3893	23.6621	29.2088	23.1245	29.0279	24.0562	E9QLB8;Q566J8;A0A0R4J1X1	E9QLB8;Q566J8	15;14;6	15;14;6	15;14;6	AarF domain-containing protein kinase 4	Adck4	tr|E9QLB8|E9QLB8_MOUSE Protein Coq8b OS=Mus musculus GN=Adck4 PE=1 SV=1;sp|Q566J8|ADCK4_MOUSE AarF domain-containing protein kinase 4 OS=Mus musculus GN=Adck4 PE=1 SV=1	37.3	37.3	37.3	8441700000	69438000	215590000	174910000	187560000	0	3819400	178070000	7063200	1248700000	128290000	1210700000	0	674320000	0	1569600000	0	426910000	56633000	368030000	0	674630000
Add1	28.4287	26.6819	28.4871	27.4478	29.2834	23.2367	29.1978	24.6281	28.4691	24.3926	28.9172	24.7528	28.5258	26.3434	28.9947	26.8915	Q8K232;Q9QYC0;E9Q1K3;F8WHZ9;F8WGR0;Q9QYC0-2;Q8BJT2;A0A0J9YVI4;D3Z0T1;F6RDR0;F6V4G5	Q8K232;Q9QYC0;E9Q1K3;F8WHZ9;F8WGR0;Q9QYC0-2	19;19;18;18;18;18;7;5;4;4;3	19;19;18;18;18;18;7;5;4;4;3	18;18;17;17;17;17;7;5;4;4;2	Alpha-adducin	Add1	tr|Q8K232|Q8K232_MOUSE Adducin 1 (Alpha) OS=Mus musculus GN=Add1 PE=2 SV=1;sp|Q9QYC0|ADDA_MOUSE Alpha-adducin OS=Mus musculus GN=Add1 PE=1 SV=2;tr|E9Q1K3|E9Q1K3_MOUSE Alpha-adducin OS=Mus musculus GN=Add1 PE=1 SV=1;tr|F8WHZ9|F8WHZ9_MOUSE Alpha-adducin OS=M	43.3	43.3	42.2	9577700000	33626000	775840000	90367000	93244000	298370000	29615000	104250000	56916000	942870000	162260000	955990000	96825000	857250000	28010000	1747200000	27265000	639840000	0	520320000	21245000	465370000
Add3	27.0802	26.991	24.4729	24.9346	27.3183	25.104	24.5645	23.6698	26.9496	23.7828	26.9779	24.3903	27.0686	25.3421	27.0822	24.5774	Q8BM29;Q05DT0;Q8BJH2;Q3UNK1;Q05C56;Q9QYB5-2;Q9QYB5	Q8BM29;Q05DT0;Q8BJH2;Q3UNK1;Q05C56;Q9QYB5-2;Q9QYB5	9;9;9;9;9;9;9	9;9;9;9;9;9;9	9;9;9;9;9;9;9	Gamma-adducin	Add3	tr|Q8BM29|Q8BM29_MOUSE Putative uncharacterized protein (Fragment) OS=Mus musculus GN=Add3 PE=2 SV=1;tr|Q05DT0|Q05DT0_MOUSE Add3 protein (Fragment) OS=Mus musculus GN=Add3 PE=2 SV=1;tr|Q8BJH2|Q8BJH2_MOUSE Putative uncharacterized protein OS=Mus musculus GN	18.6	18.6	18.6	2527000000	242650000	27332000	0	0	105300000	0	9496400	7162400	473840000	115630000	248610000	81965000	287500000	0	151280000	0	188770000	43362000	177390000	0	132680000
Adgrg2	32.0691	25.862	33.19	25.9617	32.9954	28.211	33.5744	24.2657	33.0901	24.5132	32.8836	28.5475	32.7915	23.2178	32.9445	28.4018	Q14BH6;Q14AX7;Q8CJ12-5;Q8CJ12-4;Q8CJ12-3;Q8CJ12-2;Q8CJ12;A2AHQ2;Q8BLU3;A2AHP7	Q14BH6;Q14AX7;Q8CJ12-5;Q8CJ12-4;Q8CJ12-3;Q8CJ12-2;Q8CJ12;A2AHQ2;Q8BLU3	10;10;10;10;10;10;10;9;5;1	10;10;10;10;10;10;10;9;5;1	10;10;10;10;10;10;10;9;5;1	G-protein coupled receptor 64	Adgrg2;Gpr64	tr|Q14BH6|Q14BH6_MOUSE Adhesion G-protein-coupled receptor G2 OS=Mus musculus GN=Adgrg2 PE=1 SV=1;tr|Q14AX7|Q14AX7_MOUSE G protein-coupled receptor 64 OS=Mus musculus GN=Adgrg2 PE=2 SV=1;sp|Q8CJ12-5|AGRG2_MOUSE Isoform 5 of Adhesion G-protein coupled recep	13.7	13.7	13.7	133420000000	2329700000	204400000	4821500000	832260000	370400000	1622000000	5874300000	238040000	15311000000	0	14447000000	140910000	14622000000	188710000	18947000000	0	14240000000	0	9823700000	255120000	9642600000
Adhfe1	30.534	25.9231	29.6578	26.3261	30.4157	24.5142	30.1156	23.4162	30.0609	24.2989	30.119	25.6168	31.5388	25.6812	31.3525	24.9186	A0A087WRE7;Q8R0N6;Q8R0N6-2	A0A087WRE7;Q8R0N6;Q8R0N6-2	13;13;12	13;13;12	13;13;12	Hydroxyacid-oxoacid transhydrogenase, mitochondrial	Adhfe1	tr|A0A087WRE7|A0A087WRE7_MOUSE Hydroxyacid-oxoacid transhydrogenase, mitochondrial (Fragment) OS=Mus musculus GN=Adhfe1 PE=1 SV=1;sp|Q8R0N6|HOT_MOUSE Hydroxyacid-oxoacid transhydrogenase, mitochondrial OS=Mus musculus GN=Adhfe1 PE=1 SV=2;sp|Q8R0N6-2|HOT_MO	40	40	40	28377000000	218010000	460020000	1046300000	1036700000	246940000	580530000	632510000	43249000	4122600000	179530000	3483900000	268180000	2459100000	39672000	3945100000	19924000	1850000000	56180000	1457000000	103670000	2252600000
Adi1	28.0481	27.9903	28.011	24.9404	27.389	24.5231	27.5566	23.727	28.1969	25.8811	27.9081	23.5757	27.7628	24.1518	28.1044	23.0463	Q99JT9;F7ARY2	Q99JT9	6;2	6;2	6;2	1,2-dihydroxy-3-keto-5-methylthiopentene dioxygenase	Adi1	sp|Q99JT9|MTND_MOUSE 1,2-dihydroxy-3-keto-5-methylthiopentene dioxygenase OS=Mus musculus GN=Adi1 PE=1 SV=1	41.3	41.3	41.3	4747800000	161420000	0	346400000	0	185160000	0	0	0	738830000	494970000	589540000	0	279650000	16952000	328170000	0	379600000	0	332470000	0	369610000
Adk	25.3733	24.4466	26.499	25.0571	26.2568	23.4287	25.8871	23.6316	26.8153	24.308	26.4722	23.4092	26.9429	24.5165	26.3171	26.2462	P55264-2;P55264;Q8BMC5;Q8BWS6	P55264-2;P55264;Q8BMC5	5;5;3;2	5;5;3;2	5;5;3;2	Adenosine kinase	Adk	sp|P55264-2|ADK_MOUSE Isoform Short of Adenosine kinase OS=Mus musculus GN=Adk;sp|P55264|ADK_MOUSE Adenosine kinase OS=Mus musculus GN=Adk PE=1 SV=2;tr|Q8BMC5|Q8BMC5_MOUSE Putative uncharacterized protein OS=Mus musculus GN=Adk PE=2 SV=1	14.8	14.8	14.8	2899100000	126050000	207770000	320770000	316350000	180180000	3937500	0	0	225760000	87359000	257870000	71263000	102250000	106360000	169430000	35803000	156130000	0	118890000	52914000	110040000
Ado	29.8032	29.1232	29.8783	29.4701	30.32	28.1431	29.8846	28.8676	30.2133	27.4956	30.5392	28.5852	30.5235	28.931	30.2597	28.6718	Q6PDY2	Q6PDY2	15	15	15	2-aminoethanethiol dioxygenase	Ado	sp|Q6PDY2|AEDO_MOUSE 2-aminoethanethiol dioxygenase OS=Mus musculus GN=Ado PE=1 SV=2	73.8	73.8	73.8	27636000000	423100000	2450500000	644580000	423570000	0	0	0	0	3294400000	730630000	3299700000	1307500000	1831200000	486990000	1757500000	1023200000	1676000000	502180000	1631700000	567720000	1768100000
Adpgk	30.948	23.6726	30.4408	24.8022	29.9596	23.3519	30.1031	23.4375	30.5823	26.2119	29.3563	25.5588	30.4198	25.7092	29.806	23.7712	Q3UDS7;Q3TJ10;A0A0R4J064;Q8VDL4-3;Q8VDL4;Q8VDL4-2;Q8CB20	Q3UDS7;Q3TJ10;A0A0R4J064;Q8VDL4-3;Q8VDL4	13;13;13;13;13;4;1	13;13;13;13;13;4;1	13;13;13;13;13;4;1	ADP-dependent glucokinase	Adpgk	tr|Q3UDS7|Q3UDS7_MOUSE Putative uncharacterized protein OS=Mus musculus GN=Adpgk PE=2 SV=1;tr|Q3TJ10|Q3TJ10_MOUSE Putative uncharacterized protein OS=Mus musculus GN=Adpgk PE=2 SV=1;tr|A0A0R4J064|A0A0R4J064_MOUSE ADP-dependent glucokinase OS=Mus musculus G	39.4	39.4	39.4	23455000000	396320000	0	611980000	983650000	698410000	504440000	263310000	0	4539900000	0	3573500000	0	1979300000	0	3515100000	14145000	1848200000	48181000	875610000	0	1410500000
Adsl	27.5719	27.1506	27.3163	24.1433	27.3449	24.8338	27.2184	23.9562	26.9102	25.1027	26.7749	24.1296	27.0692	26.0429	26.9618	23.5882	Q3TMB8;P54822;E9Q242;E9Q3T7;A0A140LHU1;E9Q0A0;A0A0G2JFL8;A0A0G2JFI8	Q3TMB8;P54822;E9Q242;E9Q3T7	13;13;12;11;3;2;1;1	13;13;12;11;3;2;1;1	13;13;12;11;3;2;1;1	Adenylosuccinate lyase	Adsl	tr|Q3TMB8|Q3TMB8_MOUSE Adenylosuccinate lyase OS=Mus musculus GN=Adsl PE=2 SV=1;sp|P54822|PUR8_MOUSE Adenylosuccinate lyase OS=Mus musculus GN=Adsl PE=1 SV=2;tr|E9Q242|E9Q242_MOUSE Adenylosuccinate lyase OS=Mus musculus GN=Adsl PE=1 SV=1;tr|E9Q3T7|E9Q3T7_M	40.7	40.7	40.7	4813300000	0	0	0	348330000	437650000	210560000	58674000	0	801580000	387300000	691410000	171990000	172480000	215010000	350550000	110370000	87503000	187020000	65217000	55934000	108340000
Afg3l2	28.5748	28.155	29.1083	28.4186	28.5925	27.4162	29.1374	27.3274	28.638	26.2311	29.0015	28.0429	28.8831	27.926	29.2458	28.1951	Q3UDQ7;Q8JZQ2;Q3U7C0;Q8R5F1	Q3UDQ7;Q8JZQ2;Q3U7C0	20;20;19;9	20;20;19;9	17;17;16;8	AFG3-like protein 2	Afg3l2	tr|Q3UDQ7|Q3UDQ7_MOUSE Putative uncharacterized protein OS=Mus musculus GN=Afg3l2 PE=2 SV=1;sp|Q8JZQ2|AFG32_MOUSE AFG3-like protein 2 OS=Mus musculus GN=Afg3l2 PE=1 SV=1;tr|Q3U7C0|Q3U7C0_MOUSE Putative uncharacterized protein OS=Mus musculus GN=Afg3l2 PE=2	26.2	26.2	23.3	12040000000	303440000	227980000	683560000	122630000	0	39827000	0	0	912240000	305600000	2063700000	668470000	716510000	355170000	1483400000	289540000	585810000	146640000	670990000	295230000	572100000
Aga	31.6412	31.864	31.6414	30.4851	32.2456	30.1819	31.6739	29.3622	31.5973	28.9666	31.6033	30.2662	31.0312	30.8012	31.299	30.8309	A2RSS6;Q64191;B7ZNK6	A2RSS6;Q64191;B7ZNK6	12;12;11	12;12;11	12;12;11	N(4)-(beta-N-acetylglucosaminyl)-L-asparaginase;Glycosylasparaginase alpha chain;Glycosylasparaginase beta chain	Aga	tr|A2RSS6|A2RSS6_MOUSE Aspartylglucosaminidase OS=Mus musculus GN=Aga PE=1 SV=1;sp|Q64191|ASPG_MOUSE N(4)-(beta-N-acetylglucosaminyl)-L-asparaginase OS=Mus musculus GN=Aga PE=1 SV=1;tr|B7ZNK6|B7ZNK6_MOUSE Aga protein OS=Mus musculus GN=Aga PE=2 SV=1	49.4	49.4	49.4	89350000000	3866700000	3540800000	3593600000	4709700000	312930000	44650000	0	0	8988800000	9903800000	9231400000	3698200000	6861700000	3177200000	9390900000	1328000000	4080100000	682060000	3682800000	2322800000	1819300000
Agpat3	28.9943	22.9708	29.9366	23.8049	28.1525	23.136	29.396	24.2827	27.2929	25.0813	28.4832	24.8485	27.8011	23.2616	28.7649	22.6895	Q9D517;Q3TXT9	Q9D517;Q3TXT9	9;7	9;7	9;7	1-acyl-sn-glycerol-3-phosphate acyltransferase gamma	Agpat3	sp|Q9D517|PLCC_MOUSE 1-acyl-sn-glycerol-3-phosphate acyltransferase gamma OS=Mus musculus GN=Agpat3 PE=1 SV=2;tr|Q3TXT9|Q3TXT9_MOUSE Putative uncharacterized protein OS=Mus musculus GN=Agpat3 PE=2 SV=1	24.2	24.2	24.2	11027000000	0	475310000	475690000	510940000	72815000	521840000	104270000	12704000	1890200000	11936000	3630300000	0	414450000	0	1615600000	59943000	93866000	0	305830000	0	205690000
Agps	29.5251	27.2122	29.1551	27.5543	28.4894	27.3198	29.1007	23.9926	28.2919	25.5722	28.3578	28.0956	28.6337	24.329	28.7115	23.8053	A2AL50;Q8C0I1;H3BKN2;A2AL49;Q8BKC4;Q3TNW8;H3BIY5	A2AL50;Q8C0I1;H3BKN2;A2AL49;Q8BKC4	17;17;16;13;12;4;1	17;17;16;13;12;4;1	17;17;16;13;12;4;1	Alkyldihydroxyacetonephosphate synthase, peroxisomal	Agps	tr|A2AL50|A2AL50_MOUSE Alkyldihydroxyacetonephosphate synthase, peroxisomal OS=Mus musculus GN=Agps PE=1 SV=1;sp|Q8C0I1|ADAS_MOUSE Alkyldihydroxyacetonephosphate synthase, peroxisomal OS=Mus musculus GN=Agps PE=1 SV=1;tr|H3BKN2|H3BKN2_MOUSE Alkyldihydroxya	37.9	37.9	37.9	10574000000	0	148360000	340060000	89252000	105640000	15298000	61858000	15344000	2234800000	155840000	1792500000	294030000	596130000	219450000	1407200000	26525000	545200000	52811000	342420000	477880000	526150000
Agr2	33.4626	25.1857	34.151	26.1212	34.1819	24.4707	33.4426	23.2466	34.3358	26.4042	35.3076	22.9461	34.7759	23.9815	34.7913	27.2784	O88312	O88312	9	9	9	Anterior gradient protein 2 homolog	Agr2	sp|O88312|AGR2_MOUSE Anterior gradient protein 2 homolog OS=Mus musculus GN=Agr2 PE=1 SV=1	59.4	59.4	59.4	390050000000	3512100000	18621000000	6434000000	31011000000	7957100000	1370300000	301070000	105350000	40134000000	289570000	56387000000	493530000	27758000000	0	44419000000	75441000	27274000000	78314000	40434000000	0	27814000000
Ahctf1	28.9746	27.6372	28.4914	24.1543	29.1385	23.7243	28.2184	24.9016	28.2414	23.9108	27.5832	23.8524	28.1509	23.2886	27.9205	27.8558	Q8CJF7;F6SJR1;F6QTR3	Q8CJF7	21;5;1	21;5;1	21;5;1	Protein ELYS	Ahctf1	sp|Q8CJF7|ELYS_MOUSE Protein ELYS OS=Mus musculus GN=Ahctf1 PE=1 SV=1	13.9	13.9	13.9	7653300000	0	55605000	118910000	264680000	124990000	15324000	0	71791000	1887000000	94074000	1317700000	0	603670000	0	1557900000	67292000	435810000	0	214030000	28890000	270250000
Ahcyl1	33.2163	30.0137	32.4516	24.6125	31.6837	24.7487	30.7636	24.3078	31.3007	24.8248	31.1665	23.0746	31.4118	25.6381	31.2766	24.6621	Q80SW1;D3Z2Q0	Q80SW1	14;2	14;2	7;1	Putative adenosylhomocysteinase 2	Ahcyl1	sp|Q80SW1|SAHH2_MOUSE Putative adenosylhomocysteinase 2 OS=Mus musculus GN=Ahcyl1 PE=1 SV=1	32.3	32.3	18.9	55059000000	908830000	649750000	565790000	27473000	0	0	0	0	7087600000	57493000	3215100000	264540000	14522000000	1149300000	2772200000	148780000	16019000000	206610000	1912300000	61301000	1994400000
Ahsa1	24.4085	24.9065	25.5706	25.678	27.1521	25.0353	26.6742	23.9676	27.646	25.2599	27.2774	25.1991	26.971	25.1111	27.2687	27.2005	Q3TL79;Q8BK64	Q3TL79;Q8BK64	5;5	5;5	5;5	Activator of 90 kDa heat shock protein ATPase homolog 1	Ahsa1	tr|Q3TL79|Q3TL79_MOUSE Putative uncharacterized protein OS=Mus musculus GN=Ahsa1 PE=2 SV=1;sp|Q8BK64|AHSA1_MOUSE Activator of 90 kDa heat shock protein ATPase homolog 1 OS=Mus musculus GN=Ahsa1 PE=1 SV=2	20.4	20.4	20.4	2979200000	0	88913000	0	34937000	33878000	0	0	0	389590000	183220000	244170000	54509000	204820000	92796000	265220000	146880000	250460000	167210000	190760000	61684000	113140000
Aifm1	32.6825	30.1347	32.6259	29.9251	32.9346	29.7523	32.8496	28.9162	32.5204	29.516	32.8311	29.7027	33.1345	29.8723	33.1686	28.3767	B1AU25;Q9Z0X1;Q2QKE3;Q1L6K5	B1AU25;Q9Z0X1	23;23;10;10	23;23;10;10	23;23;10;10	Apoptosis-inducing factor 1, mitochondrial	Aifm1	tr|B1AU25|B1AU25_MOUSE Apoptosis-inducing factor 1, mitochondrial OS=Mus musculus GN=Aifm1 PE=1 SV=1;sp|Q9Z0X1|AIFM1_MOUSE Apoptosis-inducing factor 1, mitochondrial OS=Mus musculus GN=Aifm1 PE=1 SV=1	49	49	49	148700000000	7059400000	2627100000	1217000000	1722200000	4018400000	2273700000	199960000	510570000	23230000000	2347300000	20042000000	1949200000	11872000000	1523300000	21853000000	1142100000	8239000000	1031100000	7755300000	1375000000	8392300000
Ak3	33.7163	30.9337	33.7004	31.2431	32.9224	30.932	33.5709	30.1147	32.9378	29.6899	32.7893	31.3763	33.0128	31.2265	33.3603	30.5181	Q9WTP7;Q9D8W6;F6RP11	Q9WTP7;Q9D8W6	17;14;4	17;14;4	17;14;4	GTP:AMP phosphotransferase AK3, mitochondrial	Ak3	sp|Q9WTP7|KAD3_MOUSE GTP:AMP phosphotransferase AK3, mitochondrial OS=Mus musculus GN=Ak3 PE=1 SV=3;tr|Q9D8W6|Q9D8W6_MOUSE GTP:AMP phosphotransferase AK3, mitochondrial OS=Mus musculus GN=Ak3 PE=2 SV=1	80.6	80.6	80.6	233620000000	7221100000	9160300000	2803000000	394810000	4483100000	307440000	32511000	1345600000	47312000000	3251400000	45627000000	5129100000	11826000000	3829900000	34143000000	2338500000	9957200000	1308900000	6586500000	5517900000	7547600000
Ak4	30.6765	26.8394	30.6988	28.1262	29.2816	27.3483	30.5437	25.8423	29.2395	24.643	29.9528	28.2601	30.0119	28.0083	30.7045	24.8791	Q3U489;Q9WUR9;Q3UYL0;A2ARF6;F6TEU8;A2ARF5	Q3U489;Q9WUR9;Q3UYL0;A2ARF6;F6TEU8	9;9;8;5;5;2	9;9;8;5;5;2	9;9;8;5;5;2	Adenylate kinase 4, mitochondrial	Ak4	tr|Q3U489|Q3U489_MOUSE Adenylate kinase 4, mitochondrial OS=Mus musculus GN=Ak4 PE=1 SV=1;sp|Q9WUR9|KAD4_MOUSE Adenylate kinase 4, mitochondrial OS=Mus musculus GN=Ak4 PE=1 SV=1;tr|Q3UYL0|Q3UYL0_MOUSE Putative uncharacterized protein (Fragment) OS=Mus musc	53.8	53.8	53.8	26817000000	787640000	1031000000	873690000	19739000	0	933240000	606080000	0	4584800000	173230000	4733400000	579280000	1060100000	395840000	4120900000	0	941960000	0	1137600000	452700000	1353800000
Akr1a1	32.5887	31.1406	31.9885	29.2082	32.1701	29.5935	32.0269	29.3168	32.0121	28.7846	31.2613	29.1593	31.3824	29.241	31.2479	27.849	Q540D7;Q9JII6;Q80XJ7;Q3UJW9;B1AXW3;Q810X5	Q540D7;Q9JII6;Q80XJ7;Q3UJW9;B1AXW3	18;18;17;16;10;5	18;18;17;16;10;5	18;18;17;16;10;5	Alcohol dehydrogenase [NADP(+)]	Akr1a1	tr|Q540D7|Q540D7_MOUSE Aldehyde reductase OS=Mus musculus GN=Akr1a1 PE=1 SV=1;sp|Q9JII6|AK1A1_MOUSE Alcohol dehydrogenase [NADP(+)] OS=Mus musculus GN=Akr1a1 PE=1 SV=3;tr|Q80XJ7|Q80XJ7_MOUSE Aldo-keto reductase family 1, member A4 (Aldehyde reductase) OS=M	65.2	65.2	65.2	98065000000	3560800000	2516000000	5491200000	3082100000	1950900000	1775700000	580720000	0	20479000000	4803900000	14200000000	923180000	7612900000	1030100000	11055000000	1459700000	5399600000	666870000	2331800000	834230000	2794400000
Akr1b10	28.8796	27.6995	28.8835	27.6395	29.6035	23.8996	29.1291	27.6593	28.6834	25.7493	29.583	24.1658	29.979	26.5831	30.3534	26.3088	Q8CI22;Q8BIV6;G5E895;D3Z494;S4R2G9;Q8R318	Q8CI22;Q8BIV6;G5E895;D3Z494	15;15;15;13;7;5	9;9;9;7;3;3	7;7;7;5;3;3		Akr1b10	tr|Q8CI22|Q8CI22_MOUSE 2310005E10Rik protein OS=Mus musculus GN=Akr1b10 PE=2 SV=1;tr|Q8BIV6|Q8BIV6_MOUSE Putative uncharacterized protein OS=Mus musculus GN=Akr1b10 PE=2 SV=1;tr|G5E895|G5E895_MOUSE MCG142264, isoform CRA_b OS=Mus musculus GN=Akr1b10 PE=1 S	51.9	40.8	30.7	13755000000	83781000	678590000	57376000	200480000	0	0	373540000	167810000	1374400000	339780000	1233200000	356910000	763010000	16046000	2234900000	466600000	1123200000	25412000	694000000	65338000	1235400000
Akr7a2	32.1571	31.3202	32.5734	31.8552	32.2684	31.6311	32.6824	31.872	32.3576	31.5761	32.5425	31.6921	32.7385	30.8365	32.8099	29.8117	Q8CG76	Q8CG76	16	16	16	Aflatoxin B1 aldehyde reductase member 2	Akr7a2	sp|Q8CG76|ARK72_MOUSE Aflatoxin B1 aldehyde reductase member 2 OS=Mus musculus GN=Akr7a2 PE=1 SV=3	58.9	58.9	58.9	174420000000	3246100000	6882000000	1712900000	7350500000	6175900000	1854500000	5895100000	304390000	15379000000	5494300000	18010000000	5983600000	8415300000	6801100000	19839000000	9535000000	7728600000	6125200000	5304700000	5179400000	8367300000
Alcam	27.3734	23.6594	28.9037	24.8365	27.068	23.2063	27.9329	24.5182	26.856	25.0016	27.7376	24.4853	27.6859	24.4029	27.7114	24.0627	E9Q4G8;E9Q3Q6;Q54AJ5;Q61490;F6QH25;Q5MPX5	E9Q4G8;E9Q3Q6;Q54AJ5;Q61490;F6QH25	8;8;8;8;5;2	8;8;8;8;5;2	8;8;8;8;5;2	CD166 antigen	Alcam	tr|E9Q4G8|E9Q4G8_MOUSE CD166 antigen OS=Mus musculus GN=Alcam PE=1 SV=1;tr|E9Q3Q6|E9Q3Q6_MOUSE CD166 antigen OS=Mus musculus GN=Alcam PE=1 SV=1;tr|Q54AJ5|Q54AJ5_MOUSE MuSC OS=Mus musculus GN=Alcam PE=1 SV=1;sp|Q61490|CD166_MOUSE CD166 antigen OS=Mus muscul	20.2	20.2	20.2	4562600000	0	0	254120000	0	0	0	0	0	394450000	88200000	1802000000	44359000	111510000	43913000	753720000	71990000	76352000	0	235800000	63375000	145550000
Aldh18a1	30.9467	27.8213	30.9335	28.5383	31.2619	28.0707	31.4401	24.0406	30.5503	27.4412	31.2114	27.1676	31.5115	26.9708	31.8186	24.9959	Q3TWN8;Q9Z110-2;Q9Z110;Q3UGW8;Q3UZ27;D3Z0B4;H3BKJ8;H3BLE8;H3BKK0	Q3TWN8;Q9Z110-2;Q9Z110;Q3UGW8;Q3UZ27	32;32;32;28;26;5;3;3;2	32;32;32;28;26;5;3;3;2	32;32;32;28;26;5;3;3;2	Delta-1-pyrroline-5-carboxylate synthase;Glutamate 5-kinase;Gamma-glutamyl phosphate reductase	Aldh18a1	tr|Q3TWN8|Q3TWN8_MOUSE Putative uncharacterized protein OS=Mus musculus GN=Aldh18a1 PE=2 SV=1;sp|Q9Z110-2|P5CS_MOUSE Isoform Short of Delta-1-pyrroline-5-carboxylate synthase OS=Mus musculus GN=Aldh18a1;sp|Q9Z110|P5CS_MOUSE Delta-1-pyrroline-5-carboxylate	49.2	49.2	49.2	46883000000	879880000	733070000	1465000000	1344500000	633820000	423270000	211950000	0	6310000000	657050000	6258500000	1109000000	3570000000	785720000	7482900000	102020000	2145100000	393390000	2213500000	476100000	2726300000
Aldh1a1	34.4839	34.8662	33.9134	32.7928	33.8891	32.6133	33.794	32.4614	33.6789	31.7708	33.5543	32.6285	33.4962	32.613	33.5404	32.2191	P24549	P24549	33	31	21	Retinal dehydrogenase 1	Aldh1a1	sp|P24549|AL1A1_MOUSE Retinal dehydrogenase 1 OS=Mus musculus GN=Aldh1a1 PE=1 SV=5	69.1	67.3	49.5	474650000000	8884100000	20717000000	20212000000	25492000000	11886000000	1788100000	273510000	91634000	67089000000	66906000000	42593000000	16946000000	24917000000	12439000000	38462000000	14940000000	18741000000	8533900000	13621000000	12962000000	12380000000
Aldh1a7	31.9457	28.5422	30.8029	26.843	30.4702	26.1772	31.205	24.1008	29.9129	25.9392	30.7871	26.0447	29.9758	26.824	30.3626	25.096	B2RTL5;O35945	B2RTL5;O35945	32;32	20;20	20;20	Aldehyde dehydrogenase, cytosolic 1	Aldh1a7	tr|B2RTL5|B2RTL5_MOUSE Aldehyde dehydrogenase family 1, subfamily A7 OS=Mus musculus GN=Aldh1a7 PE=1 SV=1;sp|O35945|AL1A7_MOUSE Aldehyde dehydrogenase, cytosolic 1 OS=Mus musculus GN=Aldh1a7 PE=1 SV=1	64.3	44.7	44.7	41480000000	240620000	1156900000	1811400000	3855200000	496260000	0	1363300000	170560000	10331000000	1883500000	4155100000	386850000	2746500000	207370000	4637800000	44562000	1609100000	136120000	1728200000	161250000	1534800000
Aldh2	36.8486	34.2187	36.9303	34.1082	37.1095	33.9196	37.0903	33.0729	37.2134	32.8674	36.8767	33.7196	37.4565	33.8046	37.2302	33.485	Q544B1;Q3U9J7;P47738;Q3UJW1;Q3U6I3;Q3TVM2;A0A0G2JEU1;A0A0G2JFQ0;A0A0G2JF60;D3YYF3	Q544B1;Q3U9J7;P47738;Q3UJW1;Q3U6I3;Q3TVM2;A0A0G2JEU1	33;33;33;32;32;31;30;13;12;8	33;33;33;32;32;31;30;13;12;8	30;30;30;29;29;28;27;12;12;7	Aldehyde dehydrogenase, mitochondrial	Aldh2	tr|Q544B1|Q544B1_MOUSE Aldehyde dehydrogenase 2, mitochondrial, isoform CRA_b OS=Mus musculus GN=Aldh2 PE=1 SV=1;tr|Q3U9J7|Q3U9J7_MOUSE Putative uncharacterized protein OS=Mus musculus GN=Aldh2 PE=2 SV=1;sp|P47738|ALDH2_MOUSE Aldehyde dehydrogenase, mitoch	76.7	76.7	73.6	2739000000000	75921000000	47580000000	39848000000	49293000000	85419000000	50296000000	11763000000	8658000000	363420000000	42452000000	357740000000	43586000000	225560000000	29826000000	370330000000	23034000000	222870000000	17531000000	131680000000	27627000000	195390000000
Aldh3a2	33.5799	25.7181	33.401	26.7339	32.5323	24.7512	33.8224	24.15	33.1206	25.1082	31.923	23.9512	32.8623	25.0112	32.668	22.4583	Q8C3C9;B1AV77;B1ATI0;P47740;Q8BQ93;Q8C5J1;Q99PH3;Q3U7B5;Q3UNF5;B7ZN13;P47739	Q8C3C9;B1AV77;B1ATI0;P47740;Q8BQ93;Q8C5J1;Q99PH3;Q3U7B5	22;22;22;22;21;20;20;20;2;2;2	22;22;22;22;21;20;20;20;2;2;2	0;0;0;0;0;0;0;0;0;0;0	Aldehyde dehydrogenase;Fatty aldehyde dehydrogenase	Aldh3a2	tr|Q8C3C9|Q8C3C9_MOUSE Aldehyde dehydrogenase OS=Mus musculus GN=Aldh3a2 PE=2 SV=1;tr|B1AV77|B1AV77_MOUSE Aldehyde dehydrogenase OS=Mus musculus GN=Aldh3a2 PE=1 SV=1;tr|B1ATI0|B1ATI0_MOUSE Aldehyde dehydrogenase OS=Mus musculus GN=Aldh3a2 PE=1 SV=1;sp|P477	41.9	41.9	0	188200000000	4691500000	10853000000	8324100000	5293000000	7313300000	322400000	36969000	0	31618000000	348850000	30653000000	690730000	10705000000	195440000	35799000000	143230000	12245000000	374710000	5142200000	118420000	8273600000
Aldh4a1	32.7892	30.2545	32.5449	30.2036	33.2728	30.071	32.9337	29.5043	33.0192	28.48	32.6784	30.0411	32.9964	29.5788	33.2893	28.1218	Q8CHT0;Q6P9Q7;Q8BU44	Q8CHT0	22;9;3	22;9;3	22;9;3	Delta-1-pyrroline-5-carboxylate dehydrogenase, mitochondrial	Aldh4a1	sp|Q8CHT0|AL4A1_MOUSE Delta-1-pyrroline-5-carboxylate dehydrogenase, mitochondrial OS=Mus musculus GN=Aldh4a1 PE=1 SV=3	61.7	61.7	61.7	168410000000	4074600000	12726000000	6831100000	2198200000	824170000	452170000	0	0	26220000000	2365800000	21009000000	2918500000	13486000000	2253400000	21312000000	1556900000	11847000000	706750000	7039100000	2046400000	8935500000
Aldh5a1	31.6545	30.2683	32.0165	30.2214	31.8262	29.4121	31.8573	28.6082	31.7424	29.0002	31.7551	30.1918	32.1278	29.8388	31.8976	28.7261	B2RS41;Q8BWF0	B2RS41;Q8BWF0	20;20	20;20	20;20	Succinate-semialdehyde dehydrogenase, mitochondrial	Aldh5a1	tr|B2RS41|B2RS41_MOUSE Aldhehyde dehydrogenase family 5, subfamily A1 OS=Mus musculus GN=Aldh5a1 PE=1 SV=1;sp|Q8BWF0|SSDH_MOUSE Succinate-semialdehyde dehydrogenase, mitochondrial OS=Mus musculus GN=Aldh5a1 PE=1 SV=1	55.4	55.4	55.4	85574000000	4076500000	3511900000	1094700000	2170000000	2527400000	302450000	73485000	35097000	11136000000	2121900000	12602000000	1876100000	5773900000	1233600000	10713000000	827460000	4781300000	1085100000	3346000000	2028100000	4596900000
Aldh6a1	36.1565	34.4174	36.1274	34.2548	36.1205	33.8249	36.3362	33.0704	36.1234	32.9543	36.1379	33.9155	36.6021	34.0476	36.6046	33.0963	Q9EQ20;Q8K0L1;Q1LZK2	Q9EQ20;Q8K0L1	34;30;10	34;30;10	34;30;10	Methylmalonate-semialdehyde dehydrogenase [acylating], mitochondrial	Aldh6a1	sp|Q9EQ20|MMSA_MOUSE Methylmalonate-semialdehyde dehydrogenase [acylating], mitochondrial OS=Mus musculus GN=Aldh6a1 PE=1 SV=1;tr|Q8K0L1|Q8K0L1_MOUSE Aldh6a1 protein OS=Mus musculus GN=Aldh6a1 PE=2 SV=1	72.1	72.1	72.1	1780100000000	62482000000	57068000000	86515000000	38377000000	33846000000	24710000000	2534800000	684170000	222280000000	47496000000	204290000000	47943000000	108900000000	29338000000	208600000000	20257000000	110170000000	18577000000	89894000000	29867000000	116290000000
Aldh7a1	31.736	30.6648	31.6663	30.1619	31.8259	30.0508	32.0162	29.8561	31.4841	29.4109	31.6197	29.2201	32.1261	29.3031	32.3336	27.2153	Q9DBF1-2;Q9DBF1;G3UYR8;G3UY72;E9Q1H3;E9Q1G1	Q9DBF1-2;Q9DBF1;G3UYR8	22;20;15;10;6;5	22;20;15;10;6;5	22;20;15;10;6;5	Alpha-aminoadipic semialdehyde dehydrogenase	Aldh7a1	sp|Q9DBF1-2|AL7A1_MOUSE Isoform 2 of Alpha-aminoadipic semialdehyde dehydrogenase OS=Mus musculus GN=Aldh7a1;sp|Q9DBF1|AL7A1_MOUSE Alpha-aminoadipic semialdehyde dehydrogenase OS=Mus musculus GN=Aldh7a1 PE=1 SV=4;tr|G3UYR8|G3UYR8_MOUSE Alpha-aminoadipic se	59.7	59.7	59.7	88913000000	1870800000	2492700000	2212500000	1321900000	2116800000	4551700000	1673400000	273660000	9051700000	3395400000	9788100000	2195400000	5859600000	1840300000	11604000000	1826400000	4112800000	1384100000	3774600000	1143800000	5189700000
Alg11	27.4328	24.1084	28.3883	23.7498	26.5611	24.6221	28.1474	22.8327	26.6544	23.338	24.949	24.5473	26.6672	24.1198	26.6806	23.6876	A0A077K846;Q3TZM9;Q3TZM9-2;Q3TZM9-3;F6R220;A0A077K9W9	A0A077K846;Q3TZM9;Q3TZM9-2;Q3TZM9-3	9;9;8;7;4;1	9;9;8;7;4;1	9;9;8;7;4;1	GDP-Man:Man(3)GlcNAc(2)-PP-Dol alpha-1,2-mannosyltransferase	Alg11	tr|A0A077K846|A0A077K846_MOUSE Mannosyltransferase IV(V) OS=Mus musculus GN=Alg11 PE=2 SV=1;sp|Q3TZM9|ALG11_MOUSE GDP-Man:Man(3)GlcNAc(2)-PP-Dol alpha-1,2-mannosyltransferase OS=Mus musculus GN=Alg11 PE=2 SV=1;sp|Q3TZM9-2|ALG11_MOUSE Isoform 2 of GDP-Man:M	27.8	27.8	27.8	3784100000	45392000	178180000	108370000	0	108250000	206130000	175910000	90135000	457440000	0	948720000	0	208570000	11348000	816860000	0	147420000	0	29354000	0	102880000
Alg2	31.8693	24.7406	32.0466	24.6578	31.4125	25.3561	32.127	24.0048	31.4598	25.4279	30.7281	23.5327	31.6838	24.3448	31.557	24.8252	Q9DBE8;F6RBY3	Q9DBE8;F6RBY3	21;12	21;12	21;12	Alpha-1,3/1,6-mannosyltransferase ALG2	Alg2	sp|Q9DBE8|ALG2_MOUSE Alpha-1,3/1,6-mannosyltransferase ALG2 OS=Mus musculus GN=Alg2 PE=1 SV=2;tr|F6RBY3|F6RBY3_MOUSE Alpha-1,3/1,6-mannosyltransferase ALG2 (Fragment) OS=Mus musculus GN=Alg2 PE=1 SV=1	58.8	58.8	58.8	64895000000	246610000	2314600000	1859000000	42417000	1194900000	506520000	1755700000	105900000	13435000000	29148000	12241000000	54667000	3925400000	0	12957000000	0	3497100000	265090000	1589400000	0	2980100000
Alg5	26.7995	25.0101	28.2954	24.4291	26.4774	24.4708	27.1985	25.319	26.4248	23.8679	26.2491	23.3043	26.325	24.1641	26.4773	25.2801	Q9CTE8;Q9DB25;Q9D0Q9;D6RCG2	Q9CTE8;Q9DB25;Q9D0Q9	6;6;4;2	6;6;4;2	6;6;4;2	Dolichyl-phosphate beta-glucosyltransferase	Alg5	tr|Q9CTE8|Q9CTE8_MOUSE Putative uncharacterized protein (Fragment) OS=Mus musculus GN=Alg5 PE=2 SV=3;sp|Q9DB25|ALG5_MOUSE Dolichyl-phosphate beta-glucosyltransferase OS=Mus musculus GN=Alg5 PE=1 SV=1;tr|Q9D0Q9|Q9D0Q9_MOUSE Putative uncharacterized protein	16	16	16	2412500000	52640000	0	32426000	0	0	0	0	0	213870000	35785000	650250000	60735000	287500000	0	677180000	51745000	90042000	0	86002000	0	31412000
Alkbh7	27.9012	24.8363	27.4066	23.487	27.6438	23.4833	27.2489	23.7971	27.4289	24.4706	27.4409	23.9326	27.8682	23.7311	27.973	26.4144	Q9D6Z0;Q9D6Z0-2	Q9D6Z0	9;4	9;4	9;4	Alpha-ketoglutarate-dependent dioxygenase alkB homolog 7, mitochondrial	Alkbh7	sp|Q9D6Z0|ALKB7_MOUSE Alpha-ketoglutarate-dependent dioxygenase alkB homolog 7, mitochondrial OS=Mus musculus GN=Alkbh7 PE=1 SV=1	55.7	55.7	55.7	3199400000	0	11622000	0	0	0	102480000	0	0	593530000	0	425170000	0	312090000	0	621290000	0	261830000	0	124360000	0	281640000
Alpl	28.8277	24.9204	30.0845	24.1704	28.9676	25.3866	29.0874	23.9232	28.1394	24.9458	29.3965	23.3936	29.4479	24.669	30.1066	25.6837	Q9EQ79;Q8JZS4;B7XGA6;P09242;Q3TQ02;Q3TJD3;E9Q7P8;B1AXF5;B1AXF6	Q9EQ79;Q8JZS4;B7XGA6;P09242;Q3TQ02;Q3TJD3	16;16;16;16;15;15;7;5;1	16;16;16;16;15;15;7;5;1	16;16;16;16;15;15;7;5;1	Alkaline phosphatase;Alkaline phosphatase, tissue-nonspecific isozyme	Alpl	tr|Q9EQ79|Q9EQ79_MOUSE Alkaline phosphatase OS=Mus musculus PE=3 SV=1;tr|Q8JZS4|Q8JZS4_MOUSE Alkaline phosphatase OS=Mus musculus GN=Alpl PE=2 SV=1;tr|B7XGA6|B7XGA6_MOUSE Alkaline phosphatase OS=Mus musculus GN=Alpl PE=2 SV=1;sp|P09242|PPBT_MOUSE Alkaline	41	41	41	11466000000	419020000	0	132600000	254020000	55676000	64481000	11069000	0	1263500000	0	3061600000	0	735100000	0	1265300000	0	230130000	0	788410000	0	784440000
Amacr	29.6061	26.4181	29.7641	26.8641	30.0642	26.3077	29.9123	26.7939	29.1637	26.2658	29.4205	26.5606	30.173	26.205	30.7444	23.0273	Q91YQ8;O09174	Q91YQ8;O09174	16;16	16;16	2;2	Alpha-methylacyl-CoA racemase	Amacr	tr|Q91YQ8|Q91YQ8_MOUSE Amacr protein OS=Mus musculus GN=Amacr PE=2 SV=1;sp|O09174|AMACR_MOUSE Alpha-methylacyl-CoA racemase OS=Mus musculus GN=Amacr PE=1 SV=4	60.6	60.6	6.4	18913000000	305970000	1148300000	641520000	297720000	676220000	0	0	0	1989400000	135910000	1815100000	258610000	1777400000	173700000	2931700000	129790000	1067400000	142590000	805370000	92702000	1382500000
Amt	32.5429	30.1688	32.6081	30.0215	32.2789	29.716	32.235	29.4953	32.1614	29.1841	32.7278	30.3718	32.6371	29.9275	32.4595	24.7078	A2RSW6;Q8CFA2	A2RSW6;Q8CFA2	22;22	22;22	22;22	Aminomethyltransferase;Aminomethyltransferase, mitochondrial	Amt	tr|A2RSW6|A2RSW6_MOUSE Aminomethyltransferase OS=Mus musculus GN=Amt PE=1 SV=1;sp|Q8CFA2|GCST_MOUSE Aminomethyltransferase, mitochondrial OS=Mus musculus GN=Amt PE=1 SV=1	62.3	62.3	62.3	120430000000	1301200000	1423100000	2882700000	4903500000	5349900000	1816500000	281600000	633360000	16898000000	1941700000	18451000000	2436600000	8249600000	1642300000	13422000000	784410000	6511700000	1476300000	7173400000	3439900000	7051800000
Ank1	30.1244	25.9088	30.8012	27.8005	30.6534	24.9285	31.5203	24.1621	30.6022	25.6927	30.6849	24.1096	29.8543	24.3759	30.9253	27.143	E9QNT8;G8JL84;Q0VGY9;Q02357;Q02357-3;Q02357-4;D3Z5M4;A0A0R4J1N7;Q02357-5;Q02357-6;G5E8J2;B7ZW98;D3YTV8;Q02357-2;F7D1P5;Q61304;G3UY11;D6RJ51	E9QNT8;G8JL84;Q0VGY9;Q02357;Q02357-3;Q02357-4;D3Z5M4;A0A0R4J1N7;Q02357-5;Q02357-6;G5E8J2;B7ZW98;D3YTV8;Q02357-2;F7D1P5;Q61304;G3UY11	46;46;46;46;46;46;45;45;45;45;44;44;44;44;29;28;25;13	46;46;46;46;46;46;45;45;45;45;44;44;44;44;29;28;25;13	44;44;44;44;44;44;43;43;43;43;42;42;42;42;28;27;23;12	Ankyrin-1	Ank1	tr|E9QNT8|E9QNT8_MOUSE Ankyrin-1 OS=Mus musculus GN=Ank1 PE=1 SV=1;tr|G8JL84|G8JL84_MOUSE Ankyrin-1 OS=Mus musculus GN=Ank1 PE=1 SV=1;tr|Q0VGY9|Q0VGY9_MOUSE Ank1 protein OS=Mus musculus GN=Ank1 PE=1 SV=1;sp|Q02357|ANK1_MOUSE Ankyrin-1 OS=Mus musculus GN=An	38.8	38.8	37.8	32166000000	149760000	922690000	406430000	493440000	1254900000	410020000	451950000	217360000	4004400000	0	5281900000	181970000	2834700000	27033000	6758300000	28145000	2162000000	120150000	1942300000	0	980550000
Anp32a	33.786	23.8277	30.3689	26.0978	30.8823	24.4399	28.2914	26.359	28.7434	24.7551	28.9432	24.7479	27.8667	24.3268	28.2665	26.1319	D3YYE1;D3Z7M9;O35381;F6UFG6;Q64G17	D3YYE1;D3Z7M9;O35381;F6UFG6	10;10;10;8;1	10;10;10;8;1	9;9;9;7;1	Acidic leucine-rich nuclear phosphoprotein 32 family member A	Anp32a	tr|D3YYE1|D3YYE1_MOUSE Acidic leucine-rich nuclear phosphoprotein 32 family member A (Fragment) OS=Mus musculus GN=Anp32a PE=1 SV=1;tr|D3Z7M9|D3Z7M9_MOUSE Acidic leucine-rich nuclear phosphoprotein 32 family member A OS=Mus musculus GN=Anp32a PE=1 SV=1;sp|	46.5	46.5	42.4	57101000000	1887500000	613060000	1867900000	1980700000	0	0	38484000	0	33798000000	75192000	6781000000	160470000	4691900000	0	1286100000	309900000	972380000	61817000	787060000	40010000	443220000
Anp32b	31.9436	26.1278	30.5394	26.6339	30.7938	23.3006	28.537	24.3672	28.5157	23.9834	27.7018	24.3495	27.6548	23.7164	28.6045	23.6902	Q3UW32;Q9EST5;Q9EST5-2	Q3UW32;Q9EST5;Q9EST5-2	6;6;6	5;5;5	5;5;5	Acidic leucine-rich nuclear phosphoprotein 32 family member B	Anp32b	tr|Q3UW32|Q3UW32_MOUSE Putative uncharacterized protein (Fragment) OS=Mus musculus GN=Anp32b PE=2 SV=1;sp|Q9EST5|AN32B_MOUSE Acidic leucine-rich nuclear phosphoprotein 32 family member B OS=Mus musculus GN=Anp32b PE=1 SV=1;sp|Q9EST5-2|AN32B_MOUSE Isoform 2	27.8	24.6	24.6	25234000000	125400000	826480000	229990000	1655700000	0	0	0	0	12119000000	74629000	4797200000	146830000	2439000000	0	1091700000	45218000	506080000	0	270790000	0	203570000
Anp32e	31.9585	24.4102	29.8927	23.393	30.1011	25.0172	26.5416	24.51	27.0471	24.9132	27.2652	23.983	26.5115	24.0402	26.8303	23.2338	Q3TX26;P97822-2;P97822;E9Q5H2;E9PZF5;E9Q0X5;E9Q2G1	Q3TX26;P97822-2;P97822;E9Q5H2;E9PZF5	6;6;6;5;5;2;1	6;6;6;5;5;2;1	6;6;6;5;5;2;1	Acidic leucine-rich nuclear phosphoprotein 32 family member E	Anp32e	tr|Q3TX26|Q3TX26_MOUSE Putative uncharacterized protein OS=Mus musculus GN=Anp32e PE=2 SV=1;sp|P97822-2|AN32E_MOUSE Isoform 2 of Acidic leucine-rich nuclear phosphoprotein 32 family member E OS=Mus musculus GN=Anp32e;sp|P97822|AN32E_MOUSE Acidic leucine-ri	30.4	30.4	30.4	19583000000	0	0	1033100000	1098400000	31168000	0	0	0	11489000000	0	2494700000	114850000	1508200000	0	542500000	0	327910000	23192000	331430000	30593000	136520000
Anxa1	34.4495	32.0936	34.3622	31.5705	34.3646	31.6659	34.4664	31.3058	34.4608	30.7737	34.0364	32.0416	34.2815	32.0023	34.3038	32.6953	Q4FJV4;B7STB7;P10107;Q3U5N9;Q3US43	Q4FJV4;B7STB7;P10107;Q3U5N9;Q3US43	27;27;27;26;21	27;27;27;26;21	1;1;1;1;1	Annexin;Annexin A1	Anxa1	tr|Q4FJV4|Q4FJV4_MOUSE Annexin OS=Mus musculus GN=Anxa1 PE=1 SV=1;tr|B7STB7|B7STB7_MOUSE Annexin OS=Mus musculus GN=Anxa1 PE=2 SV=1;sp|P10107|ANXA1_MOUSE Annexin A1 OS=Mus musculus GN=Anxa1 PE=1 SV=2;tr|Q3U5N9|Q3U5N9_MOUSE Annexin OS=Mus musculus GN=Anxa1	71.4	71.4	4.6	444780000000	10024000000	23003000000	6870400000	9845000000	7572900000	7004600000	556300000	67885000	68530000000	7947200000	57025000000	7648300000	35185000000	6477000000	59297000000	4749000000	33999000000	3155900000	18839000000	8226800000	22815000000
Anxa11	30.8755	26.2782	30.8206	26.1368	30.9945	25.6275	30.8792	27.3198	30.9526	24.5663	30.7775	26.3763	31.0751	26.9041	30.8415	26.9588	P97384;D3Z7U0	P97384;D3Z7U0	16;10	16;10	16;10	Annexin A11;Annexin	Anxa11	sp|P97384|ANX11_MOUSE Annexin A11 OS=Mus musculus GN=Anxa11 PE=1 SV=2;tr|D3Z7U0|D3Z7U0_MOUSE Annexin OS=Mus musculus GN=Anxa11 PE=1 SV=1	33.8	33.8	33.8	37687000000	2178900000	1729200000	0	890720000	477210000	0	0	0	6006200000	241100000	5925900000	270270000	3078700000	188860000	5002700000	290570000	2647600000	65561000	1821400000	200710000	2313400000
Anxa2	36.0134	33.4503	35.7795	33.5205	36.2304	33.3563	36.1028	33.2334	35.9748	32.651	35.828	32.8944	36.351	33.1575	36.4698	33.3008	Q542G9;P07356;Q3UCD3;Q9CZI7;B0V2N7;Q99KH3;B0V2N8;B0V2N5;REV__F6WNG1;REV__Q8BND4	Q542G9;P07356;Q3UCD3;Q9CZI7;B0V2N7;Q99KH3;B0V2N8;B0V2N5	33;33;32;30;22;21;20;20;1;1	33;33;32;30;22;21;20;20;1;1	33;33;32;30;22;21;20;20;1;1	Annexin;Annexin A2	Anxa2	tr|Q542G9|Q542G9_MOUSE Annexin OS=Mus musculus GN=Anxa2 PE=1 SV=1;sp|P07356|ANXA2_MOUSE Annexin A2 OS=Mus musculus GN=Anxa2 PE=1 SV=2;tr|Q3UCD3|Q3UCD3_MOUSE Annexin OS=Mus musculus GN=Anxa2 PE=2 SV=1;tr|Q9CZI7|Q9CZI7_MOUSE Annexin OS=Mus musculus GN=Anxa2	75.5	75.5	75.5	1438700000000	60743000000	40558000000	36134000000	20595000000	1717400000	2953600000	27838000000	6130500000	213950000000	24188000000	165580000000	27269000000	121010000000	20486000000	172100000000	25825000000	88315000000	17797000000	62515000000	15546000000	94768000000
Anxa3	31.4137	26.666	31.843	28.302	31.9321	27.7316	32.0642	27.4153	32.3187	26.8614	32.1286	27.852	32.4674	27.9545	32.6579	27.7708	Q8C1X9;Q3U737;O35639;Q3TLP4;Q3TFK4;Q3TET3;A0A0G2JGL7;A0A0G2JDV9	Q8C1X9;Q3U737;O35639;Q3TLP4;Q3TFK4;Q3TET3	21;21;21;20;19;11;5;4	21;21;21;20;19;11;5;4	21;21;21;20;19;11;5;4	Annexin;Annexin A3	Anxa3	tr|Q8C1X9|Q8C1X9_MOUSE Annexin OS=Mus musculus GN=Anxa3 PE=2 SV=1;tr|Q3U737|Q3U737_MOUSE Annexin OS=Mus musculus GN=Anxa3 PE=2 SV=1;sp|O35639|ANXA3_MOUSE Annexin A3 OS=Mus musculus GN=Anxa3 PE=1 SV=4;tr|Q3TLP4|Q3TLP4_MOUSE Annexin OS=Mus musculus GN=Anxa3	66.9	66.9	66.9	81972000000	3861400000	2183300000	1160100000	440560000	2088100000	2019900000	226610000	27564000	8144100000	345980000	11193000000	1004200000	5590000000	770640000	10700000000	597290000	6609600000	454230000	4834400000	934480000	5699500000
Anxa4	32.2091	29.8543	32.3069	29.8445	32.4473	28.8587	32.108	29.0626	31.9862	28.8116	32.7571	27.9245	32.8693	29.4841	33.1619	29.5545	P97429;Q7TMN7;A0A0N4SW89;D3Z0S1;A0A0N4SV57;F7ANV6;Q8BSL2;S4R1F2;Q9R0V2	P97429;Q7TMN7;A0A0N4SW89;D3Z0S1;A0A0N4SV57;F7ANV6;Q8BSL2	22;21;19;18;18;16;13;9;8	21;20;18;17;17;16;12;8;7	21;20;18;17;17;16;12;8;7	Annexin A4;Annexin	Anxa4	sp|P97429|ANXA4_MOUSE Annexin A4 OS=Mus musculus GN=Anxa4 PE=1 SV=4;tr|Q7TMN7|Q7TMN7_MOUSE Annexin OS=Mus musculus GN=Anxa4 PE=2 SV=1;tr|A0A0N4SW89|A0A0N4SW89_MOUSE Annexin (Fragment) OS=Mus musculus GN=Anxa4 PE=1 SV=3;tr|D3Z0S1|D3Z0S1_MOUSE Annexin (Fragm	66.8	64.6	64.6	113500000000	3700000000	2486300000	3207600000	3632500000	250650000	760220000	625160000	36842000	15116000000	1424000000	15997000000	1718800000	9286800000	732430000	13116000000	1041700000	5598800000	930820000	7211100000	405290000	8283100000
Anxa5	35.591	32.4418	35.4226	31.6446	36.2781	30.8268	35.8017	31.261	36.3288	31.4267	36.326	29.8025	36.3899	32.2757	36.2944	32.5298	P48036;A0A0G2JGQ0	P48036	24;8	24;8	24;8	Annexin A5	Anxa5	sp|P48036|ANXA5_MOUSE Annexin A5 OS=Mus musculus GN=Anxa5 PE=1 SV=1	79	79	79	1232200000000	51235000000	18615000000	52641000000	8600900000	1493200000	22124000000	19028000000	3260900000	148220000000	10290000000	132920000000	5335800000	130220000000	2573000000	154740000000	6099100000	118070000000	5303900000	88461000000	1321700000	91442000000
Anxa6	33.7638	31.5124	34.2618	31.2954	33.9071	30.3734	34.2212	31.0122	33.7201	31.0123	34.4877	28.7729	34.6817	31.31	34.9876	30.8336	F8WIT2;Q3TUI1;Q99JX6;Q3V2Z4;Q8CEX0	F8WIT2;Q3TUI1;Q99JX6;Q3V2Z4;Q8CEX0	45;44;41;35;31	45;44;41;35;31	2;2;2;0;0	Annexin	Anxa6	tr|F8WIT2|F8WIT2_MOUSE Annexin OS=Mus musculus GN=Anxa6 PE=1 SV=1;tr|Q3TUI1|Q3TUI1_MOUSE Annexin OS=Mus musculus GN=Anxa6 PE=2 SV=1;tr|Q99JX6|Q99JX6_MOUSE Annexin OS=Mus musculus GN=Anxa6 PE=2 SV=1;tr|Q3V2Z4|Q3V2Z4_MOUSE Annexin OS=Mus musculus PE=2 SV=1;t	67.9	67.9	3.7	386460000000	15090000000	16602000000	6537500000	8581700000	1143900000	2935000000	1180300000	213490000	43184000000	4442600000	54998000000	3821400000	25430000000	1839000000	49619000000	3578300000	20309000000	3702800000	26122000000	740790000	27087000000
Anxa7	31.5578	28.4997	31.5412	28.6009	31.8353	28.7819	31.9975	27.3659	31.7612	26.2383	32.0153	28.169	32.4889	28.9397	31.7627	28.5423	Q922A2;Q8BP75;Q3TJ49;Q07076;Q3UYL7;Q8CCV9	Q922A2;Q8BP75;Q3TJ49;Q07076;Q3UYL7	19;19;19;19;18;9	19;19;19;19;18;9	19;19;19;19;18;9	Annexin;Annexin A7	Anxa7	tr|Q922A2|Q922A2_MOUSE Annexin OS=Mus musculus GN=Anxa7 PE=2 SV=1;tr|Q8BP75|Q8BP75_MOUSE Annexin OS=Mus musculus GN=Anxa7 PE=2 SV=1;tr|Q3TJ49|Q3TJ49_MOUSE Annexin OS=Mus musculus GN=Anxa7 PE=2 SV=1;sp|Q07076|ANXA7_MOUSE Annexin A7 OS=Mus musculus GN=Anxa7	33.9	33.9	33.9	74615000000	2178000000	3468900000	3410200000	2360100000	690790000	472680000	247820000	0	10867000000	671770000	9759700000	595810000	5973700000	608050000	9568700000	412510000	4937500000	324880000	4018400000	470340000	6034600000
Anxa9	26.6498	24.2887	26.8415	24.0602	26.5686	24.8066	26.8941	25.5719	26.3465	25.5972	27.153	25.1087	26.79	23.2967	27.636	24.6543	Q9JHQ0	Q9JHQ0	5	5	5	Annexin A9	Anxa9	sp|Q9JHQ0|ANXA9_MOUSE Annexin A9 OS=Mus musculus GN=Anxa9 PE=2 SV=2	21.7	21.7	21.7	2110400000	0	0	127130000	22259000	99450000	0	0	0	245130000	38685000	220560000	39482000	203900000	12821000	282140000	28487000	118440000	0	180950000	0	138120000
Ap1b1	29.4336	28.1401	28.7072	26.9435	29.3813	27.6223	29.0609	27.7405	29.1819	27.6103	28.8152	24.5117	28.2575	27.0162	28.4201	27.0616	Q5SVG5;Q5SVG4;O35643;Q3TVN4;Q8CC13;Q3U1K9;Q6NXY3;Q5SWR0	Q5SVG5;Q5SVG4;O35643;Q3TVN4;Q8CC13;Q3U1K9	36;36;36;35;35;33;14;1	20;20;20;19;19;19;11;0	20;20;20;19;19;19;11;0	AP-1 complex subunit beta-1;AP complex subunit beta	Ap1b1	tr|Q5SVG5|Q5SVG5_MOUSE AP-1 complex subunit beta-1 OS=Mus musculus GN=Ap1b1 PE=1 SV=1;tr|Q5SVG4|Q5SVG4_MOUSE AP-1 complex subunit beta-1 OS=Mus musculus GN=Ap1b1 PE=1 SV=1;sp|O35643|AP1B1_MOUSE AP-1 complex subunit beta-1 OS=Mus musculus GN=Ap1b1 PE=1 SV=2	48.5	31.2	31.2	14597000000	0	361070000	1093000000	1115400000	86510000	645880000	91951000	0	2892900000	481150000	1529400000	127750000	828200000	275700000	1873800000	362790000	674650000	286740000	478870000	32588000	419870000
Ap2a1	28.0086	27.0913	27.775	27.3098	27.747	27.4281	28.1884	27.741	27.8982	27.5415	27.7418	23.689	27.5612	23.7022	28.0697	27.7022	P17426-2;P17426;A0A140LIG7	P17426-2;P17426	29;29;8	18;18;8	18;18;8	AP-2 complex subunit alpha-1	Ap2a1	sp|P17426-2|AP2A1_MOUSE Isoform B of AP-2 complex subunit alpha-1 OS=Mus musculus GN=Ap2a1;sp|P17426|AP2A1_MOUSE AP-2 complex subunit alpha-1 OS=Mus musculus GN=Ap2a1 PE=1 SV=1	36.3	23.4	23.4	8177000000	241460000	447230000	197350000	488650000	108410000	232540000	0	42739000	794490000	219280000	741480000	571660000	440080000	417160000	1025600000	416610000	287190000	170280000	249770000	106470000	175550000
Ap2a2	29.234	28.463	29.106	28.6384	28.8437	25.8083	29.2907	28.2261	28.7174	25.2077	28.9476	24.2	28.6878	25.2917	28.8698	25.1631	Q6PEE6;Q3U7X9;Q69ZW4;P17427;A0A0J9YUA7;A0A140LHG0;A0A140LHA6	Q6PEE6;Q3U7X9;Q69ZW4;P17427	29;29;29;29;2;1;1	29;29;29;29;2;1;1	18;18;18;18;1;0;0	AP-2 complex subunit alpha-2	Ap2a2	tr|Q6PEE6|Q6PEE6_MOUSE Adaptor protein complex AP-2, alpha 2 subunit OS=Mus musculus GN=Ap2a2 PE=2 SV=1;tr|Q3U7X9|Q3U7X9_MOUSE Putative uncharacterized protein OS=Mus musculus GN=Ap2a2 PE=2 SV=1;tr|Q69ZW4|Q69ZW4_MOUSE MKIAA0899 protein (Fragment) OS=Mus mu	38	38	24.7	14540000000	209700000	421830000	624770000	550200000	271880000	428090000	72888000	103200000	3784200000	187850000	1434200000	403210000	908040000	391570000	1201400000	797280000	627300000	190960000	411870000	15830000	392450000
Ap2b1	31.3924	29.6983	31.1425	29.5119	31.0635	29.5131	31.2206	28.9751	30.8451	28.8623	30.5329	27.1787	30.3304	27.7954	30.8398	25.8346	Q5SWR1;Q9DBG3;Q9DBG3-2;H3BIY9;H3BKM0;H3BJ06	Q5SWR1;Q9DBG3;Q9DBG3-2;H3BIY9;H3BKM0	38;38;38;36;34;13	38;38;38;36;34;13	22;22;22;20;22;6	AP complex subunit beta;AP-2 complex subunit beta	Ap2b1	tr|Q5SWR1|Q5SWR1_MOUSE AP complex subunit beta OS=Mus musculus GN=Ap2b1 PE=2 SV=1;sp|Q9DBG3|AP2B1_MOUSE AP-2 complex subunit beta OS=Mus musculus GN=Ap2b1 PE=1 SV=1;sp|Q9DBG3-2|AP2B1_MOUSE Isoform 2 of AP-2 complex subunit beta OS=Mus musculus GN=Ap2b1;tr|	48.2	48.2	31.7	49735000000	735190000	1321000000	1578500000	1742800000	2434900000	154290000	4796400	155850000	8335600000	1750400000	6272700000	1763700000	2926200000	1366900000	7176700000	1503400000	2315800000	984400000	1625500000	227790000	1528200000
Ap2m1	30.57	29.0457	29.9254	29.5935	29.1995	29.2205	30.0465	29.0866	29.4826	29.2267	28.9092	28.5633	28.8351	24.3129	29.4771	23.7334	Q3TWV4;Q5FWI9;Q3TH69;P84091;Q6A0C9;Q3UCW9	Q3TWV4;Q5FWI9;Q3TH69;P84091;Q6A0C9;Q3UCW9	11;11;11;11;10;8	11;11;11;11;10;8	11;11;11;11;10;8	AP-2 complex subunit mu	Ap2m1	tr|Q3TWV4|Q3TWV4_MOUSE AP-2 complex subunit mu OS=Mus musculus GN=Ap2m1 PE=1 SV=1;tr|Q5FWI9|Q5FWI9_MOUSE Adaptor protein complex AP-2, mu1 OS=Mus musculus GN=Ap2m1 PE=1 SV=1;tr|Q3TH69|Q3TH69_MOUSE Putative uncharacterized protein OS=Mus musculus GN=Ap2m1 P	27.7	27.7	27.7	20781000000	62827000	208780000	108410000	100570000	365410000	42854000	0	101950000	3796600000	684930000	2672100000	753030000	1599100000	309510000	2580500000	363580000	1422600000	206300000	772830000	58080000	1663900000
Ap3b1	29.3926	23.9191	28.0972	24.2471	28.0897	25.2399	27.7776	24.1476	27.7633	23.8653	24.0094	24.4607	27.1643	22.2457	27.9016	24.8479	Q9Z1T1;Q3UPG0;Q3TQ33;Q3TQ07;Q9JME5	Q9Z1T1;Q3UPG0;Q3TQ33	20;17;16;5;2	20;17;16;5;2	20;17;16;5;2	AP-3 complex subunit beta-1	Ap3b1	sp|Q9Z1T1|AP3B1_MOUSE AP-3 complex subunit beta-1 OS=Mus musculus GN=Ap3b1 PE=1 SV=2;tr|Q3UPG0|Q3UPG0_MOUSE Putative uncharacterized protein (Fragment) OS=Mus musculus GN=Ap3b1 PE=2 SV=1;tr|Q3TQ33|Q3TQ33_MOUSE Putative uncharacterized protein (Fragment) OS	19.8	19.8	19.8	7523900000	45850000	25976000	624160000	362810000	73857000	0	0	88159000	2213200000	0	1044100000	0	290520000	0	573050000	0	222940000	12489000	47139000	889260000	89099000
Apex1	29.2668	28.1221	29.3448	24.2587	29.3849	27.4809	29.1025	23.6908	28.4328	27.5391	28.1321	23.1537	27.7343	27.8003	28.9911	24.0667	Q544Z7;P28352;F6QA74;D3Z124	Q544Z7;P28352;F6QA74;D3Z124	11;11;10;7	11;11;10;7	11;11;10;7	DNA-(apurinic or apyrimidinic site) lyase;DNA-(apurinic or apyrimidinic site) lyase, mitochondrial	Apex1	tr|Q544Z7|Q544Z7_MOUSE DNA-(apurinic or apyrimidinic site) lyase OS=Mus musculus GN=Apex1 PE=1 SV=1;sp|P28352|APEX1_MOUSE DNA-(apurinic or apyrimidinic site) lyase OS=Mus musculus GN=Apex1 PE=1 SV=2;tr|F6QA74|F6QA74_MOUSE DNA-(apurinic or apyrimidinic site	49.5	49.5	49.5	10899000000	98082000	78661000	244510000	342860000	0	350670000	25665000	0	2163300000	146680000	1650700000	0	1179900000	236070000	1631700000	33785000	716820000	169130000	422840000	0	279030000
Apmap	32.7429	26.7141	32.4003	26.5576	32.4783	24.8287	32.7485	25.3894	32.4144	25.6303	32.3357	25.1541	32.6127	24.7168	32.6751	25.2569	Q9D7N9	Q9D7N9	21	21	21	Adipocyte plasma membrane-associated protein	Apmap	sp|Q9D7N9|APMAP_MOUSE Adipocyte plasma membrane-associated protein OS=Mus musculus GN=Apmap PE=1 SV=1	60.2	60.2	60.2	114370000000	5087500000	2366800000	4612200000	691400000	1115400000	2476400000	825420000	71161000	20776000000	449420000	15436000000	494370000	8581000000	162830000	18053000000	324510000	7520600000	322490000	5219800000	211470000	7133300000
Apoa2	32.1324	31.6879	32.0805	30.9706	32.2844	29.9324	32.5762	29.4713	32.6212	30.4185	32.6879	30.179	32.9776	30.6281	32.5098	32.2826	P09813;Q6LD55;A7YL62	P09813;Q6LD55;A7YL62	2;1;1	2;1;1	2;1;1	Apolipoprotein A-II;Proapolipoprotein A-II	Apoa2	sp|P09813|APOA2_MOUSE Apolipoprotein A-II OS=Mus musculus GN=Apoa2 PE=1 SV=2;tr|Q6LD55|Q6LD55_MOUSE APOAII OS=Mus musculus GN=Apoa2 PE=2 SV=1;tr|A7YL62|A7YL62_MOUSE Apolipoprotein A-II OS=Mus musculus GN=Apoa2 PE=4 SV=1	32.4	32.4	32.4	121640000000	7054000000	4763000000	684190000	88479000	1523000000	0	0	0	10686000000	7047800000	10054000000	4001100000	8942200000	1797100000	14397000000	1814600000	11803000000	3764600000	6846700000	2103900000	9205900000
Apobr	27.9891	25.7115	28.0256	22.7107	28.2977	24.5502	27.8425	24.4351	27.9235	25.5193	28.2156	23.6124	23.9676	24.2991	27.3787	23.8958	Q8VBT6;A0A0U1RNM5;A0A0U1RNM0	Q8VBT6	13;1;1	13;1;1	13;1;1	Apolipoprotein B receptor	Apobr	sp|Q8VBT6|APOBR_MOUSE Apolipoprotein B receptor OS=Mus musculus GN=Apobr PE=1 SV=1	18.8	18.8	18.8	4431300000	267890000	15875000	0	13279000	0	0	0	0	1107500000	0	965830000	0	498590000	0	753650000	0	352590000	0	118790000	0	148210000
Apoc3	28.1652	28.0369	28.6496	27.3907	28.0025	26.5326	29.1136	26.5933	29.3602	25.903	28.9945	26.1889	28.3265	26.9289	28.4651	28.8014	A0A0R4J1N3;E9QP56;P33622	A0A0R4J1N3;E9QP56;P33622	3;3;3	3;3;3	3;3;3	Apolipoprotein C-III	Apoc3	tr|A0A0R4J1N3|A0A0R4J1N3_MOUSE Apolipoprotein C-III OS=Mus musculus GN=Apoc3 PE=1 SV=1;tr|E9QP56|E9QP56_MOUSE Apolipoprotein C-III OS=Mus musculus GN=Apoc3 PE=1 SV=1;sp|P33622|APOC3_MOUSE Apolipoprotein C-III OS=Mus musculus GN=Apoc3 PE=1 SV=2	46.5	46.5	46.5	10245000000	548180000	1287200000	32374000	0	0	0	0	0	877330000	392780000	1098700000	358020000	474370000	206030000	1352600000	285500000	966730000	113580000	617220000	155590000	418970000
App	27.3307	25.181	27.3309	24.2392	28.5664	24.8228	28.2867	25.6116	28.6309	25.1477	28.0709	24.9738	28.3157	23.9103	27.965	23.8068	Q3TWF3;Q53ZT3;P12023;Q3TVS1;Q3TXI9;P12023-3;Q6GR78;P12023-2;Q8BPC7;Q8BPV5;Q3U775;Q3U9N6	Q3TWF3;Q53ZT3;P12023;Q3TVS1;Q3TXI9;P12023-3;Q6GR78;P12023-2	9;9;9;8;8;8;7;7;4;1;1;1	9;9;9;8;8;8;7;7;4;1;1;1	8;8;8;7;7;7;6;6;3;1;0;0	Amyloid beta A4 protein;N-APP;Soluble APP-alpha;Soluble APP-beta;C99;Beta-amyloid protein 42;Beta-amyloid protein 40;C83;P3(42);P3(40);C80;Gamma-secretase C-terminal fragment 59;Gamma-secretase C-terminal fragment 57;Gamma-secretase C-terminal fragment 50;C31	App	tr|Q3TWF3|Q3TWF3_MOUSE Putative uncharacterized protein OS=Mus musculus GN=App PE=2 SV=1;tr|Q53ZT3|Q53ZT3_MOUSE Amyloid-beta protein-like protein long isoform OS=Mus musculus GN=App PE=2 SV=1;sp|P12023|A4_MOUSE Amyloid beta A4 protein OS=Mus musculus GN=Ap	13.4	13.4	12.4	4355200000	25864000	0	118200000	0	0	9733500	9770800	0	536090000	0	611580000	27179000	623240000	0	674480000	0	534810000	0	304070000	0	334620000
Araf	27.9104	24.4671	27.4751	24.7085	26.5524	22.8654	26.7003	25.1575	26.51	24.6955	26.2568	24.4082	26.6055	24.1178	27.0922	24.6892	P04627;Q3UXR0;Q3TQI2;E9Q0P8;Q8CAD1;B1AUP0;B1AUN8	P04627;Q3UXR0;Q3TQI2;E9Q0P8	7;4;4;4;3;3;3	7;4;4;4;3;3;3	5;4;4;4;3;1;3	Serine/threonine-protein kinase A-Raf	Araf	sp|P04627|ARAF_MOUSE Serine/threonine-protein kinase A-Raf OS=Mus musculus GN=Araf PE=1 SV=2;tr|Q3UXR0|Q3UXR0_MOUSE Putative uncharacterized protein OS=Mus musculus GN=Araf PE=2 SV=1;tr|Q3TQI2|Q3TQI2_MOUSE Putative uncharacterized protein OS=Mus musculus G	13.4	13.4	9.6	2771800000	113120000	56053000	65572000	42263000	83915000	57067000	20141000	0	669920000	99921000	438180000	29291000	191400000	24984000	232920000	0	124240000	0	107660000	24289000	131950000
Arcn1	31.6171	29.6113	30.7221	27.3664	30.6768	27.2849	30.1244	25.3732	30.3218	25.6974	30.5585	25.7968	29.2915	26.7313	29.358	26.9417	Q5XJY5;Q3U4S9;Q8C0G7;Q8R1S6;Q3TDU1	Q5XJY5;Q3U4S9;Q8C0G7;Q8R1S6	21;20;13;13;9	21;20;13;13;9	21;20;13;13;9	Coatomer subunit delta	Arcn1	sp|Q5XJY5|COPD_MOUSE Coatomer subunit delta OS=Mus musculus GN=Arcn1 PE=1 SV=2;tr|Q3U4S9|Q3U4S9_MOUSE Putative uncharacterized protein OS=Mus musculus GN=Arcn1 PE=2 SV=1;tr|Q8C0G7|Q8C0G7_MOUSE Putative uncharacterized protein OS=Mus musculus GN=Arcn1 PE=2	45	45	45	31456000000	848880000	0	291890000	756620000	1221500000	569520000	110280000	7341200	7866200000	1335900000	4232700000	352170000	2811900000	393990000	4000500000	88065000	1928300000	87876000	1422700000	55336000	742150000
Arf3	31.9161	29.675	32.3337	29.4029	30.5504	29.5047	31.3614	29.3253	30.8446	29.2864	30.7266	28.4522	30.7915	28.5474	31.0783	28.438	Q3U344;P84078;P61205;Q8BSL7;A2A6T9	Q3U344;P84078;P61205;Q8BSL7	10;10;10;8;1	10;10;10;8;1	5;5;5;4;1	ADP-ribosylation factor 1;ADP-ribosylation factor 3;ADP-ribosylation factor 2	Arf3;Arf1;Arf2	tr|Q3U344|Q3U344_MOUSE ADP-ribosylation factor 3 OS=Mus musculus GN=Arf3 PE=2 SV=1;sp|P84078|ARF1_MOUSE ADP-ribosylation factor 1 OS=Mus musculus GN=Arf1 PE=1 SV=2;sp|P61205|ARF3_MOUSE ADP-ribosylation factor 3 OS=Mus musculus GN=Arf3 PE=2 SV=2;sp|Q8BSL7|A	58.6	58.6	29.8	71119000000	2424300000	448230000	5547900000	4769200000	178360000	11385000	0	0	12612000000	1410100000	15808000000	1791700000	2328100000	1520700000	7504900000	1651300000	2667200000	1619100000	1298400000	822010000	1829900000
Arf4	31.3818	26.8064	31.9297	26.4313	29.2332	27.0022	30.8899	26.6931	29.4053	26.7932	29.127	26.8713	29.8711	27.3079	30.6324	24.7154	Q14BR4;P61750;E9Q798;Q9DD04;F6UFB9	Q14BR4;P61750;E9Q798;Q9DD04	10;10;8;8;4	6;6;6;4;4	5;5;5;3;4	ADP-ribosylation factor 4	Arf4	tr|Q14BR4|Q14BR4_MOUSE ADP-ribosylation factor 4 OS=Mus musculus GN=Arf4 PE=1 SV=1;sp|P61750|ARF4_MOUSE ADP-ribosylation factor 4 OS=Mus musculus GN=Arf4 PE=1 SV=2;tr|E9Q798|E9Q798_MOUSE ADP-ribosylation factor 4 OS=Mus musculus GN=Arf4 PE=1 SV=1;tr|Q9DD04	80	51.1	43.3	34283000000	2981700000	81012000	0	0	0	184400000	63611000	0	6893200000	461380000	9192100000	189100000	504310000	483760000	5234000000	269890000	585110000	358300000	657330000	252080000	2184600000
Arf5	29.4262	25.8409	29.6913	25.0208	26.7462	24.6954	28.5745	25.336	27.7556	25.5372	27.5554	23.7777	27.5813	25.0104	28.4074	26.1281	P84084;D3YV25;E9Q2C2	P84084	10;1;1	4;0;0	4;0;0	ADP-ribosylation factor 5	Arf5	sp|P84084|ARF5_MOUSE ADP-ribosylation factor 5 OS=Mus musculus GN=Arf5 PE=1 SV=2	71.7	29.4	29.4	7377800000	0	0	102550000	22415000	0	0	0	0	2098700000	121680000	2488100000	72914000	228870000	18048000	878040000	0	356030000	0	172900000	0	178260000
Arfgap3	27.0384	25.0864	25.4573	23.8502	27.1763	24.8258	24.4151	24.6367	26.5065	24.2866	26.5204	24.4769	26.5881	24.0593	26.5246	22.0263	A0A0R4J0T8;Q9D8S3	A0A0R4J0T8;Q9D8S3	8;8	8;8	7;7	ADP-ribosylation factor GTPase-activating protein 3	Arfgap3	tr|A0A0R4J0T8|A0A0R4J0T8_MOUSE ADP-ribosylation factor GTPase-activating protein 3 OS=Mus musculus GN=Arfgap3 PE=1 SV=1;sp|Q9D8S3|ARFG3_MOUSE ADP-ribosylation factor GTPase-activating protein 3 OS=Mus musculus GN=Arfgap3 PE=1 SV=2	23.3	23.3	21.4	2859800000	46163000	61965000	126870000	360900000	67670000	63562000	0	0	647850000	0	404950000	21649000	164850000	33437000	322180000	0	120910000	71619000	92861000	16396000	78716000
Arfip1	29.3508	27.3978	28.2546	26.9901	29.2365	27.3731	29.1286	26.6663	29.4883	24.1471	28.8195	23.4823	28.1141	26.7556	28.0552	27.0763	G5E8V9;A2RSX9;E9Q3G5;E9QAY5;Q3TVE1	G5E8V9;A2RSX9;E9Q3G5;E9QAY5;Q3TVE1	10;9;9;8;7	10;9;9;8;7	10;9;9;8;7		Arfip1	tr|G5E8V9|G5E8V9_MOUSE MCG18094 OS=Mus musculus GN=Arfip1 PE=1 SV=1;tr|A2RSX9|A2RSX9_MOUSE Arfip1 protein OS=Mus musculus GN=Arfip1 PE=1 SV=1;tr|E9Q3G5|E9Q3G5_MOUSE Protein Arfip1 OS=Mus musculus GN=Arfip1 PE=1 SV=1;tr|E9QAY5|E9QAY5_MOUSE Protein Gm37240 O	34.6	34.6	34.6	9830500000	318720000	0	352390000	0	13437000	0	328650000	122610000	1678700000	160870000	1095200000	69735000	1156500000	170930000	1069900000	193790000	996930000	66233000	646370000	44128000	411500000
Arfrp1	30.9278	24.698	30.7169	24.8229	30.8905	23.9284	30.6446	24.8318	29.8827	23.7707	30.3178	24.0487	30.5316	24.6061	30.4135	23.345	Q8BXL7;E9PZK7;Q80SX7;V9GX20	Q8BXL7;E9PZK7;Q80SX7	11;8;6;3	11;8;6;3	11;8;6;3	ADP-ribosylation factor-related protein 1	Arfrp1	sp|Q8BXL7|ARFRP_MOUSE ADP-ribosylation factor-related protein 1 OS=Mus musculus GN=Arfrp1 PE=1 SV=2;tr|E9PZK7|E9PZK7_MOUSE ADP-ribosylation factor-related protein 1 OS=Mus musculus GN=Arfrp1 PE=1 SV=1;tr|Q80SX7|Q80SX7_MOUSE ADP-ribosylation factor-related	73.1	73.1	73.1	30467000000	615450000	879920000	0	1836200000	244790000	128150000	915720000	0	6252700000	72217000	5058300000	25958000	2516700000	27528000	4563700000	0	1720900000	50377000	1182400000	17293000	1759900000
Arg2	31.5809	25.9415	30.9029	25.1787	32.0613	24.6047	31.3332	25.1204	30.3483	24.7148	31.5566	24.9005	32.3647	26.3692	32.4685	23.9725	O08691;Q8R1Q7	O08691;Q8R1Q7	16;15	16;15	16;15	Arginase-2, mitochondrial;Arginase	Arg2	sp|O08691|ARGI2_MOUSE Arginase-2, mitochondrial OS=Mus musculus GN=Arg2 PE=1 SV=1;tr|Q8R1Q7|Q8R1Q7_MOUSE Arginase OS=Mus musculus GN=Arg2 PE=2 SV=1	67.8	67.8	67.8	61427000000	655810000	1262800000	1456500000	2398900000	445100000	409930000	239100000	31386000	12499000000	384000000	8514300000	241610000	5420900000	133200000	9100200000	161290000	3392700000	124840000	2800900000	97593000	3978700000
Arhgap1	30.5951	27.1586	30.5754	27.1332	29.5696	25.1854	30.2002	27.1103	29.5331	27.5575	28.9068	25.9662	28.9608	23.7305	29.2538	24.4596	Q8BQW4;A2AH25;Q5FWK3;Q8C5A0;Q91Z04	Q8BQW4;A2AH25;Q5FWK3;Q8C5A0	16;16;16;12;4	16;16;16;12;4	16;16;16;12;4	Rho GTPase-activating protein 1	Arhgap1	tr|Q8BQW4|Q8BQW4_MOUSE Putative uncharacterized protein OS=Mus musculus GN=Arhgap1 PE=2 SV=1;tr|A2AH25|A2AH25_MOUSE Rho GTPase-activating protein 1 OS=Mus musculus GN=Arhgap1 PE=1 SV=1;sp|Q5FWK3|RHG01_MOUSE Rho GTPase-activating protein 1 OS=Mus musculus G	47.4	47.4	47.4	23785000000	619690000	992890000	69506000	0	2344500000	556550000	325520000	0	4921800000	420850000	5225700000	378940000	1141700000	38203000	3036700000	257120000	835090000	102270000	429290000	140860000	528150000
Arl1	31.5278	24.499	31.4892	27.4872	30.7683	24.9719	31.6147	24.7278	30.2774	25.7649	29.8834	24.0296	30.5972	24.3076	30.3323	27.4433	Q14AC7;P61211;F8WIB1;Q3TIR2;Q9D7H9;Q4V9U3;E9Q006	Q14AC7;P61211;F8WIB1;Q3TIR2;Q9D7H9;Q4V9U3	11;11;10;10;9;6;1	11;11;10;10;9;6;1	11;11;10;10;9;6;1	ADP-ribosylation factor-like protein 1	Arl1	tr|Q14AC7|Q14AC7_MOUSE ADP-ribosylation factor-like 1 OS=Mus musculus GN=Arl1 PE=1 SV=1;sp|P61211|ARL1_MOUSE ADP-ribosylation factor-like protein 1 OS=Mus musculus GN=Arl1 PE=1 SV=1;tr|F8WIB1|F8WIB1_MOUSE ADP-ribosylation factor-like protein 1 (Fragment) O	72.9	72.9	72.9	44653000000	3046400000	73719000	304300000	2415400000	718580000	731660000	285340000	32418000	10976000000	350810000	9305600000	61894000	2192800000	41302000	6080000000	333350000	2442000000	215200000	1253000000	0	1784000000
Arl2	25.6328	24.2195	27.1791	24.6965	27.0444	24.3998	27.3048	24.3336	27.0372	25.7016	27.0542	23.8236	27.5926	23.5893	27.3319	24.4742	Q9D0J4	Q9D0J4	5	5	5	ADP-ribosylation factor-like protein 2	Arl2	sp|Q9D0J4|ARL2_MOUSE ADP-ribosylation factor-like protein 2 OS=Mus musculus GN=Arl2 PE=1 SV=1	27.2	27.2	27.2	2341400000	0	32163000	125160000	0	0	0	0	108820000	65985000	81011000	305880000	27832000	224830000	0	483850000	0	125830000	0	124930000	0	186480000
Arl8a	30.0096	25.0976	29.9706	25.0607	28.0533	25.416	28.9377	27.3002	28.5312	27.1862	27.4503	24.4547	28.0123	23.9311	28.8311	23.8008	Q8VEH3;F6QKK2	Q8VEH3;F6QKK2	8;7	8;7	4;3	ADP-ribosylation factor-like protein 8A	Arl8a	sp|Q8VEH3|ARL8A_MOUSE ADP-ribosylation factor-like protein 8A OS=Mus musculus GN=Arl8a PE=1 SV=1;tr|F6QKK2|F6QKK2_MOUSE ADP-ribosylation factor-like protein 8A (Fragment) OS=Mus musculus GN=Arl8a PE=1 SV=1	53.8	53.8	22	12697000000	99306000	546890000	0	324190000	177480000	1037600000	0	26219000	3075700000	0	3094000000	88954000	742640000	104880000	515800000	167190000	537300000	395430000	608880000	75629000	140980000
Armc1	27.5251	23.0291	27.8177	24.707	28.0716	24.5087	28.1274	24.8199	28.2556	23.4899	27.9897	23.7475	28.285	27.3353	28.2785	23.9817	Q9D7A8	Q9D7A8	10	10	10	Armadillo repeat-containing protein 1	Armc1	sp|Q9D7A8|ARMC1_MOUSE Armadillo repeat-containing protein 1 OS=Mus musculus GN=Armc1 PE=1 SV=1	57.8	57.8	57.8	6151400000	165170000	133600000	0	272920000	0	406870000	564150000	0	549680000	71531000	568710000	147840000	377950000	42489000	705940000	0	490950000	0	316400000	77309000	375490000
Armc10	29.0877	24.2677	29.7283	26.9655	28.1744	26.6699	29.3704	26.6288	29.2927	27.0475	28.6682	27.4805	29.7707	26.953	28.9131	26.8746	Q9D0L7-2;Q9D0L7;D3Z5T2	Q9D0L7-2;Q9D0L7;D3Z5T2	8;8;6	8;8;6	8;8;6	Armadillo repeat-containing protein 10	Armc10	sp|Q9D0L7-2|ARM10_MOUSE Isoform 2 of Armadillo repeat-containing protein 10 OS=Mus musculus GN=Armc10;sp|Q9D0L7|ARM10_MOUSE Armadillo repeat-containing protein 10 OS=Mus musculus GN=Armc10 PE=1 SV=1;tr|D3Z5T2|D3Z5T2_MOUSE Armadillo repeat-containing protei	40.8	40.8	40.8	15484000000	0	1207100000	269760000	88145000	0	1850600000	245400000	13483000	2089400000	92279000	2539600000	439600000	482640000	96326000	2068200000	373540000	765520000	403150000	432000000	151290000	909510000
Armcx1	28.6624	24.4882	28.1915	24.0867	27.5069	24.1725	28.5213	24.4734	27.6366	24.8092	26.673	25.1423	27.5075	25.3251	27.855	24.0263	Q9CX83	Q9CX83	10	10	10	Armadillo repeat-containing X-linked protein 1	Armcx1	sp|Q9CX83|ARMX1_MOUSE Armadillo repeat-containing X-linked protein 1 OS=Mus musculus GN=Armcx1 PE=2 SV=1	23.2	23.2	23.2	5047600000	85496000	35027000	176930000	0	281630000	11758000	32655000	61530000	1262300000	0	699580000	0	318140000	32088000	1021900000	0	307720000	0	73295000	0	189530000
Armcx2	29.2648	25.2994	28.6397	24.6508	28.3222	24.3072	28.7073	24.6077	27.4951	24.5355	27.4988	24.6297	27.3994	24.6776	27.7766	23.3183	Q8BTE9;Q8BTE8;Q8BJ82;Q8BJ81;Q6A058;Q91VZ8;Q9CS81	Q8BTE9;Q8BTE8;Q8BJ82;Q8BJ81;Q6A058;Q91VZ8	11;11;11;11;11;7;1	11;11;11;11;11;7;1	11;11;11;11;11;7;1	Armadillo repeat-containing X-linked protein 2	Armcx2	tr|Q8BTE9|Q8BTE9_MOUSE Putative uncharacterized protein (Fragment) OS=Mus musculus GN=Armcx2 PE=2 SV=1;tr|Q8BTE8|Q8BTE8_MOUSE Putative uncharacterized protein OS=Mus musculus GN=Armcx2 PE=2 SV=1;tr|Q8BJ82|Q8BJ82_MOUSE Putative uncharacterized protein OS=Mu	20.6	20.6	20.6	6071900000	0	218640000	0	138590000	137580000	12875000	15336000	5591800	1470400000	0	974240000	0	524360000	0	972210000	0	367710000	77365000	125610000	142640000	302060000
Armcx3	29.7014	24.592	29.4838	23.8484	28.8981	23.9932	29.7036	25.3761	28.9469	24.9955	28.4743	24.2995	28.9813	24.6457	29.0173	25.2944	Q8BHS6	Q8BHS6	13	13	13	Armadillo repeat-containing X-linked protein 3	Armcx3	sp|Q8BHS6|ARMX3_MOUSE Armadillo repeat-containing X-linked protein 3 OS=Mus musculus GN=Armcx3 PE=1 SV=1	42.2	42.2	42.2	12005000000	228650000	107350000	241670000	807680000	272600000	90697000	64701000	0	2498900000	0	2257900000	0	692310000	0	2105200000	0	725850000	60751000	387890000	0	541370000
Armcx6	26.8048	26.0325	26.4418	24.4965	26.724	24.9366	27.1193	26.3909	26.5769	25.7361	26.464	24.377	26.8552	24.7252	27.5052	26.0167	Q8K3A6	Q8K3A6	2	2	2	Protein ARMCX6	Armcx6	sp|Q8K3A6|ARMX6_MOUSE Protein ARMCX6 OS=Mus musculus GN=Armcx6 PE=2 SV=1	7	7	7	1890900000	128020000	0	0	0	0	0	0	0	349110000	0	221580000	0	176660000	0	301910000	0	133260000	0	87046000	0	158420000
Arpc1a	26.6991	23.6922	26.9412	23.045	26.7842	25.838	27.1452	23.4731	26.7574	24.1947	26.9126	24.0496	26.9336	23.6548	28.4127	24.531	Q9R0Q6;A0A0G2JF52;D3YVI5;Q9CTB9	Q9R0Q6;A0A0G2JF52	6;3;1;1	5;2;1;1	5;2;1;1	Actin-related protein 2/3 complex subunit 1A	Arpc1a	sp|Q9R0Q6|ARC1A_MOUSE Actin-related protein 2/3 complex subunit 1A OS=Mus musculus GN=Arpc1a PE=1 SV=1;tr|A0A0G2JF52|A0A0G2JF52_MOUSE Actin related protein 2/3 complex, subunit 1A, isoform CRA_b OS=Mus musculus GN=Arpc1a PE=1 SV=1	21.1	14.9	14.9	2839900000	30361000	81301000	0	0	0	190000000	0	0	431760000	27291000	467200000	0	168260000	103430000	371470000	53109000	132960000	0	112960000	9925800	157650000
Arpc1b	30.8224	28.2563	30.2135	27.1647	30.3246	26.9972	30.4361	27.3258	29.7065	26.2519	29.452	25.9669	29.5514	26.9117	30.7054	23.835	Q3U094;Q3TCE7;Q91Z25;Q9WV32;Q3TBA2;F6VVE6;F6THG2;D3Z6S0	Q3U094;Q3TCE7;Q91Z25;Q9WV32;Q3TBA2	15;15;15;15;13;7;3;1	15;15;15;15;13;7;3;1	14;14;14;14;12;6;3;1	Actin-related protein 2/3 complex subunit 1B	Arpc1b	tr|Q3U094|Q3U094_MOUSE Putative uncharacterized protein OS=Mus musculus GN=Arpc1b PE=2 SV=1;tr|Q3TCE7|Q3TCE7_MOUSE Putative uncharacterized protein OS=Mus musculus GN=Arpc1b PE=2 SV=1;tr|Q91Z25|Q91Z25_MOUSE Actin-related protein 2/3 complex subunit 1B OS=M	53.5	53.5	47.3	25557000000	105680000	0	1120600000	57437000	922070000	0	142000000	264730000	4971700000	577650000	4007500000	465260000	1615900000	249520000	3879600000	1112800000	999510000	170800000	824060000	233140000	897410000
Arpc2	30.4559	27.8843	30.5343	26.9281	29.9456	26.8249	30.4332	27.9402	29.7933	26.492	29.0499	27.1049	29.0883	27.2594	30.2712	27.4832	Q9CVB6;Q3UA52;Q4FZG5;D3YXG6;A0A087WRT2	Q9CVB6;Q3UA52;Q4FZG5;D3YXG6	17;16;14;14;1	17;16;14;14;1	17;16;14;14;1	Actin-related protein 2/3 complex subunit 2	Arpc2	sp|Q9CVB6|ARPC2_MOUSE Actin-related protein 2/3 complex subunit 2 OS=Mus musculus GN=Arpc2 PE=1 SV=3;tr|Q3UA52|Q3UA52_MOUSE Putative uncharacterized protein (Fragment) OS=Mus musculus GN=Arpc2 PE=2 SV=1;tr|Q4FZG5|Q4FZG5_MOUSE Arpc2 protein (Fragment) OS=Mu	65.3	65.3	65.3	23806000000	678730000	485740000	1132800000	1024300000	299740000	40885000	7207500	0	4128400000	578170000	3854100000	313300000	1587800000	328440000	3263200000	583590000	1051100000	177190000	801260000	156450000	917430000
Arpc3	28.9072	26.5816	29.1304	26.4673	29.0191	26.1792	29.3649	25.6691	28.1149	27.2684	28.638	26.9101	28.9766	27.0889	29.643	26.6022	Q9JM76;H7BWZ3;D3Z2F7;D3Z2F8;A0A0G2JFK7	Q9JM76;H7BWZ3;D3Z2F7;D3Z2F8;A0A0G2JFK7	7;6;5;5;4	7;6;5;5;4	7;6;5;5;4	Actin-related protein 2/3 complex subunit 3	Arpc3	sp|Q9JM76|ARPC3_MOUSE Actin-related protein 2/3 complex subunit 3 OS=Mus musculus GN=Arpc3 PE=1 SV=3;tr|H7BWZ3|H7BWZ3_MOUSE Actin-related protein 2/3 complex subunit 3 OS=Mus musculus GN=Arpc3 PE=1 SV=1;tr|D3Z2F7|D3Z2F7_MOUSE Actin-related protein 2/3 comp	49.4	49.4	49.4	11469000000	349320000	174460000	0	0	0	467950000	720360000	0	1172200000	154000000	1375000000	165750000	882400000	130300000	1912600000	91950000	557710000	246680000	567140000	114260000	348820000
Arpc5	28.8111	27.6654	29.4674	27.179	29.2816	25.1368	28.7365	27.1112	29.3175	25.9356	29.5109	25.6053	29.079	28.3344	29.808	28.814	Q3TKM9;Q9CPW4;Q3UC32;Q3UA72;Q3TK56;E9Q2K4	Q3TKM9;Q9CPW4;Q3UC32;Q3UA72;Q3TK56	6;6;5;4;3;1	6;6;5;4;3;1	6;6;5;4;3;1	Actin-related protein 2/3 complex subunit 5	Arpc5	tr|Q3TKM9|Q3TKM9_MOUSE Actin-related protein 2/3 complex subunit 5 OS=Mus musculus GN=Arpc5 PE=2 SV=1;sp|Q9CPW4|ARPC5_MOUSE Actin-related protein 2/3 complex subunit 5 OS=Mus musculus GN=Arpc5 PE=1 SV=3;tr|Q3UC32|Q3UC32_MOUSE Actin-related protein 2/3 comp	57.6	57.6	57.6	13491000000	0	140140000	907150000	506540000	56392000	11259000	0	0	1941400000	549330000	1983500000	340920000	950530000	77734000	974960000	389610000	895660000	137720000	732370000	37686000	598460000
Arpc5l	27.8914	23.3157	28.1834	24.0788	27.2968	23.9194	28.1917	23.61	27.5825	25.1897	27.3131	24.3029	27.3734	24.2522	28.1535	26.1418	Q9D898	Q9D898	6	6	6	Actin-related protein 2/3 complex subunit 5-like protein	Arpc5l	sp|Q9D898|ARP5L_MOUSE Actin-related protein 2/3 complex subunit 5-like protein OS=Mus musculus GN=Arpc5l PE=1 SV=1	63.4	63.4	63.4	4709500000	166910000	45602000	419510000	0	0	57608000	0	0	714270000	101320000	968350000	25122000	251900000	0	732740000	22999000	231710000	0	176600000	12107000	187200000
Arsb	25.088	23.9932	25.0674	25.7571	26.9191	24.5906	26.0884	23.7143	26.3781	24.4957	24.3394	23.7434	25.5347	24.4981	25.5659	22.6819	A0A0R4J138;P50429;B2RWQ7;P50429-2	A0A0R4J138;P50429;B2RWQ7;P50429-2	4;4;3;3	4;4;3;3	4;4;3;3	Arylsulfatase B	Arsb	tr|A0A0R4J138|A0A0R4J138_MOUSE Arylsulfatase B OS=Mus musculus GN=Arsb PE=1 SV=1;sp|P50429|ARSB_MOUSE Arylsulfatase B OS=Mus musculus GN=Arsb PE=1 SV=3;tr|B2RWQ7|B2RWQ7_MOUSE Arsb protein OS=Mus musculus GN=Arsb PE=2 SV=1;sp|P50429-2|ARSB_MOUSE Isoform 2 o	7.3	7.3	7.3	1436100000	0	0	49483000	110780000	56588000	48168000	0	0	177300000	0	208780000	0	197970000	0	226630000	110010000	86150000	0	28815000	0	38140000
Asah1	34.2175	31.6782	33.9825	31.034	34.2013	30.0985	34.0537	29.6925	33.9674	30.1178	32.8177	29.4989	32.8632	30.3107	32.9724	30.0545	Q78P93;Q3U646;Q9WV54;Q3U8A7;Q3TWT5;D3Z505	Q78P93;Q3U646;Q9WV54;Q3U8A7;Q3TWT5	22;22;22;21;21;4	22;22;22;21;21;4	22;22;22;21;21;4	Acid ceramidase;Acid ceramidase subunit alpha;Acid ceramidase subunit beta	Asah1	tr|Q78P93|Q78P93_MOUSE Acid ceramidase OS=Mus musculus GN=Asah1 PE=1 SV=1;tr|Q3U646|Q3U646_MOUSE Putative uncharacterized protein OS=Mus musculus GN=Asah1 PE=2 SV=1;sp|Q9WV54|ASAH1_MOUSE Acid ceramidase OS=Mus musculus GN=Asah1 PE=1 SV=1;tr|Q3U8A7|Q3U8A7_M	52.8	52.8	52.8	309470000000	8791000000	4164100000	9715000000	3283900000	4790200000	6377100000	6764600000	10077000000	55946000000	5968800000	47091000000	4518200000	32344000000	1133900000	45425000000	1440900000	24036000000	1663000000	7677200000	2784700000	7877200000
Asl	28.5425	27.4668	28.3253	24.7274	28.1041	23.5463	28.219	25.076	27.6197	27.1079	27.0642	24.8188	27.2091	24.0151	27.1016	22.6062	Q3UUH0;Q91YI0;E0CY49;F7D439;E0CYV3	Q3UUH0;Q91YI0;E0CY49	14;14;8;6;1	14;14;8;6;1	14;14;8;6;1	Argininosuccinate lyase	Asl	tr|Q3UUH0|Q3UUH0_MOUSE Putative uncharacterized protein OS=Mus musculus GN=Asl PE=2 SV=1;sp|Q91YI0|ARLY_MOUSE Argininosuccinate lyase OS=Mus musculus GN=Asl PE=1 SV=1;tr|E0CY49|E0CY49_MOUSE Argininosuccinate lyase (Fragment) OS=Mus musculus GN=Asl PE=1 SV=	35.3	35.3	35.3	7134800000	81901000	666950000	234910000	41959000	448740000	0	0	0	1257900000	532990000	668570000	389040000	435250000	221340000	765870000	74455000	235210000	276730000	197010000	176320000	139940000
Asna1	29.8713	26.2454	31.4118	24.1404	30.5298	25.8528	30.1082	25.6056	30.0686	27.1918	30.526	26.9122	30.8176	23.1603	30.7956	25.2249	O54984;Q8VEI6;Q8C1Q1;A0A1B0GRE1	O54984;Q8VEI6;Q8C1Q1	13;9;7;3	13;9;7;3	13;9;7;3	ATPase Asna1	Asna1	sp|O54984|ASNA_MOUSE ATPase Asna1 OS=Mus musculus GN=Asna1 PE=1 SV=2;tr|Q8VEI6|Q8VEI6_MOUSE Asna1 protein OS=Mus musculus GN=Asna1 PE=2 SV=1;tr|Q8C1Q1|Q8C1Q1_MOUSE Putative uncharacterized protein OS=Mus musculus GN=Asna1 PE=2 SV=1	54	54	54	29885000000	272690000	1790600000	297150000	789050000	1027000000	32414000	0	0	4910600000	113060000	5139200000	35779000	2630300000	104690000	3988200000	76214000	2062100000	479660000	1325700000	87461000	1639300000
Ass1	30.0607	28.8479	28.7562	27.1073	29.6458	27.1705	29.1775	27.3706	29.4465	25.2393	28.8054	24.6691	29.4833	27.1277	29.2306	27.2122	Q3UJ34;Q3UEJ7;P16460;J3QNG0	Q3UJ34;Q3UEJ7;P16460;J3QNG0	15;15;15;13	15;15;15;13	15;15;15;13	Argininosuccinate synthase	Ass1;Gm5424	tr|Q3UJ34|Q3UJ34_MOUSE MCG19004 OS=Mus musculus GN=Ass1 PE=1 SV=1;tr|Q3UEJ7|Q3UEJ7_MOUSE Putative uncharacterized protein OS=Mus musculus GN=Ass1 PE=2 SV=1;sp|P16460|ASSY_MOUSE Argininosuccinate synthase OS=Mus musculus GN=Ass1 PE=1 SV=1;tr|J3QNG0|J3QNG0_M	43	43	43	15303000000	1037400000	284170000	723850000	219020000	286080000	0	0	0	2924600000	577400000	842870000	117380000	1749900000	209700000	1519900000	338850000	1378300000	84469000	416200000	39888000	585960000
Atad1	28.5043	25.5837	28.6856	24.3639	28.4315	23.8081	28.5587	24.3395	28.2262	25.0542	28.2155	23.8326	28.3916	24.0532	28.4524	24.8151	Q9D5T0;Q9D9C1	Q9D5T0;Q9D9C1	12;6	12;6	12;6	ATPase family AAA domain-containing protein 1	Atad1	sp|Q9D5T0|ATAD1_MOUSE ATPase family AAA domain-containing protein 1 OS=Mus musculus GN=Atad1 PE=1 SV=1;tr|Q9D9C1|Q9D9C1_MOUSE Putative uncharacterized protein (Fragment) OS=Mus musculus GN=Atad1 PE=2 SV=2	43.2	43.2	43.2	6884100000	206330000	191110000	178610000	251470000	235810000	0	0	13268000	1152500000	69174000	996000000	62281000	533120000	54629000	879260000	37410000	374410000	24501000	259690000	35116000	472430000
Atad3	29.973	28.4196	29.8063	28.8317	30.1845	28.2049	30.2497	28.5164	29.5035	27.9696	30.0992	28.3472	30.1974	28.2952	30.5372	26.7292	Q925I1;Q925I1-2;H3BKI6;V9GWS5;H3BK90;V9GWS6	Q925I1;Q925I1-2	20;17;7;5;5;1	20;17;7;5;5;1	20;17;7;5;5;1	ATPase family AAA domain-containing protein 3	Atad3	sp|Q925I1|ATAD3_MOUSE ATPase family AAA domain-containing protein 3 OS=Mus musculus GN=Atad3 PE=1 SV=1;sp|Q925I1-2|ATAD3_MOUSE Isoform 2 of ATPase family AAA domain-containing protein 3 OS=Mus musculus GN=Atad3	36.2	36.2	36.2	26265000000	473400000	1290400000	996760000	1047800000	0	72246000	42742000	0	3144900000	480950000	3539800000	642890000	1830600000	451160000	3718500000	448120000	925510000	364590000	1154900000	578870000	1427700000
Atg4a	29.7072	25.6122	28.6218	24.4509	28.2633	24.4831	27.7439	25.213	28.4788	25.1181	27.3343	24.1825	27.9334	24.9494	27.3634	23.3003	Q5EBK1;Q8C9S8;A0A0G2JFS9	Q5EBK1;Q8C9S8;A0A0G2JFS9	9;9;8	9;9;8	9;9;8	Cysteine protease ATG4A	Atg4a	tr|Q5EBK1|Q5EBK1_MOUSE Atg4a protein OS=Mus musculus GN=Atg4a PE=2 SV=1;sp|Q8C9S8|ATG4A_MOUSE Cysteine protease ATG4A OS=Mus musculus GN=Atg4a PE=2 SV=2;tr|A0A0G2JFS9|A0A0G2JFS9_MOUSE MCG64870 OS=Mus musculus GN=Atg4a-ps PE=3 SV=1	32.1	32.1	32.1	7242800000	0	213790000	0	83318000	338560000	0	154110000	208020000	2584600000	43487000	1337500000	33193000	373920000	0	622330000	0	545410000	0	146230000	0	270680000
Atl2	27.8338	24.9413	28.2503	24.9652	27.5825	25.877	28.2405	25.1593	27.5017	24.2157	27.3926	24.5619	27.7811	23.9029	27.7633	23.5778	Q6PA06;E9QND8;Q8BYP9;Q6PA06-2;Q9D873;Q8C081	Q6PA06;E9QND8;Q8BYP9;Q6PA06-2	8;6;6;6;1;1	8;6;6;6;1;1	8;6;6;6;1;1	Atlastin-2	Atl2	sp|Q6PA06|ATLA2_MOUSE Atlastin-2 OS=Mus musculus GN=Atl2 PE=1 SV=1;tr|E9QND8|E9QND8_MOUSE Atlastin-2 OS=Mus musculus GN=Atl2 PE=1 SV=1;tr|Q8BYP9|Q8BYP9_MOUSE Putative uncharacterized protein OS=Mus musculus GN=Atl2 PE=2 SV=1;sp|Q6PA06-2|ATLA2_MOUSE Isoform	20.4	20.4	20.4	5049900000	163980000	0	0	418290000	0	253890000	0	55873000	827020000	14560000	881300000	0	318370000	0	1001800000	65753000	283470000	23557000	152750000	0	231950000
Atl3	30.9303	24.1583	31.4853	25.7463	29.8428	27.8275	31.6357	25.702	30.5412	25.9089	29.1332	24.7861	30.3303	26.2495	30.2304	22.6618	E9PYT3;Q91YH5;Q91YH5-2;Q6PGE9	E9PYT3;Q91YH5;Q91YH5-2	19;19;12;1	19;19;12;1	18;18;11;0	Atlastin-3	Atl3	tr|E9PYT3|E9PYT3_MOUSE Atlastin-3 OS=Mus musculus GN=Atl3 PE=1 SV=1;sp|Q91YH5|ATLA3_MOUSE Atlastin-3 OS=Mus musculus GN=Atl3 PE=1 SV=1;sp|Q91YH5-2|ATLA3_MOUSE Isoform 2 of Atlastin-3 OS=Mus musculus GN=Atl3	51.3	51.3	50	36622000000	426390000	313670000	3320000000	1091800000	1022500000	905600000	73211000	10860000	5544000000	0	6416000000	130860000	2133200000	271420000	6864000000	155230000	2321800000	316210000	1105400000	22193000	1569000000
Atp1a1	29.3634	24.2109	30.5861	28.9457	29.009	29.4066	29.1877	24.7702	28.3251	24.1025	28.6295	24.3795	28.5816	24.8834	29.0579	25.1144	Q8VDN2;Q3TXF9;Q8R3M4;Q3UCH8;Q8K2R2;Q3UF49;Q8R0B0;Q8R3A9;Q8CGD9	Q8VDN2;Q3TXF9;Q8R3M4;Q3UCH8;Q8K2R2	21;20;17;17;12;10;9;9;4	15;14;12;12;7;6;4;4;1	9;8;8;8;3;3;0;0;0	Sodium/potassium-transporting ATPase subunit alpha-1	Atp1a1	sp|Q8VDN2|AT1A1_MOUSE Sodium/potassium-transporting ATPase subunit alpha-1 OS=Mus musculus GN=Atp1a1 PE=1 SV=1;tr|Q3TXF9|Q3TXF9_MOUSE Sodium/potassium-transporting ATPase subunit alpha OS=Mus musculus GN=Atp1a1 PE=2 SV=1;tr|Q8R3M4|Q8R3M4_MOUSE Sodium/potas	26.4	20.1	11.5	20855000000	599640000	117050000	743180000	21520000	0	15120000	0	0	1834500000	1631800000	5008600000	1335400000	636200000	2184500000	1019800000	1785600000	293350000	0	264360000	1970000000	297780000
Atp1b1	28.5717	24.8228	29.5979	24.9727	27.5728	24.6978	28.6341	25.4072	27.9119	24.9213	28.4662	24.8782	28.4548	23.9083	28.9062	24.2162	Q545P0;Q3TV47;Q3TSQ1;P14094;A0A0A6YX05;Q3TRA6	Q545P0;Q3TV47;Q3TSQ1;P14094;A0A0A6YX05	6;6;6;6;5;1	6;6;6;6;5;1	6;6;6;6;5;1	Sodium/potassium-transporting ATPase subunit beta-1	Atp1b1	tr|Q545P0|Q545P0_MOUSE Sodium/potassium-transporting ATPase subunit beta OS=Mus musculus GN=Atp1b1 PE=1 SV=1;tr|Q3TV47|Q3TV47_MOUSE Sodium/potassium-transporting ATPase subunit beta OS=Mus musculus GN=Atp1b1 PE=2 SV=1;tr|Q3TSQ1|Q3TSQ1_MOUSE Sodium/potassiu	24.3	24.3	24.3	7356400000	0	0	232210000	367600000	0	0	0	0	1173100000	52729000	2109800000	34266000	299040000	0	918880000	28439000	358100000	0	378990000	0	373800000
Atp2a2	31.562	26.5069	33.4886	24.0628	30.6739	25.4028	31.4922	25.9581	30.097	26.8332	29.8028	24.6244	30.8498	25.61	31.0627	24.8102	Q5DTI2;O55143;O55143-2;O54994;Q8R429;Q3V1C4;Q62268;Q3U6T4	Q5DTI2;O55143;O55143-2;O54994	38;38;37;20;11;3;1;1	38;38;37;20;11;3;1;1	32;32;31;16;8;2;1;0	Sarcoplasmic/endoplasmic reticulum calcium ATPase 2	Atp2a2	tr|Q5DTI2|Q5DTI2_MOUSE ATPase, Ca++ transporting, cardiac muscle, slow twitch 2, isoform CRA_b (Fragment) OS=Mus musculus GN=Atp2a2 PE=2 SV=1;sp|O55143|AT2A2_MOUSE Sarcoplasmic/endoplasmic reticulum calcium ATPase 2 OS=Mus musculus GN=Atp2a2 PE=1 SV=2;sp|O	39.3	39.3	32.8	65857000000	2763300000	1269600000	1543200000	1483700000	22447000	7160900	317140000	511560000	9549700000	123160000	23117000000	22339000	4109800000	199010000	9837400000	201570000	2323900000	320440000	1931300000	28856000	1894300000
Atp5b	37.4164	37.3112	37.5498	37.2392	38.0705	37.1295	37.8636	37.1313	38.1414	36.9062	38.1885	36.3921	38.5425	37.5254	38.369	37.4547	P56480	P56480	30	30	30	ATP synthase subunit beta, mitochondrial	Atp5b	sp|P56480|ATPB_MOUSE ATP synthase subunit beta, mitochondrial OS=Mus musculus GN=Atp5b PE=1 SV=2	79.4	79.4	79.4	7742600000000	149350000000	233370000000	232040000000	279010000000	138250000000	119830000000	106570000000	15572000000	558850000000	404290000000	535640000000	396840000000	466960000000	306320000000	620080000000	402810000000	410280000000	391760000000	351800000000	184690000000	444210000000
Atp6ap1	26.8252	25.393	27.6079	25.6071	27.4849	24.5263	27.6654	24.9384	27.6223	24.484	25.455	23.5327	24.2723	24.0552	27.7397	24.6233	Q3UCY7;Q3TWN7;Q3THZ3;Q571E2;Q9R1Q9;Q3UWN7;Q3TKX1;Q3TT23;B7FAU3;B7FAU7;F6ZE56;Q8K567;F6X9J0	Q3UCY7;Q3TWN7;Q3THZ3;Q571E2;Q9R1Q9;Q3UWN7;Q3TKX1;Q3TT23;B7FAU3	5;5;5;5;5;4;4;4;3;2;1;1;1	5;5;5;5;5;4;4;4;3;2;1;1;1	5;5;5;5;5;4;4;4;3;2;1;1;1	V-type proton ATPase subunit S1	Atp6ap1	tr|Q3UCY7|Q3UCY7_MOUSE Putative uncharacterized protein OS=Mus musculus GN=Atp6ap1 PE=2 SV=1;tr|Q3TWN7|Q3TWN7_MOUSE ATPase, H+ transporting, lysosomal accessory protein OS=Mus musculus GN=Atp6ap1 PE=1 SV=1;tr|Q3THZ3|Q3THZ3_MOUSE Putative uncharacterized pr	11.4	11.4	11.4	3553400000	0	0	404450000	324580000	0	0	0	0	357250000	0	507760000	0	313870000	21092000	507430000	28329000	254810000	0	179660000	24327000	165770000
Atp6v0a1	28.7394	24.9373	29.5966	23.2553	29.7459	23.8321	29.2534	25.4687	29.7256	25.6023	29.5793	23.3774	29.801	27.6311	29.6677	27.6113	Q6NXX6;Q3TXT5;K3W4T3;Q9Z1G4-3;Q9Z1G4-2;Q9Z1G4;Q3TY98;Q99M55;Q3TLR5;A2A599	Q6NXX6;Q3TXT5;K3W4T3;Q9Z1G4-3;Q9Z1G4-2;Q9Z1G4;Q3TY98	17;17;17;17;17;17;16;8;2;1	17;17;17;17;17;17;16;8;2;1	16;16;16;16;16;16;15;8;1;1	V-type proton ATPase subunit a;V-type proton ATPase 116 kDa subunit a isoform 1	Atp6v0a1	tr|Q6NXX6|Q6NXX6_MOUSE V-type proton ATPase subunit a OS=Mus musculus GN=Atp6v0a1 PE=2 SV=1;tr|Q3TXT5|Q3TXT5_MOUSE V-type proton ATPase subunit a OS=Mus musculus GN=Atp6v0a1 PE=2 SV=1;tr|K3W4T3|K3W4T3_MOUSE V-type proton ATPase subunit a OS=Mus musculus GN	22.6	22.6	21.6	13014000000	504320000	39156000	151720000	54672000	105920000	129440000	0	0	1856600000	0	2292300000	17136000	842010000	26471000	1712000000	10178000	975530000	62758000	710700000	0	916680000
Atp6v0d1	31.2279	25.5355	31.1187	24.6505	31.0062	24.7558	31.586	25.6604	31.056	26.3841	30.4947	25.1124	31.6194	23.6152	31.0501	23.7144	P51863;Q921S5	P51863;Q921S5	13;11	13;11	13;11	V-type proton ATPase subunit d 1	Atp6v0d1	sp|P51863|VA0D1_MOUSE V-type proton ATPase subunit d 1 OS=Mus musculus GN=Atp6v0d1 PE=1 SV=2;tr|Q921S5|Q921S5_MOUSE ATPase, H+ transporting, lysosomal V0 subunit D1 OS=Mus musculus GN=Atp6v0d1 PE=2 SV=1	49	49	49	43092000000	698190000	807960000	1232900000	1656300000	1125000000	451260000	0	0	7306100000	98993000	6634800000	75941000	3202900000	0	6573700000	146710000	3223400000	313700000	2111900000	74479000	2701400000
Atp6v0d2	29.4679	24.1212	29.5642	24.4028	29.7591	24.2927	29.6056	24.7241	29.6528	24.0462	29.4846	22.2204	29.768	24.0453	29.5636	24.2465	Q80SY3	Q80SY3	15	15	15	V-type proton ATPase subunit d 2	Atp6v0d2	sp|Q80SY3|VA0D2_MOUSE V-type proton ATPase subunit d 2 OS=Mus musculus GN=Atp6v0d2 PE=2 SV=2	58.9	58.9	58.9	14548000000	704690000	532900000	237180000	395820000	623840000	169470000	0	0	2046000000	0	2050000000	123080000	1074300000	39891000	1966700000	0	812620000	0	395580000	28599000	1808600000
Atp6v1a	32.6653	31.2836	32.6299	31.265	33.0117	30.7244	32.81	31.4857	32.6652	31.7416	32.7232	29.6436	33.1089	31.0946	33.0566	30.0117	P50516;P50516-2;D3Z1B9;D3YWH3;D3YZ23	P50516;P50516-2	34;28;12;9;2	34;28;12;9;2	34;28;12;9;2	V-type proton ATPase catalytic subunit A	Atp6v1a	sp|P50516|VATA_MOUSE V-type proton ATPase catalytic subunit A OS=Mus musculus GN=Atp6v1a PE=1 SV=2;sp|P50516-2|VATA_MOUSE Isoform 2 of V-type proton ATPase catalytic subunit A OS=Mus musculus GN=Atp6v1a	70.5	70.5	70.5	187180000000	4405400000	8724700000	5270600000	9704800000	1776200000	3418700000	847910000	77311000	22325000000	5425900000	19834000000	5019400000	12551000000	3300200000	21590000000	9023900000	8234700000	9770500000	6629000000	1085700000	8878900000
Atp6v1b1	27.6293	26.7729	28.2502	27.3855	28.1865	24.8444	28.3833	24.3085	27.7729	24.4011	27.5295	23.1506	28.5477	23.3839	28.4297	24.1579	Q6P6I3;Q91YH6;Q8C3L6;Q99KA3;A0A0U1RNU9;A0A0U1RPW7;Q66JS0	Q6P6I3;Q91YH6;Q8C3L6;Q99KA3;A0A0U1RNU9	15;15;15;11;8;1;1	9;9;9;5;6;1;1	9;9;9;5;6;1;1		Atp6v1b1	tr|Q6P6I3|Q6P6I3_MOUSE ATPase, H+ transporting, lysosomal V1 subunit B1 OS=Mus musculus GN=Atp6v1b1 PE=2 SV=1;tr|Q91YH6|Q91YH6_MOUSE ATPase, H+ transporting, lysosomal V1 subunit B1 OS=Mus musculus GN=Atp6v1b1 PE=1 SV=1;tr|Q8C3L6|Q8C3L6_MOUSE Putative unch	50	32.6	32.6	6110400000	407680000	332770000	0	0	168320000	53412000	0	0	779930000	81969000	1146900000	137060000	551150000	71221000	803540000	0	335820000	0	153610000	0	417500000
Atp6v1b2	31.8967	30.5014	31.7322	30.6575	31.9737	30.6174	31.8572	30.4441	31.4779	30.6073	31.4347	30.2695	31.8819	30.212	31.986	29.823	P62814;B0LAC8	P62814	25;7	25;7	19;6	V-type proton ATPase subunit B, brain isoform	Atp6v1b2	sp|P62814|VATB2_MOUSE V-type proton ATPase subunit B, brain isoform OS=Mus musculus GN=Atp6v1b2 PE=1 SV=1	72.4	72.4	55	95567000000	1984200000	1246800000	1816900000	1191200000	1055500000	6637900000	287840000	0	13144000000	2758000000	11485000000	3298100000	6565700000	2569700000	12052000000	3478000000	4005900000	3359200000	2431900000	1763000000	4391200000
Atp6v1c1	29.345	27.1547	28.6319	27.1099	28.3096	27.4943	28.5255	26.6584	28.1561	27.2182	28.1283	27.876	28.1089	26.4171	28.4466	23.8637	Q3TG21;Q9Z1G3;Q9D9Z4	Q3TG21;Q9Z1G3;Q9D9Z4	16;16;14	16;16;14	15;15;13	V-type proton ATPase subunit C 1	Atp6v1c1	tr|Q3TG21|Q3TG21_MOUSE Putative uncharacterized protein OS=Mus musculus GN=Atp6v1c1 PE=2 SV=1;sp|Q9Z1G3|VATC1_MOUSE V-type proton ATPase subunit C 1 OS=Mus musculus GN=Atp6v1c1 PE=1 SV=4;tr|Q9D9Z4|Q9D9Z4_MOUSE Putative uncharacterized protein OS=Mus muscul	46.1	46.1	44	9431200000	167270000	560500000	350270000	0	8991600	0	0	0	1468000000	181120000	1375000000	419730000	596950000	340150000	1067000000	177900000	430790000	492380000	358000000	190130000	307460000
Atp6v1e1	30.0615	27.9653	29.9464	27.4925	30.3329	26.9918	29.7519	27.9076	30.209	26.6695	30.2671	27.1369	30.039	27.7357	30.094	26.7382	P50518;A0A0N4SW07;A0A0N4SW34;A0A0N4SWA3	P50518;A0A0N4SW07	13;9;6;4	10;6;6;3	10;6;6;3	V-type proton ATPase subunit E 1	Atp6v1e1	sp|P50518|VATE1_MOUSE V-type proton ATPase subunit E 1 OS=Mus musculus GN=Atp6v1e1 PE=1 SV=2;tr|A0A0N4SW07|A0A0N4SW07_MOUSE V-type proton ATPase subunit E 1 (Fragment) OS=Mus musculus GN=Atp6v1e1 PE=1 SV=1	54	41.2	41.2	23359000000	912880000	1679800000	662550000	768300000	47916000	144010000	0	0	3224600000	517770000	3255700000	328510000	2027800000	167880000	2078000000	93199000	1525500000	330430000	1187000000	261410000	1373500000
Atp6v1f	29.2138	28.0949	29.1095	27.5166	29.8526	27.6107	29.3491	27.4177	29.9516	27.0804	29.7587	27.9956	29.9205	28.0908	29.8989	29.497	Q9D1K2;A0A0N4SVE1;F7B2B4	Q9D1K2	6;2;2	6;2;2	6;2;2	V-type proton ATPase subunit F	Atp6v1f	sp|Q9D1K2|VATF_MOUSE V-type proton ATPase subunit F OS=Mus musculus GN=Atp6v1f PE=1 SV=2	56.3	56.3	56.3	18200000000	1624600000	360500000	495180000	0	0	0	0	0	1920200000	589130000	1897900000	437350000	1468700000	409280000	1740500000	538820000	1291000000	478430000	988340000	379430000	1124500000
Atp6v1h	29.9929	28.5596	29.8165	27.8669	28.9039	27.9569	29.8858	28.2706	28.6293	29.161	28.724	27.2791	29.1284	27.3741	29.3841	26.6295	A0A0A6YX18;Q8BVE3;A0A0A6YWP6;Q3U9S9;A0A0A6YVU0;A0A0A6YW86	A0A0A6YX18;Q8BVE3;A0A0A6YWP6	14;14;13;3;3;2	14;14;13;3;3;2	14;14;13;3;3;2	V-type proton ATPase subunit H	Atp6v1h	tr|A0A0A6YX18|A0A0A6YX18_MOUSE V-type proton ATPase subunit H OS=Mus musculus GN=Atp6v1h PE=1 SV=1;sp|Q8BVE3|VATH_MOUSE V-type proton ATPase subunit H OS=Mus musculus GN=Atp6v1h PE=1 SV=1;tr|A0A0A6YWP6|A0A0A6YWP6_MOUSE V-type proton ATPase subunit H OS=Mus	41.1	41.1	41.1	20161000000	363600000	924980000	615120000	486630000	297910000	670360000	140730000	5349100	3626600000	619430000	2662000000	610670000	758890000	534840000	2173700000	857870000	581620000	1273800000	546900000	245450000	631960000
Atpaf1	26.156	24.9774	26.4437	23.5536	26.821	24.2702	25.9765	24.4576	26.8113	24.6164	27.2629	23.869	27.3148	25.4461	26.9164	23.5481	H3BJP9;V9GX21;H3BLL2;Q811I0;H3BLD0;H3BK16;H3BKR0	H3BJP9;V9GX21;H3BLL2;Q811I0;H3BLD0;H3BK16	6;6;6;6;4;4;2	6;6;6;6;4;4;2	6;6;6;6;4;4;2	ATP synthase mitochondrial F1 complex assembly factor 1	Atpaf1	tr|H3BJP9|H3BJP9_MOUSE ATP synthase mitochondrial F1 complex assembly factor 1 OS=Mus musculus GN=Atpaf1 PE=1 SV=1;tr|V9GX21|V9GX21_MOUSE ATP synthase mitochondrial F1 complex assembly factor 1 (Fragment) OS=Mus musculus GN=Atpaf1 PE=1 SV=1;tr|H3BLL2|H3BLL	32.4	32.4	32.4	2011300000	0	0	119250000	205830000	78908000	0	0	0	330080000	0	216680000	0	202600000	0	196380000	0	188370000	0	103370000	0	196630000
Atpaf2	27.3514	24.1118	27.5778	23.2965	27.9584	25.0646	28.2116	24.5781	28.097	23.461	28.3915	24.904	28.7072	26.0409	28.6625	24.094	A0A0R4J1C5;Q91YY4;H3BLF0	A0A0R4J1C5;Q91YY4	8;8;2	8;8;2	8;8;2	ATP synthase mitochondrial F1 complex assembly factor 2	Atpaf2	tr|A0A0R4J1C5|A0A0R4J1C5_MOUSE ATP synthase mitochondrial F1 complex assembly factor 2 OS=Mus musculus GN=Atpaf2 PE=1 SV=1;sp|Q91YY4|ATPF2_MOUSE ATP synthase mitochondrial F1 complex assembly factor 2 OS=Mus musculus GN=Atpaf2 PE=1 SV=1	39.3	39.3	39.3	4599800000	345460000	163230000	0	59818000	182320000	0	0	0	231260000	19451000	325170000	0	467800000	0	794940000	0	417210000	0	402780000	0	551060000
Aup1	27.2864	24.3797	28.2593	25.1263	27.6376	24.977	28.306	25.2346	27.0284	24.5884	26.4836	24.5989	27.3777	23.3439	26.9641	24.2989	Q3TBX5;Q3U3K9;P70295;I6L970;A0A0N4SVA6;Q3TAZ9;Q3U0H4	Q3TBX5;Q3U3K9;P70295;I6L970;A0A0N4SVA6;Q3TAZ9	7;7;7;6;6;6;3	7;7;7;6;6;6;3	7;7;7;6;6;6;3	Ancient ubiquitous protein 1	Aup1	tr|Q3TBX5|Q3TBX5_MOUSE MCG133576, isoform CRA_a OS=Mus musculus GN=Aup1 PE=2 SV=1;tr|Q3U3K9|Q3U3K9_MOUSE Ancient ubiquitous protein 1 OS=Mus musculus GN=Aup1 PE=1 SV=1;sp|P70295|AUP1_MOUSE Ancient ubiquitous protein 1 OS=Mus musculus GN=Aup1 PE=1 SV=1;tr|I	26.3	26.3	26.3	3631100000	0	0	63084000	0	192000000	129470000	0	0	573120000	0	740290000	0	274160000	47411000	853790000	0	204720000	0	100940000	0	146330000
B3galt6	28.3202	25.2549	28.2925	23.7537	27.5963	24.93	28.138	24.6645	27.9013	23.9283	27.4368	23.7988	27.6272	24.5692	27.5091	24.3865	Q91Z92	Q91Z92	7	7	7	Beta-1,3-galactosyltransferase 6	B3galt6	sp|Q91Z92|B3GT6_MOUSE Beta-1,3-galactosyltransferase 6 OS=Mus musculus GN=B3galt6 PE=2 SV=1	28.6	28.6	28.6	4474400000	0	92039000	0	59698000	150360000	0	36572000	83555000	1040500000	0	988360000	0	205980000	0	675020000	0	384480000	0	130220000	0	245810000
B3galtl	27.9899	25.1212	27.1373	25.0958	27.8829	25.284	28.4583	24.2333	28.1962	24.5903	27.7669	25.0611	27.9601	24.2727	27.8382	24.7195	Q8BHT6;Q8BHT6-2	Q8BHT6	10;4	10;4	10;4	Beta-1,3-glucosyltransferase	B3galtl	sp|Q8BHT6|B3GLT_MOUSE Beta-1,3-glucosyltransferase OS=Mus musculus GN=B3glct PE=1 SV=3	32.9	32.9	32.9	4887900000	27982000	201720000	341830000	0	0	109330000	0	0	608800000	0	354190000	69697000	544790000	89449000	960830000	125450000	449060000	0	115300000	88982000	207850000
B4galnt1	32.4341	23.8851	32.4658	25.5652	31.7548	23.5021	32.0046	23.4034	31.7759	25.4149	31.4162	24.7536	31.9255	23.2822	31.8658	25.1081	Q3UN35;Q09200;Q8VDF0	Q3UN35;Q09200	26;26;8	26;26;8	26;26;8	Beta-1,4 N-acetylgalactosaminyltransferase 1	B4galnt1	tr|Q3UN35|Q3UN35_MOUSE Putative uncharacterized protein OS=Mus musculus GN=B4galnt1 PE=1 SV=1;sp|Q09200|B4GN1_MOUSE Beta-1,4 N-acetylgalactosaminyltransferase 1 OS=Mus musculus GN=B4galnt1 PE=1 SV=1	57.6	57.6	57.6	76956000000	2465100000	1562300000	1032600000	881080000	1117400000	783390000	748920000	45440000	19321000000	0	14149000000	0	6224500000	0	9758300000	0	5327600000	0	3172600000	0	3298400000
B4galnt2	33.4386	26.0741	33.1625	26.995	31.8927	24.1817	33.1282	24.0127	32.7764	23.8792	31.8962	23.31	32.0344	27.9177	31.9828	25.8768	F8VBU4;A2A615;Q09199;F8VBU5;Q9Z2F4	F8VBU4;A2A615;Q09199;F8VBU5	30;30;30;29;2	30;30;30;29;2	30;30;30;29;2	Beta-1,4 N-acetylgalactosaminyltransferase 2	B4galnt2	tr|F8VBU4|F8VBU4_MOUSE Beta-1,4 N-acetylgalactosaminyltransferase 2 OS=Mus musculus domesticus GN=B4galnt2 PE=4 SV=1;tr|A2A615|A2A615_MOUSE B4galnt2 OS=Mus musculus GN=B4galnt2 PE=2 SV=1;sp|Q09199|B4GN2_MOUSE Beta-1,4 N-acetylgalactosaminyltransferase 2 OS	56.9	56.9	56.9	131000000000	3211100000	3584000000	2085800000	1277400000	4286000000	1561000000	1284100000	508190000	28872000000	189420000	24207000000	388970000	6843200000	0	20464000000	129780000	8283000000	151580000	3924900000	0	5648800000
B4galt1	29.3295	23.5483	29.3373	24.191	27.9102	23.9073	28.3526	23.9523	28.1724	24.0086	27.8513	24.6868	28.6554	24.5201	28.8077	24.7842	Q3U478;P15535;Q3TJS1;P15535-2;B1AXY5;Q05CE5	Q3U478;P15535;Q3TJS1;P15535-2;B1AXY5	8;8;7;7;6;1	8;8;7;7;6;1	8;8;7;7;6;1	Beta-1,4-galactosyltransferase 1;Lactose synthase A protein;N-acetyllactosamine synthase;Beta-N-acetylglucosaminylglycopeptide beta-1,4-galactosyltransferase;Beta-N-acetylglucosaminyl-glycolipid beta-1,4-galactosyltransferase;Processed beta-1,4-galactosyltransferase 1	B4galt1	tr|Q3U478|Q3U478_MOUSE UDP-Gal:betaGlcNAc beta 1,4-galactosyltransferase, polypeptide 1, isoform CRA_b OS=Mus musculus GN=B4galt1 PE=2 SV=1;sp|P15535|B4GT1_MOUSE Beta-1,4-galactosyltransferase 1 OS=Mus musculus GN=B4galt1 PE=1 SV=1;tr|Q3TJS1|Q3TJS1_MOUSE P	30.6	30.6	30.6	8314600000	0	60030000	111180000	776450000	271050000	0	0	111440000	1145800000	14993000	1755400000	0	395350000	0	1391200000	0	194230000	0	358290000	0	516290000
B4galt4	29.8116	24.4746	29.6803	23.9304	28.5831	25.5005	29.3386	24.6003	28.7511	24.1918	28.5185	23.6284	28.68	22.9034	29.334	23.4937	Q9JJ04;F2Z3X1;Q3UW35;A6X8Z8	Q9JJ04;F2Z3X1;Q3UW35	10;7;7;3	10;7;7;3	10;7;7;3	Beta-1,4-galactosyltransferase 4;N-acetyllactosamine synthase;Lactotriaosylceramide beta-1,4-galactosyltransferase	B4galt4	sp|Q9JJ04|B4GT4_MOUSE Beta-1,4-galactosyltransferase 4 OS=Mus musculus GN=B4galt4 PE=2 SV=1;tr|F2Z3X1|F2Z3X1_MOUSE Beta-1,4-galactosyltransferase 4 OS=Mus musculus GN=B4galt4 PE=1 SV=1;tr|Q3UW35|Q3UW35_MOUSE Putative uncharacterized protein (Fragment) OS=M	32.3	32.3	32.3	11870000000	0	816650000	202930000	337690000	116510000	8750900	0	4628900	2840500000	129500000	2460200000	0	567040000	0	1783500000	0	625860000	0	373110000	0	511150000
BC017158	28.8681	25.0664	29.0676	24.8258	28.3784	24.158	29.1891	24.2336	28.5123	25.7126	27.9297	24.8501	28.572	23.4296	28.4601	24.6459	A0A0R4J0B5;Q91W34;D6RDS0;Q91W34-2;F6ZSG8	A0A0R4J0B5;Q91W34;D6RDS0	14;11;7;6;1	14;11;7;6;1	14;11;7;6;1	RUS1 family protein C16orf58 homolog	BC017158	tr|A0A0R4J0B5|A0A0R4J0B5_MOUSE Protein BC017158 OS=Mus musculus GN=BC017158 PE=1 SV=1;sp|Q91W34|RUS1_MOUSE RUS1 family protein C16orf58 homolog OS=Mus musculus PE=1 SV=1;tr|D6RDS0|D6RDS0_MOUSE Protein BC017158 OS=Mus musculus GN=BC017158 PE=1 SV=1	38.6	38.6	38.6	8305400000	153390000	470310000	12445000	113500000	182890000	226860000	41883000	110920000	1419000000	0	1577200000	0	542970000	0	1798300000	0	451840000	0	219190000	0	397350000
BC017643	29.719	27.7608	29.6687	23.2249	28.8585	24.6476	30.0893	24.4428	29.2012	25.9849	28.7951	23.5288	29.5381	23.6816	29.7773	25.017	Q3TYS2;A0A0A0MQK0;X1WI15;E9Q3W5	Q3TYS2;A0A0A0MQK0;X1WI15	8;6;5;1	8;6;5;1	8;6;5;1	Uncharacterized protein C17orf62 homolog	BC017643	sp|Q3TYS2|CQ062_MOUSE Uncharacterized protein C17orf62 homolog OS=Mus musculus PE=1 SV=2;tr|A0A0A0MQK0|A0A0A0MQK0_MOUSE Protein BC017643 (Fragment) OS=Mus musculus GN=BC017643 PE=1 SV=1;tr|X1WI15|X1WI15_MOUSE Protein BC017643 (Fragment) OS=Mus musculus GN=	42.2	42.2	42.2	15118000000	319350000	743280000	0	0	665450000	1113800000	78782000	28975000	2123700000	101960000	2084300000	49761000	956360000	28690000	2511300000	0	1120200000	0	564350000	0	785240000
BC026585	29.55	28.2046	29.6165	28.3436	29.8753	28.0069	29.6741	27.8983	29.269	24.9244	29.4644	27.6579	29.7669	27.2192	30.3962	27.869	Q3UNZ8;A0A0A6YWV6;Q3UNZ8-2;Q3UZ08;A0A0A6YXW5;A0A0A6YWZ0	Q3UNZ8;A0A0A6YWV6;Q3UNZ8-2	13;8;7;4;4;2	13;8;7;4;4;2	13;8;7;4;4;2	Quinone oxidoreductase-like protein 2	BC026585	sp|Q3UNZ8|QORL2_MOUSE Quinone oxidoreductase-like protein 2 OS=Mus musculus PE=1 SV=1;tr|A0A0A6YWV6|A0A0A6YWV6_MOUSE Protein BC026585 OS=Mus musculus GN=BC026585 PE=1 SV=1;sp|Q3UNZ8-2|QORL2_MOUSE Isoform 2 of Quinone oxidoreductase-like protein 2 OS=Mus mu	56.9	56.9	56.9	20440000000	174430000	184800000	90709000	1120100000	954870000	248280000	0	0	2462800000	785920000	2510000000	1046700000	1201100000	966390000	2694900000	812870000	702790000	82159000	567350000	318560000	801910000
Bcap31	29.6369	24.803	30.9007	24.2541	29.1743	24.5292	29.9415	24.6676	28.996	24.9348	28.7111	24.6707	28.6987	25.1039	28.8259	24.4517	Q3U9U5;Q61335	Q3U9U5;Q61335	5;5	5;5	5;5	B-cell receptor-associated protein 31	Bcap31	tr|Q3U9U5|Q3U9U5_MOUSE Putative uncharacterized protein OS=Mus musculus GN=Bcap31 PE=2 SV=1;sp|Q61335|BAP31_MOUSE B-cell receptor-associated protein 31 OS=Mus musculus GN=Bcap31 PE=1 SV=4	29	29	29	16783000000	53635000	0	945000000	0	0	0	30621000	0	2652400000	166500000	5292700000	256240000	1014600000	302300000	2833800000	315040000	769650000	0	430710000	551050000	476240000
Bcas2	29.729	27.3496	29.5726	24.3436	30.1694	26.8255	29.883	24.4506	30.5542	25.0181	29.5392	26.3964	29.5957	27.3857	29.7861	28.1975	Q9D287;Q3U5M2;Q05CL7;D6RGA5;D6RHR7	Q9D287;Q3U5M2;Q05CL7	12;10;9;2;1	12;10;9;2;1	12;10;9;2;1	Pre-mRNA-splicing factor SPF27	Bcas2	sp|Q9D287|SPF27_MOUSE Pre-mRNA-splicing factor SPF27 OS=Mus musculus GN=Bcas2 PE=1 SV=1;tr|Q3U5M2|Q3U5M2_MOUSE Putative uncharacterized protein OS=Mus musculus GN=Bcas2 PE=2 SV=1;tr|Q05CL7|Q05CL7_MOUSE Bcas2 protein OS=Mus musculus GN=Bcas2 PE=2 SV=1	74.7	74.7	74.7	17633000000	419820000	495160000	707980000	399850000	0	0	0	0	2105400000	210240000	2550400000	47750000	1853000000	142310000	2612600000	52439000	2162800000	31394000	796660000	102230000	926750000
Bcat2	32.1879	24.8056	31.4148	26.8567	32.3266	26.1406	32.7321	24.5861	32.059	24.4835	31.7873	24.0787	32.4563	24.1803	32.5471	25.5598	Q3ULU3;O35855;O88374;A0A1B0GX27;Q8CAX1;A0A1B0GST1;A0A1B0GQY4	Q3ULU3;O35855;O88374;A0A1B0GX27;Q8CAX1	19;19;18;16;14;7;2	19;19;18;16;14;7;2	19;19;18;16;14;7;2	Branched-chain-amino-acid aminotransferase;Branched-chain-amino-acid aminotransferase, mitochondrial	Bcat2	tr|Q3ULU3|Q3ULU3_MOUSE Branched-chain-amino-acid aminotransferase OS=Mus musculus GN=Bcat2 PE=1 SV=1;sp|O35855|BCAT2_MOUSE Branched-chain-amino-acid aminotransferase, mitochondrial OS=Mus musculus GN=Bcat2 PE=1 SV=2;tr|O88374|O88374_MOUSE Branched-chain-am	50.9	50.9	50.9	87853000000	1439900000	1576900000	4219900000	2196700000	733210000	941640000	584130000	448810000	12961000000	172190000	12483000000	371150000	7675400000	244920000	14964000000	158000000	6015200000	122410000	4072700000	77457000	6015300000
Bche	27.7338	24.7007	27.5265	24.548	28.2474	24.7932	27.8456	24.0137	27.8897	25.002	27.8259	24.9106	27.3944	24.5944	27.921	24.778	Q499C7;Q03311	Q499C7;Q03311	11;11	11;11	11;11	Carboxylic ester hydrolase;Cholinesterase	Bche	tr|Q499C7|Q499C7_MOUSE Carboxylic ester hydrolase OS=Mus musculus GN=Bche PE=2 SV=1;sp|Q03311|CHLE_MOUSE Cholinesterase OS=Mus musculus GN=Bche PE=1 SV=2	22.2	22.2	22.2	4737100000	84385000	400770000	397440000	0	0	7263600	0	0	903550000	0	737880000	0	355340000	0	493070000	0	304020000	38898000	110420000	27905000	135590000
Bckdha	31.4067	26.2067	31.3104	24.3689	31.7507	23.7451	31.7988	25.6158	31.0196	24.7276	30.5656	22.7104	32.1964	25.1342	32.149	25.4822	Q99L69;Q3U3J1;P50136;A0A0U1RPK5	Q99L69;Q3U3J1;P50136	19;19;17;3	19;19;17;3	19;19;17;3	2-oxoisovalerate dehydrogenase subunit alpha, mitochondrial	Bckdha	tr|Q99L69|Q99L69_MOUSE Branched chain ketoacid dehydrogenase E1, alpha polypeptide OS=Mus musculus GN=Bckdha PE=2 SV=1;tr|Q3U3J1|Q3U3J1_MOUSE 2-oxoisovalerate dehydrogenase subunit alpha, mitochondrial OS=Mus musculus GN=Bckdha PE=1 SV=1;sp|P50136|ODBA_MOU	61.8	61.8	61.8	58100000000	1442400000	3592700000	557130000	329640000	0	990650000	907690000	76212000	10111000000	166750000	9236200000	66243000	5150800000	38366000	8251900000	180230000	3874500000	113680000	1898600000	55607000	4125300000
Bckdhb	31.5045	25.6548	31.3577	26.8946	31.2346	25.5585	31.0598	23.5055	30.9656	23.7254	30.532	24.9085	31.4162	26.0509	31.4598	24.8413	Q6P3A8;Q6P3A8-2;Q3TPB2	Q6P3A8;Q6P3A8-2	12;11;1	12;11;1	12;11;1	2-oxoisovalerate dehydrogenase subunit beta, mitochondrial	Bckdhb	sp|Q6P3A8|ODBB_MOUSE 2-oxoisovalerate dehydrogenase subunit beta, mitochondrial OS=Mus musculus GN=Bckdhb PE=1 SV=2;sp|Q6P3A8-2|ODBB_MOUSE Isoform 2 of 2-oxoisovalerate dehydrogenase subunit beta, mitochondrial OS=Mus musculus GN=Bckdhb	46.2	46.2	46.2	45929000000	736500000	1308700000	1427900000	694210000	274370000	1155900000	900530000	41376000	8090400000	95522000	7532900000	214970000	3422600000	0	7667500000	173600000	2579700000	0	1683700000	0	2992900000
Bckdk	29.5251	27.2246	29.5767	27.1781	29.8882	23.7361	29.9524	25.2045	29.2687	25.3119	29.093	25.0187	29.8887	24.3694	30.2712	25.0295	Q3UCB5;Q3UC13;O55028;A0A0U1RNL7;A0A0U1RPT4;Q8C6H9;D3Z7R0;A0A0U1RQ97;Q99KP1;G3BKC4;A0A0U1RQ50	Q3UCB5;Q3UC13;O55028;A0A0U1RNL7;A0A0U1RPT4;Q8C6H9;D3Z7R0;A0A0U1RQ97;Q99KP1	9;9;9;8;8;8;6;6;6;1;1	9;9;9;8;8;8;6;6;6;1;1	9;9;9;8;8;8;6;6;6;1;1	[3-methyl-2-oxobutanoate dehydrogenase [lipoamide]] kinase, mitochondrial	Bckdk	tr|Q3UCB5|Q3UCB5_MOUSE Branched chain ketoacid dehydrogenase kinase, isoform CRA_a OS=Mus musculus GN=Bckdk PE=1 SV=1;tr|Q3UC13|Q3UC13_MOUSE Putative uncharacterized protein OS=Mus musculus GN=Bckdk PE=2 SV=1;sp|O55028|BCKD_MOUSE [3-methyl-2-oxobutanoate d	39.6	39.6	39.6	17348000000	184820000	147330000	385750000	205630000	541430000	181330000	1143700000	128250000	2754600000	124400000	2478900000	72321000	1418600000	42621000	2750300000	21809000	646370000	33428000	519400000	0	1029900000
Bcl2l15	27.8716	23.9912	27.2762	22.8579	28.5158	24.055	28.6433	23.7887	29.0111	24.8254	29.0077	26.5051	28.1594	26.2675	28.4844	23.9409	Q08ED0;B0V3P6	Q08ED0;B0V3P6	5;4	5;4	5;4	Bcl-2-like protein 15	Bcl2l15	sp|Q08ED0|B2L15_MOUSE Bcl-2-like protein 15 OS=Mus musculus GN=Bcl2l15 PE=2 SV=2;tr|B0V3P6|B0V3P6_MOUSE Bcl-2-like protein 15 OS=Mus musculus GN=Bcl2l15 PE=1 SV=1	34.1	34.1	34.1	6082100000	57565000	0	368140000	49389000	60358000	32399000	8893300	0	778870000	153130000	470250000	0	647560000	26696000	890960000	57025000	751660000	0	505790000	61222000	309290000
Bcl7b	26.5792	23.4367	25.9145	24.0551	27.6932	24.6667	24.2705	24.6735	27.6839	25.9837	27.2993	25.5566	24.6826	24.5547	27.3936	24.1141	D3YYL1;Q921K9-2;Q9CXE2-2;Q921K9;Q9CXE2;A0A0U1RNU6;D3Z3W8;A0A0J9YV82;A0A0U1RNX8;O08664	D3YYL1;Q921K9-2;Q9CXE2-2;Q921K9;Q9CXE2;A0A0U1RNU6;D3Z3W8;A0A0J9YV82;A0A0U1RNX8;O08664	2;2;2;2;2;1;1;1;1;1	2;2;2;2;2;1;1;1;1;1	2;2;2;2;2;1;1;1;1;1	B-cell CLL/lymphoma 7 protein family member B;B-cell CLL/lymphoma 7 protein family member A;B-cell CLL/lymphoma 7 protein family member C	Bcl7b;Bcl7a;Bcl7c	tr|D3YYL1|D3YYL1_MOUSE B-cell CLL/lymphoma 7 protein family member B OS=Mus musculus GN=Bcl7b PE=1 SV=1;sp|Q921K9-2|BCL7B_MOUSE Isoform 2 of B-cell CLL/lymphoma 7 protein family member B OS=Mus musculus GN=Bcl7b;sp|Q9CXE2-2|BCL7A_MOUSE Isoform 2 of B-cell	11.7	11.7	11.7	1705100000	0	0	0	0	0	0	0	0	271290000	0	0	0	310900000	0	203060000	0	327570000	0	141600000	0	103900000
Bclaf1	30.5786	26.0218	31.5396	26.7137	30.8345	26.2924	30.4252	25.0418	29.7765	23.6363	28.8109	26.8897	29.6398	26.0733	31.3437	27.0376	Q8K019-2;Q8K019;Q3UDL9	Q8K019-2;Q8K019;Q3UDL9	17;17;15	16;16;14	1;1;1	Bcl-2-associated transcription factor 1	Bclaf1	sp|Q8K019-2|BCLF1_MOUSE Isoform 2 of Bcl-2-associated transcription factor 1 OS=Mus musculus GN=Bclaf1;sp|Q8K019|BCLF1_MOUSE Bcl-2-associated transcription factor 1 OS=Mus musculus GN=Bclaf1 PE=1 SV=2;tr|Q3UDL9|Q3UDL9_MOUSE Putative uncharacterized protein	22.4	21.2	1.7	31460000000	20205000	1350200000	85346000	13599000	795020000	537740000	991000000	47286000	7809700000	102840000	5750000000	200290000	3450900000	122600000	2990200000	0	1632900000	87956000	592120000	202920000	1066500000
Bcs1l	29.4895	28.1895	29.5179	28.7615	29.8578	28.446	29.887	28.7455	29.4245	29.4706	29.452	28.025	30.1305	28.5766	29.981	27.6536	Q9CZP5	Q9CZP5	22	22	22	Mitochondrial chaperone BCS1	Bcs1l	sp|Q9CZP5|BCS1_MOUSE Mitochondrial chaperone BCS1 OS=Mus musculus GN=Bcs1l PE=1 SV=1	60.5	60.5	60.5	26130000000	211850000	488390000	1297100000	472910000	1573900000	1849800000	104390000	0	2516600000	772690000	2366100000	1037800000	1296400000	789690000	2497200000	1498200000	924190000	1600300000	588090000	462680000	1367600000
Bdh1	30.2975	29.9246	30.577	30.8002	30.6568	30.2941	30.8371	30.5445	29.8151	30.6203	31.0297	30.5448	31.2476	29.5363	31.4745	28.3237	Q80XN0;D3Z2Y8;A1E283	Q80XN0;D3Z2Y8	15;8;5	15;8;5	15;8;5	D-beta-hydroxybutyrate dehydrogenase, mitochondrial	Bdh1	sp|Q80XN0|BDH_MOUSE D-beta-hydroxybutyrate dehydrogenase, mitochondrial OS=Mus musculus GN=Bdh1 PE=1 SV=2;tr|D3Z2Y8|D3Z2Y8_MOUSE D-beta-hydroxybutyrate dehydrogenase, mitochondrial (Fragment) OS=Mus musculus GN=Bdh1 PE=1 SV=1	53.9	53.9	53.9	61370000000	905340000	975740000	933660000	2886300000	2359500000	3254100000	185630000	1047400000	4443900000	1967900000	4654700000	3818700000	2487200000	2424800000	4643200000	4260700000	1163500000	4672000000	2151100000	2835600000	2974300000
Bgn	25.8168	24.7631	25.4317	24.666	24.6597	24.2957	25.0703	25.2247	27.9705	25.1003	24.6745	24.2352	25.4897	25.3491	30.0449	24.0529	Q3UXK8;Q3TNY9;P28653;Q3TAF9;Q7TMW3;Q6PG76	Q3UXK8;Q3TNY9;P28653;Q3TAF9;Q7TMW3	8;8;8;7;6;2	8;8;8;7;6;2	8;8;8;7;6;2	Biglycan	Bgn	tr|Q3UXK8|Q3UXK8_MOUSE Putative uncharacterized protein OS=Mus musculus GN=Bgn PE=2 SV=1;tr|Q3TNY9|Q3TNY9_MOUSE Biglycan OS=Mus musculus GN=Bgn PE=1 SV=1;sp|P28653|PGS1_MOUSE Biglycan OS=Mus musculus GN=Bgn PE=1 SV=1;tr|Q3TAF9|Q3TAF9_MOUSE Putative unchara	23.3	23.3	23.3	3146600000	0	220800000	108350000	0	0	0	0	28173000	265680000	0	121990000	12495000	22537000	0	48545000	0	258740000	0	0	0	0
Blvrb	29.8033	28.0844	29.7556	26.727	30.0965	26.6838	29.25	27.792	29.1286	25.2043	29.9985	27.4728	28.8021	27.51	28.8426	28.1414	Q3U6G1;Q923D2;E9PZC3;E9PZC4;A0A0U1RPU7;Q3TP34	Q3U6G1;Q923D2;E9PZC3;E9PZC4	10;10;8;6;4;2	10;10;8;6;4;2	10;10;8;6;4;2	Flavin reductase (NADPH)	Blvrb	tr|Q3U6G1|Q3U6G1_MOUSE Biliverdin reductase B (Flavin reductase (NADPH)) OS=Mus musculus GN=Blvrb PE=1 SV=1;sp|Q923D2|BLVRB_MOUSE Flavin reductase (NADPH) OS=Mus musculus GN=Blvrb PE=1 SV=3;tr|E9PZC3|E9PZC3_MOUSE Flavin reductase (NADPH) OS=Mus musculus GN	78.6	78.6	78.6	16488000000	0	533280000	554230000	787420000	186570000	45388000	42059000	0	2872200000	329720000	2135400000	537650000	1976200000	65982000	2122900000	246810000	637440000	308670000	1038500000	240130000	473700000
Bphl	32.5993	30.3631	32.643	30.8583	33.0529	30.1623	32.8796	30.0904	32.7406	30.17	32.3484	30.129	33.3118	29.2231	33.415	27.3823	Q3TDN8;Q8R164;Q8C1P4	Q3TDN8;Q8R164	19;19;1	19;19;1	19;19;1	Valacyclovir hydrolase	Bphl	tr|Q3TDN8|Q3TDN8_MOUSE Putative uncharacterized protein OS=Mus musculus GN=Bphl PE=2 SV=1;sp|Q8R164|BPHL_MOUSE Valacyclovir hydrolase OS=Mus musculus GN=Bphl PE=1 SV=1	67.6	67.6	67.6	170430000000	2894500000	2274400000	385110000	9818200000	10762000000	4187100000	623180000	137530000	20917000000	2426400000	20924000000	3473000000	12623000000	1935700000	20772000000	3103400000	9504900000	4574400000	5310100000	1830300000	11066000000
Bsdc1	28.43	24.5019	27.4532	24.2219	28.0636	27.1348	28.2028	24.7741	28.0053	24.5915	27.8963	24.1619	27.8173	26.8445	27.2591	27.4277	Q80Y55;B2KGE3	Q80Y55	7;2	7;2	7;2	BSD domain-containing protein 1	Bsdc1	sp|Q80Y55|BSDC1_MOUSE BSD domain-containing protein 1 OS=Mus musculus GN=Bsdc1 PE=1 SV=1	24.1	24.1	24.1	5969600000	53647000	0	194420000	745320000	102680000	0	0	0	1164400000	58934000	726920000	0	368370000	194620000	1096400000	0	306910000	0	208030000	42058000	242790000
Btd	27.4805	23.6502	27.6129	24.6572	28.1896	25.0747	28.4458	25.6117	28.605	23.082	27.5835	23.787	27.8389	24.7926	28.4209	23.2796	A0A0R4J131;Q8CIF4	A0A0R4J131;Q8CIF4	9;9	9;9	9;9	Biotinidase	Btd	tr|A0A0R4J131|A0A0R4J131_MOUSE Biotinidase OS=Mus musculus GN=Btd PE=1 SV=1;sp|Q8CIF4|BTD_MOUSE Biotinidase OS=Mus musculus GN=Btd PE=1 SV=2	29.7	29.7	29.7	4731800000	0	0	0	95067000	0	102200000	230190000	122880000	606950000	0	656700000	0	505220000	0	976570000	0	475310000	0	191570000	0	292300000
Bub3	30.1862	26.3392	29.3249	26.8345	29.1987	23.8309	30.0441	27.2811	30.6276	27.2192	28.8629	24.3261	29.0569	24.9488	30.189	24.5939	A0A140LHA2;Q9WVA3;A0A140LJ21;A0A140LIM5;A0A140LI47	A0A140LHA2;Q9WVA3;A0A140LJ21	12;12;6;5;4	12;12;6;5;4	12;12;6;5;4	Mitotic checkpoint protein BUB3	Bub3	tr|A0A140LHA2|A0A140LHA2_MOUSE Mitotic checkpoint protein BUB3 OS=Mus musculus GN=Bub3 PE=1 SV=1;sp|Q9WVA3|BUB3_MOUSE Mitotic checkpoint protein BUB3 OS=Mus musculus GN=Bub3 PE=1 SV=2;tr|A0A140LJ21|A0A140LJ21_MOUSE Mitotic checkpoint protein BUB3 (Fragment	46	46	46	16628000000	587940000	346240000	0	412580000	0	0	0	0	2948900000	115900000	2122700000	72323000	1555300000	0	2478600000	304370000	1992800000	425530000	689040000	42549000	633710000
Bzw1	30.5776	26.9593	28.5941	27.3289	28.4755	27.1579	27.4542	27.1799	27.3033	27.2332	26.909	23.7653	26.5958	24.085	27.462	24.1971	A0A087WQS2;Q9CQC6;A0A087WPF9;Q9CVI6;A0A087WS48	A0A087WQS2;Q9CQC6;A0A087WPF9	14;14;8;4;2	14;14;8;4;2	12;12;7;3;2	Basic leucine zipper and W2 domain-containing protein 1	Bzw1	tr|A0A087WQS2|A0A087WQS2_MOUSE Basic leucine zipper and W2 domain-containing protein 1 OS=Mus musculus GN=Bzw1 PE=1 SV=1;sp|Q9CQC6|BZW1_MOUSE Basic leucine zipper and W2 domain-containing protein 1 OS=Mus musculus GN=Bzw1 PE=1 SV=1;tr|A0A087WPF9|A0A087WPF9	31.3	31.3	28.4	11419000000	367990000	340910000	183080000	389200000	0	142950000	68868000	8775500	4575000000	298500000	551360000	299150000	387970000	357130000	630840000	708800000	169460000	944490000	188980000	101860000	102100000
C1galt1	30.1278	24.3338	30.0482	24.3176	28.8451	24.7797	29.5319	25.8403	29.1495	26.1322	28.5771	24.6872	29.35	23.4834	29.0906	23.1746	Q9JJ06	Q9JJ06	12	12	12	Glycoprotein-N-acetylgalactosamine 3-beta-galactosyltransferase 1	C1galt1	sp|Q9JJ06|C1GLT_MOUSE Glycoprotein-N-acetylgalactosamine 3-beta-galactosyltransferase 1 OS=Mus musculus GN=C1galt1 PE=1 SV=1	46.6	46.6	46.6	14435000000	272170000	0	1125100000	0	175600000	274740000	0	0	4128600000	0	3297700000	0	768260000	0	1716200000	0	709210000	0	271240000	0	738440000
C1galt1c1	30.5383	26.0573	30.7313	24.6281	30.5996	24.2369	30.3178	24.5432	30.9236	23.917	29.6869	24.8666	31.1123	26.7882	30.6182	24.4858	Q9JMG2	Q9JMG2	16	16	16	C1GALT1-specific chaperone 1	C1galt1c1	sp|Q9JMG2|C1GLC_MOUSE C1GALT1-specific chaperone 1 OS=Mus musculus GN=C1galt1c1 PE=2 SV=1	43	43	43	30127000000	982950000	807070000	594460000	1026900000	20375000	463950000	282500000	23021000	5732900000	141140000	4781600000	0	2530000000	0	5071200000	0	2061800000	0	1092800000	23021000	1718300000
C1qbp	33.0468	30.7146	33.0372	30.9265	33.9779	30.6985	33.3886	31.1232	33.9374	31.3331	33.7241	30.8131	34.1216	30.5466	34.2565	30.0854	Q8R5L1;O35658	Q8R5L1;O35658	9;8	9;8	9;8	Complement component 1 Q subcomponent-binding protein, mitochondrial	C1qbp	tr|Q8R5L1|Q8R5L1_MOUSE Complement component 1 Q subcomponent-binding protein, mitochondrial OS=Mus musculus GN=C1qbp PE=1 SV=1;sp|O35658|C1QBP_MOUSE Complement component 1 Q subcomponent-binding protein, mitochondrial OS=Mus musculus GN=C1qbp PE=1 SV=1	61.3	61.3	61.3	270870000000	30234000000	4179600000	245560000	214260000	0	0	0	0	29606000000	4340800000	26707000000	6757000000	24532000000	4559400000	31314000000	6434800000	21598000000	7726300000	13019000000	4363900000	19269000000
C4b	27.4423	23.2468	27.1336	27.5649	28.0505	24.2023	28.44	24.0627	27.1651	24.2665	28.1709	25.5508	27.6402	24.3187	28.3051	24.7831	B2RXW7;B2RWX2;P01029;V9GZJ5;Q9QUF9;Q3TYN1;Q3TAT4;V9GZQ6;B9EIU2;Q9Z0J3;Q9Z0D8;V9GZG9;Q9QUF8;Q9QUF7;Q62238;V9GZK9;V9H0U1;Q6P3Y0;O88305	B2RXW7;B2RWX2;P01029	19;19;19;8;7;7;7;7;7;5;5;5;4;4;2;2;1;1;1	19;19;19;8;7;7;7;7;7;5;5;5;4;4;2;2;1;1;1	18;18;18;8;7;7;7;7;7;5;5;5;4;4;2;2;1;1;1	Complement C4-B;Complement C4 beta chain;Complement C4 alpha chain;C4a anaphylatoxin;Complement C4 gamma chain	C4b	tr|B2RXW7|B2RXW7_MOUSE Complement component 4B (Childo blood group) OS=Mus musculus GN=C4b PE=2 SV=1;tr|B2RWX2|B2RWX2_MOUSE Complement component 4B (Childo blood group) OS=Mus musculus GN=C4b PE=2 SV=1;sp|P01029|CO4B_MOUSE Complement C4-B OS=Mus musculus G	15.7	15.7	15.2	5497400000	48079000	36975000	130530000	148380000	66794000	444980000	85882000	48055000	365180000	45630000	252290000	230160000	360650000	0	920040000	264440000	266200000	107210000	438340000	45376000	215010000
Ca1	29.7405	28.2462	29.6837	24.4648	29.6884	24.574	29.1545	24.0432	27.441	24.5064	29.2428	24.0191	26.2714	23.467	26.6782	24.6466	P13634;D3YYQ4	P13634	9;3	9;3	9;3	Carbonic anhydrase 1	Ca1	sp|P13634|CAH1_MOUSE Carbonic anhydrase 1 OS=Mus musculus GN=Ca1 PE=1 SV=4	54.8	54.8	54.8	10769000000	186470000	273040000	391200000	165730000	179900000	0	0	0	2648400000	733900000	2264700000	0	1373200000	0	1447700000	19540000	262070000	0	604380000	0	84780000
Ca5b	31.5806	26.8741	31.2272	23.8506	31.9794	25.4705	32.21	24.7328	31.2139	24.0654	31.1688	25.5984	31.9644	25.6976	32.0229	24.0338	Q9QZA0	Q9QZA0	15	15	15	Carbonic anhydrase 5B, mitochondrial	Ca5b	sp|Q9QZA0|CAH5B_MOUSE Carbonic anhydrase 5B, mitochondrial OS=Mus musculus GN=Ca5b PE=1 SV=2	45.1	45.1	45.1	60377000000	992850000	196860000	1261700000	3134700000	358960000	1538500000	60467000	15222000	9155000000	205480000	6447000000	93832000	6250300000	185790000	10229000000	166770000	4019300000	119880000	3136300000	48659000	4596200000
Cad	30.517	28.9558	30.1669	27.6913	30.0052	28.3387	29.971	27.9182	29.6116	26.9204	29.7276	28.1818	29.2616	28.0378	30.1125	26.8635	E9QAI5;B2RQC6;G3UWN2;B2RQC6-2;Q6P9L1;Q80VF8;E9QAT6;Q7TN13;Q9CWQ9;O88862	E9QAI5;B2RQC6;G3UWN2;B2RQC6-2;Q6P9L1	38;38;35;35;21;17;14;13;8;1	38;38;35;35;21;17;14;13;8;1	38;38;35;35;21;17;14;13;8;1	CAD protein;Glutamine-dependent carbamoyl-phosphate synthase;Aspartate carbamoyltransferase;Dihydroorotase	Cad	tr|E9QAI5|E9QAI5_MOUSE CAD protein OS=Mus musculus GN=Cad PE=1 SV=1;sp|B2RQC6|PYR1_MOUSE CAD protein OS=Mus musculus GN=Cad PE=1 SV=1;tr|G3UWN2|G3UWN2_MOUSE CAD protein OS=Mus musculus GN=Cad PE=1 SV=1;sp|B2RQC6-2|PYR1_MOUSE Isoform 2 of CAD protein OS=Mus	25	25	25	26344000000	597340000	541330000	790590000	1403500000	446390000	862230000	702570000	138630000	3798200000	1519000000	3625000000	406070000	1806500000	519140000	2684400000	816720000	1040500000	192060000	837430000	423090000	784950000
Calcoco1	28.701	24.6885	27.526	24.3748	28.1607	24.2941	27.7398	25.8977	27.9442	24.8739	27.0984	24.6554	27.2501	23.2279	27.6285	24.6374	E9Q7U2;Q8CGU1	E9Q7U2;Q8CGU1	12;12	12;12	12;12	Calcium-binding and coiled-coil domain-containing protein 1	Calcoco1	tr|E9Q7U2|E9Q7U2_MOUSE Calcium-binding and coiled-coil domain-containing protein 1 OS=Mus musculus GN=Calcoco1 PE=1 SV=1;sp|Q8CGU1|CACO1_MOUSE Calcium-binding and coiled-coil domain-containing protein 1 OS=Mus musculus GN=Calcoco1 PE=1 SV=2	23.5	23.5	23.5	4333400000	80391000	72508000	0	72635000	0	0	0	0	1716900000	0	493940000	0	383430000	13324000	331230000	0	286850000	44279000	88961000	66870000	188460000
Calr	37.9176	31.5354	37.9371	30.9547	38.7892	31.1716	38.2998	30.7778	38.836	33.5629	38.4677	30.3986	38.7288	31.0537	38.5025	31.9177	B2MWM9;P14211;Q3UWP8;Q62041	B2MWM9;P14211;Q3UWP8	34;34;32;1	34;34;32;1	34;34;32;1	Calreticulin	Calr	tr|B2MWM9|B2MWM9_MOUSE Calreticulin OS=Mus musculus GN=Calr PE=1 SV=1;sp|P14211|CALR_MOUSE Calreticulin OS=Mus musculus GN=Calr PE=1 SV=1;tr|Q3UWP8|Q3UWP8_MOUSE Putative uncharacterized protein (Fragment) OS=Mus musculus GN=Calr PE=2 SV=1	81	81	81	6664400000000	400010000000	202050000000	168230000000	81651000000	64371000000	27805000000	15422000000	4487000000	848870000000	5733600000	786330000000	4571700000	820340000000	4974500000	904250000000	4242000000	687980000000	37447000000	407290000000	2356700000	489420000000
Calu	31.1908	27.118	31.3994	26.6317	32.3468	24.2064	31.5989	25.4184	32.3968	25.3249	32.3436	25.7739	32.3217	26.1583	32.3316	23.9181	Q3TUF3;O35887;Q3UG11;G3V004;Q3TQD1;G3UWR0;G3UWV3;G3UXA8;G3UXA3;G3UY49	Q3TUF3;O35887;Q3UG11;G3V004;Q3TQD1;G3UWR0	21;21;19;14;14;12;10;10;7;7	4;4;2;0;4;4;2;0;0;4	4;4;2;0;4;4;2;0;0;4	Calumenin	Calu	tr|Q3TUF3|Q3TUF3_MOUSE Calumenin, isoform CRA_a OS=Mus musculus GN=Calu PE=1 SV=1;sp|O35887|CALU_MOUSE Calumenin OS=Mus musculus GN=Calu PE=1 SV=1;tr|Q3UG11|Q3UG11_MOUSE Putative uncharacterized protein OS=Mus musculus GN=Calu PE=2 SV=1;tr|G3V004|G3V004_MO	63.8	12.4	12.4	67941000000	5546000000	0	0	0	0	0	0	0	7994200000	392010000	8428800000	359600000	6813600000	57926000	10589000000	101370000	6766700000	0	5445500000	106850000	5458300000
Calu.1	33.9694	31.1778	34.1438	30.3981	34.9819	29.3141	34.4675	29.2421	35.1414	29.2865	34.7246	28.2417	34.8025	29.8366	34.7506	29.7906	Q6XLQ8;Q3TL33	Q6XLQ8;Q3TL33	23;23	23;23	6;6		Calu	tr|Q6XLQ8|Q6XLQ8_MOUSE Calumenin OS=Mus musculus GN=Calu PE=1 SV=1;tr|Q3TL33|Q3TL33_MOUSE Putative uncharacterized protein OS=Mus musculus GN=Calu PE=2 SV=1	67.3	67.3	15.9	435530000000	35067000000	8214100000	2218600000	115140000	106030000	0	0	0	46358000000	3766000000	48454000000	2294800000	52807000000	1215400000	56422000000	1014100000	54586000000	1163700000	31933000000	434450000	34050000000
Camk2d	30.7347	27.5922	30.2036	26.7227	30.0205	24.4031	30.0312	23.9984	29.7485	25.6305	29.2106	23.222	29.4583	23.7278	29.6113	26.808	E9Q1T1;A0A0G2JGS4;Q6PHZ2;E9Q1W0;Q6PHZ2-2;Q6PHZ2-4;Q6PHZ2-5;E9Q1V9;Q8C8X9;Q8CCM0;O70459;Q3V1X9;E9PXV3;F6RWZ9;Q8C4I3;Q80TN1;F8WIS9;P11798;E9QAJ4;D6RDQ8;F6WHR9;D3Z7K9	E9Q1T1;A0A0G2JGS4;Q6PHZ2;E9Q1W0;Q6PHZ2-2;Q6PHZ2-4;Q6PHZ2-5;E9Q1V9;Q8C8X9;Q8CCM0	18;18;18;17;17;17;17;16;13;11;7;6;6;6;6;4;4;4;3;3;2;1	18;18;18;17;17;17;17;16;13;11;7;6;6;6;6;4;4;4;3;3;2;1	13;13;13;12;12;12;12;11;10;6;7;6;6;6;3;0;0;0;2;2;0;0	Calcium/calmodulin-dependent protein kinase type II subunit delta	Camk2d	tr|E9Q1T1|E9Q1T1_MOUSE Calcium/calmodulin-dependent protein kinase type II subunit delta OS=Mus musculus GN=Camk2d PE=1 SV=1;tr|A0A0G2JGS4|A0A0G2JGS4_MOUSE Calcium/calmodulin-dependent protein kinase type II subunit delta OS=Mus musculus GN=Camk2d PE=1 SV=	43.9	43.9	33	22733000000	396180000	1245000000	1937300000	788000000	0	189750000	76698000	0	5311300000	260100000	3857700000	224230000	1613400000	11203000	2806700000	0	1171800000	6042500	572480000	0	677520000
Camk2g	27.5268	26.9117	27.7528	23.7011	27.7452	24.4877	27.1213	24.3907	27.3562	25.4706	27.1341	23.2988	27.1231	23.8358	27.3716	25.0311	Q6ZWS7;Q923T9-3;Q923T9-2;Q923T9;Q8BW40	Q6ZWS7;Q923T9-3;Q923T9-2;Q923T9	12;12;12;12;3	8;8;8;8;1	5;5;5;5;1	Calcium/calmodulin-dependent protein kinase type II subunit gamma	Camk2g	tr|Q6ZWS7|Q6ZWS7_MOUSE Putative uncharacterized protein OS=Mus musculus GN=Camk2g PE=2 SV=1;sp|Q923T9-3|KCC2G_MOUSE Isoform 3 of Calcium/calmodulin-dependent protein kinase type II subunit gamma OS=Mus musculus GN=Camk2g;sp|Q923T9-2|KCC2G_MOUSE Isoform 2 o	33.1	23.6	18.6	4102300000	0	0	258130000	190050000	67857000	14068000	36408000	0	795470000	238210000	574070000	0	197330000	0	589860000	0	231710000	264140000	99066000	0	131940000
Cant1	28.1696	23.3955	28.4335	23.7266	28.1222	24.8792	28.7041	23.8731	28.4097	25.2188	28.5795	24.3789	28.3452	23.3164	28.8164	24.957	Q8VCF1;Q8VCF1-3;Q8VCF1-2	Q8VCF1;Q8VCF1-3	13;13;3	13;13;3	13;13;3	Soluble calcium-activated nucleotidase 1	Cant1	sp|Q8VCF1|CANT1_MOUSE Soluble calcium-activated nucleotidase 1 OS=Mus musculus GN=Cant1 PE=2 SV=1;sp|Q8VCF1-3|CANT1_MOUSE Isoform 3 of Soluble calcium-activated nucleotidase 1 OS=Mus musculus GN=Cant1	45.9	45.9	45.9	7699300000	0	99254000	331220000	0	244600000	62730000	0	0	1212800000	0	1230600000	60752000	198620000	48724000	1323200000	230530000	388070000	445220000	376310000	157150000	251630000
Canx	32.5549	26.9825	33.3211	27.1689	32.5775	27.0408	32.9772	24.939	32.3494	28.1759	32.5162	23.9869	32.8783	26.9737	32.9109	28.3073	Q5SUC3;P35564;Q3TXE5	Q5SUC3;P35564;Q3TXE5	23;23;20	23;23;20	23;23;20	Calnexin	Canx	tr|Q5SUC3|Q5SUC3_MOUSE Calnexin, isoform CRA_a OS=Mus musculus GN=Canx PE=1 SV=1;sp|P35564|CALX_MOUSE Calnexin OS=Mus musculus GN=Canx PE=1 SV=1;tr|Q3TXE5|Q3TXE5_MOUSE Putative uncharacterized protein OS=Mus musculus GN=Canx PE=2 SV=1	46.2	46.2	46.2	130020000000	5757000000	3884800000	1836800000	569310000	2107100000	923040000	1331500000	47713000	16832000000	215650000	26740000000	326300000	10301000000	235900000	19296000000	88915000	7858700000	959710000	6544500000	160850000	8744700000
Capg	32.1156	29.9683	31.8188	28.7138	32.2081	28.8474	31.5409	29.5447	32.7577	28.9647	31.6456	28.9781	31.8501	29.5314	31.585	30.3	Q99LB4;Q3UJ44;Q3TNN6;D3YTL5;P24452;D3YZN3;D3YU77;D3Z4K5;D3Z014	Q99LB4;Q3UJ44;Q3TNN6;D3YTL5;P24452;D3YZN3;D3YU77	12;12;10;9;9;7;7;4;3	12;12;10;9;9;7;7;4;3	12;12;10;9;9;7;7;4;3	Macrophage-capping protein	Capg	tr|Q99LB4|Q99LB4_MOUSE Capping protein (Actin filament), gelsolin-like OS=Mus musculus GN=Capg PE=1 SV=1;tr|Q3UJ44|Q3UJ44_MOUSE Putative uncharacterized protein OS=Mus musculus GN=Capg PE=2 SV=1;tr|Q3TNN6|Q3TNN6_MOUSE Putative uncharacterized protein OS=Mu	64.8	64.8	64.8	82603000000	2543600000	1187800000	2663200000	935440000	1076700000	2287000000	87127000	28836000	12900000000	1933600000	10689000000	567850000	8037500000	656520000	8579800000	2058800000	10436000000	808050000	3630000000	744140000	3444200000
Capn1	29.9618	23.472	30.7322	23.7637	28.4447	23.4655	29.6966	25.6287	28.468	25.0019	28.2732	23.5773	28.4261	24.096	28.6269	25.912	Q8C2J1;Q80Y25;Q3UDG8;Q3TI07;O35350;Q3TB79;Q3UF24	Q8C2J1;Q80Y25;Q3UDG8;Q3TI07;O35350;Q3TB79;Q3UF24	23;23;23;23;23;22;20	23;23;23;23;23;22;20	23;23;23;23;23;22;20	Calpain-1 catalytic subunit	Capn1	tr|Q8C2J1|Q8C2J1_MOUSE Putative uncharacterized protein OS=Mus musculus GN=Capn1 PE=2 SV=1;tr|Q80Y25|Q80Y25_MOUSE Capn1 protein OS=Mus musculus GN=Capn1 PE=2 SV=1;tr|Q3UDG8|Q3UDG8_MOUSE Putative uncharacterized protein OS=Mus musculus GN=Capn1 PE=2 SV=1;tr	39.6	39.6	39.6	15977000000	273820000	346360000	432910000	837670000	466250000	544330000	0	0	4131200000	11857000	3928900000	0	503960000	0	2500600000	0	441230000	39440000	218440000	0	349860000
Capn2	27.9045	24.3108	27.816	25.3894	26.705	24.7221	27.5046	25.1878	26.7079	25.3721	26.598	23.794	24.9059	24.592	27.1323	23.9316	Q3U8S5;O08529;Q3U3A8;Q8R486;Q8BPV9;Q920R9	Q3U8S5;O08529;Q3U3A8;Q8R486	9;9;8;6;4;1	9;9;8;6;4;1	9;9;8;6;4;1	Calpain-2 catalytic subunit	Capn2	tr|Q3U8S5|Q3U8S5_MOUSE Putative uncharacterized protein OS=Mus musculus GN=Capn2 PE=2 SV=1;sp|O08529|CAN2_MOUSE Calpain-2 catalytic subunit OS=Mus musculus GN=Capn2 PE=1 SV=4;tr|Q3U3A8|Q3U3A8_MOUSE Putative uncharacterized protein OS=Mus musculus GN=Capn2	19.1	19.1	19.1	3214300000	178260000	59228000	52001000	0	0	232240000	0	0	868410000	18832000	689380000	17141000	137240000	0	506730000	0	115190000	0	99737000	0	31065000
Capn5	29.0533	24.8991	29.231	24.7414	27.4831	23.7165	27.732	24.4293	27.0709	25.3396	27.3147	24.1686	27.6106	23.2587	27.4196	24.033	Q3U2P3;Q3TPL4;O08688;Q3TDS7;Q3UTF3	Q3U2P3;Q3TPL4;O08688;Q3TDS7	13;13;13;12;4	13;13;13;12;4	13;13;13;12;4	Calpain-5	Capn5	tr|Q3U2P3|Q3U2P3_MOUSE Calpain 5, isoform CRA_a OS=Mus musculus GN=Capn5 PE=2 SV=1;tr|Q3TPL4|Q3TPL4_MOUSE Putative uncharacterized protein OS=Mus musculus GN=Capn5 PE=1 SV=1;sp|O08688|CAN5_MOUSE Calpain-5 OS=Mus musculus GN=Capn5 PE=1 SV=1;tr|Q3TDS7|Q3TDS7	27.5	27.5	27.5	5925600000	0	177910000	0	40053000	433730000	0	0	30873000	1730200000	0	1450500000	0	355870000	0	927000000	0	152930000	0	61721000	0	171260000
Capns1	29.9266	29.1807	30.1594	28.3731	29.4923	27.7055	29.7217	27.425	29.914	27.8787	30.1076	26.8478	29.6538	28.5665	29.3757	29.1108	A0A0R4IZW8;O88456;A0A0R4J1C2;Q9D7J7	A0A0R4IZW8;O88456;A0A0R4J1C2	10;10;9;2	10;10;9;2	10;10;9;2	Calpain small subunit 1	Capns1	tr|A0A0R4IZW8|A0A0R4IZW8_MOUSE Calpain small subunit 1 OS=Mus musculus GN=Capns1 PE=1 SV=1;sp|O88456|CPNS1_MOUSE Calpain small subunit 1 OS=Mus musculus GN=Capns1 PE=1 SV=1;tr|A0A0R4J1C2|A0A0R4J1C2_MOUSE Calpain small subunit 1 OS=Mus musculus GN=Capns1 PE	54.5	54.5	54.5	23185000000	1054200000	0	881760000	686950000	334890000	855500000	646420000	49815000	3022900000	996490000	3418400000	639180000	1332800000	292850000	2206200000	403100000	1264500000	579080000	1105400000	132020000	1177300000
Capza1	28.0012	27.0991	27.1346	27.212	27.721	23.7751	25.4483	24.202	27.5557	24.2943	27.6463	23.5578	27.6283	27.2405	28.0023	24.2347	Q5RKN9;Q3UAS2;P47753;Q3UJV2;Q3TLJ0;A0A0G2JE27	Q5RKN9;Q3UAS2;P47753;Q3UJV2;Q3TLJ0;A0A0G2JE27	7;7;7;6;5;4	5;5;5;4;3;3	5;5;5;4;3;3	F-actin-capping protein subunit alpha-1	Capza1	tr|Q5RKN9|Q5RKN9_MOUSE Capping protein (Actin filament) muscle Z-line, alpha 1 OS=Mus musculus GN=Capza1 PE=1 SV=1;tr|Q3UAS2|Q3UAS2_MOUSE Putative uncharacterized protein OS=Mus musculus GN=Capza1 PE=2 SV=1;sp|P47753|CAZA1_MOUSE F-actin-capping protein sub	39.9	30.4	30.4	6387100000	0	0	1200700000	0	193080000	0	0	0	529720000	410050000	339380000	245900000	393420000	101870000	726240000	487090000	384360000	297250000	270940000	72139000	184670000
Capza2	30.3112	28.0542	29.4397	28.2167	29.7343	27.8145	29.9745	28.0796	30.0445	24.2586	29.5902	24.4205	29.2673	27.9576	29.4635	28.0035	Q5DQJ3;Q3UCD2;Q3UBZ3;P47754;D6RCW7;A0A0N4SVM0;Q3U7G3	Q5DQJ3;Q3UCD2;Q3UBZ3;P47754;D6RCW7;A0A0N4SVM0;Q3U7G3	9;9;9;9;7;5;5	9;9;9;9;7;5;5	7;7;7;7;6;4;4	F-actin-capping protein subunit alpha-2	Capza2	tr|Q5DQJ3|Q5DQJ3_MOUSE Capping protein (Actin filament) muscle Z-line, alpha 2, isoform CRA_c OS=Mus musculus GN=Capza2 PE=1 SV=1;tr|Q3UCD2|Q3UCD2_MOUSE Putative uncharacterized protein OS=Mus musculus GN=Capza2 PE=2 SV=1;tr|Q3UBZ3|Q3UBZ3_MOUSE Putative un	41.6	41.6	32.2	19123000000	450670000	39833000	1325800000	1046300000	966340000	107240000	0	0	1487700000	337430000	1381100000	463830000	1653000000	250490000	2476600000	470810000	1531000000	100450000	1354300000	27361000	1168100000
Carkd	32.7747	31.7262	33.0002	31.6313	32.4798	31.6434	32.7219	31.7722	32.6527	31.6388	32.4138	32.0265	32.7233	31.4918	32.6669	30.5298	J3QMM7;K3W4M4;Q9CZ42-3;Q9CZ42;J3QN06;J3QPU6	J3QMM7;K3W4M4;Q9CZ42-3;Q9CZ42;J3QN06	13;13;13;13;11;3	13;13;13;13;11;3	1;1;1;1;1;1	ATP-dependent (S)-NAD(P)H-hydrate dehydratase	Carkd	tr|J3QMM7|J3QMM7_MOUSE ATP-dependent (S)-NAD(P)H-hydrate dehydratase OS=Mus musculus GN=Carkd PE=1 SV=1;tr|K3W4M4|K3W4M4_MOUSE ATP-dependent (S)-NAD(P)H-hydrate dehydratase OS=Mus musculus GN=Carkd PE=1 SV=1;sp|Q9CZ42-3|NNRD_MOUSE Isoform 3 of ATP-dependen	62.4	62.4	3.1	196100000000	1702100000	3853600000	10146000000	3347300000	12315000000	3962300000	126490000	77396000	22989000000	7209700000	24320000000	6933800000	8503000000	6173600000	19091000000	8131800000	10087000000	8886200000	5649800000	8338400000	7378100000
Cars2	27.7434	27.4802	27.7311	28.2526	27.7876	27.5584	28.0431	27.0525	27.5046	25.5608	27.3511	27.2734	27.8968	27.0282	27.8002	25.4268	G3X975;Q8BYM8;A0A1B0GR87;Q9CX12;Q8BY51;Q8BW29;A0A1B0GSP2;A0A1B0GSW7;A0A1B0GRF1;Q9CWJ0	G3X975;Q8BYM8	13;13;5;5;5;5;3;3;2;2	13;13;5;5;5;5;3;3;2;2	13;13;5;5;5;5;3;3;2;2	Probable cysteine--tRNA ligase, mitochondrial	Cars2	tr|G3X975|G3X975_MOUSE MCG11180, isoform CRA_a OS=Mus musculus GN=Cars2 PE=1 SV=1;sp|Q8BYM8|SYCM_MOUSE Probable cysteine--tRNA ligase, mitochondrial OS=Mus musculus GN=Cars2 PE=1 SV=2	29.7	29.7	29.7	6886600000	321800000	115750000	58548000	254150000	440130000	37833000	0	0	683390000	162340000	570390000	323410000	398640000	304780000	689470000	320680000	369140000	224500000	199890000	277960000	345740000
Cat	33.4038	30.2237	33.2326	29.5702	32.9037	27.803	33.1509	28.614	32.7333	26.2667	32.8974	29.1671	32.766	30.0757	33.4106	28.3039	P24270;Q3UF58;Q8C6E3;Q3UZE7;Q542K4;Q91XI2;Q3TVZ1;A2AL20	P24270;Q3UF58;Q8C6E3;Q3UZE7;Q542K4;Q91XI2;Q3TVZ1	28;27;27;27;26;25;25;10	28;27;27;27;26;25;25;10	28;27;27;27;26;25;25;10	Catalase	Cat	sp|P24270|CATA_MOUSE Catalase OS=Mus musculus GN=Cat PE=1 SV=4;tr|Q3UF58|Q3UF58_MOUSE Catalase OS=Mus musculus GN=Cat PE=2 SV=1;tr|Q8C6E3|Q8C6E3_MOUSE Catalase OS=Mus musculus GN=Cat PE=2 SV=1;tr|Q3UZE7|Q3UZE7_MOUSE Catalase OS=Mus musculus GN=Cat PE=2 SV=	72.3	72.3	72.3	138350000000	2785400000	3213900000	2945300000	1074200000	1652000000	390890000	0	0	17102000000	1080000000	13450000000	1119100000	5250400000	309690000	11394000000	690880000	56284000000	247750000	3728500000	588040000	4140500000
Cbr2	27.2208	24.5706	27.1101	24.8843	28.4805	23.9045	27.1857	23.9996	28.3563	25.9892	27.4451	23.9288	28.7214	25.9968	28.913	26.0713	Q542P5;P08074;F6YNX9	Q542P5;P08074;F6YNX9	8;8;4	8;8;4	8;8;4	Carbonyl reductase [NADPH] 2	Cbr2	tr|Q542P5|Q542P5_MOUSE Carbonyl reductase 2, isoform CRA_b OS=Mus musculus GN=Cbr2 PE=1 SV=1;sp|P08074|CBR2_MOUSE Carbonyl reductase [NADPH] 2 OS=Mus musculus GN=Cbr2 PE=1 SV=1;tr|F6YNX9|F6YNX9_MOUSE Carbonyl reductase [NADPH] 2 (Fragment) OS=Mus musculus	43.4	43.4	43.4	5206700000	202540000	146460000	314770000	37004000	216980000	0	0	27080000	602550000	72239000	444630000	54314000	519080000	0	518220000	68425000	354380000	0	178190000	0	535990000
Cbr3	28.6043	23.745	28.4127	24.2784	27.4665	24.7798	28.241	24.5924	27.6928	25.8849	27.4386	23.6963	27.4566	25.1496	28.0177	23.4585	Q8K354	Q8K354	11	10	10	Carbonyl reductase [NADPH] 3	Cbr3	sp|Q8K354|CBR3_MOUSE Carbonyl reductase [NADPH] 3 OS=Mus musculus GN=Cbr3 PE=1 SV=1	53.8	50.9	50.9	5960600000	122790000	296600000	51424000	0	554440000	82445000	0	0	1640600000	23885000	1085800000	28507000	249200000	62555000	837720000	0	247400000	0	113220000	0	138860000
Cbx1	27.4987	27.4538	27.0645	24.6776	27.4841	25.1822	27.2029	23.7689	27.6225	24.4373	27.1594	23.989	27.2899	25.0604	27.6411	27.3689	P83917;Q7TPM0;Q9CYJ8	P83917;Q7TPM0;Q9CYJ8	5;3;3	4;2;2	4;2;2	Chromobox protein homolog 1	Cbx1	sp|P83917|CBX1_MOUSE Chromobox protein homolog 1 OS=Mus musculus GN=Cbx1 PE=1 SV=1;tr|Q7TPM0|Q7TPM0_MOUSE Cbx1 protein OS=Mus musculus GN=Cbx1 PE=1 SV=1;tr|Q9CYJ8|Q9CYJ8_MOUSE Chromobox homolog 1 (Drosophila HP1 beta), isoform CRA_a OS=Mus musculus GN=Cbx1	41.1	32.4	32.4	3393400000	25924000	304560000	56267000	0	0	0	0	0	462940000	208700000	345020000	0	394440000	0	313630000	74229000	386200000	0	222730000	0	179420000
Cbx3	30.1125	28.7487	29.1878	27.3889	30.8667	26.9778	29.9278	25.5233	30.8906	24.8591	30.2593	24.5921	30.0718	27.5171	30.5077	29.8254	Q9DCC5;Q32P00;I6L9I7;P23198;D3Z313;D3Z1A9	Q9DCC5;Q32P00;I6L9I7;P23198	8;8;7;7;3;2	7;7;6;6;3;2	6;6;5;5;3;2	Chromobox protein homolog 3	Cbx3	tr|Q9DCC5|Q9DCC5_MOUSE Cbx3 protein OS=Mus musculus GN=Cbx3 PE=1 SV=1;tr|Q32P00|Q32P00_MOUSE Chromobox homolog 3 (Drosophila HP1 gamma) OS=Mus musculus GN=Cbx3 PE=2 SV=1;tr|I6L9I7|I6L9I7_MOUSE Cbx3 protein OS=Mus musculus GN=Cbx3 PE=2 SV=1;sp|P23198|CBX3_M	52.5	45.9	37.2	23992000000	533680000	646370000	221760000	414810000	0	0	0	0	4546600000	669090000	3047400000	338150000	2929100000	118900000	2472000000	0	2685500000	0	1042800000	0	1040100000
Cbx5	30.5433	27.0095	30.1262	27.427	29.6523	26.9248	28.9839	24.4095	29.3492	23.8954	28.7036	27.5609	28.7148	27.1456	28.9052	27.9902	Q61686;D3Z0U2	Q61686	9;1	9;1	8;1	Chromobox protein homolog 5	Cbx5	sp|Q61686|CBX5_MOUSE Chromobox protein homolog 5 OS=Mus musculus GN=Cbx5 PE=1 SV=1	51.8	51.8	45.5	15692000000	171210000	0	482660000	210670000	0	0	0	0	4735800000	163240000	3405400000	206850000	1328000000	97403000	1289800000	51772000	935140000	76560000	542040000	175650000	421710000
Ccar1	29.2256	24.3555	28.443	24.0196	29.2476	26.0173	28.8671	22.8924	29.469	25.807	28.272	25.0727	28.2176	25.3348	28.8011	28.4351	Q8CH18-3;Q8CH18;Q8CH18-2	Q8CH18-3;Q8CH18	19;19;5	19;19;5	19;19;5	Cell division cycle and apoptosis regulator protein 1	Ccar1	sp|Q8CH18-3|CCAR1_MOUSE Isoform 3 of Cell division cycle and apoptosis regulator protein 1 OS=Mus musculus GN=Ccar1;sp|Q8CH18|CCAR1_MOUSE Cell division cycle and apoptosis regulator protein 1 OS=Mus musculus GN=Ccar1 PE=1 SV=1	22.5	22.5	22.5	10075000000	24664000	236960000	528320000	114280000	112270000	205790000	206110000	9782000	2326200000	0	1284100000	68068000	974450000	35071000	1583300000	0	804100000	0	288670000	87717000	291010000
Ccar2	29.7932	25.499	30.0817	23.5909	30.012	24.5917	29.2176	25.071	29.5862	29.7145	28.7931	25.4449	29.0638	24.07	29.2479	26.7192	Q8VDP4	Q8VDP4	22	22	22	Cell cycle and apoptosis regulator protein 2	Ccar2	sp|Q8VDP4|CCAR2_MOUSE Cell cycle and apoptosis regulator protein 2 OS=Mus musculus GN=Ccar2 PE=1 SV=2	31.8	31.8	31.8	18530000000	446530000	483450000	742640000	574810000	326040000	104590000	0	0	3928900000	73428000	2502600000	57747000	1292200000	46841000	2563100000	154710000	1074800000	1679900000	449100000	206550000	438370000
Ccbl2	29.5422	25.1122	28.9031	24.8872	29.8188	25.6907	29.2905	25.9333	28.8509	24.7203	29.6735	23.9693	30.1841	25.5185	30.2098	23.7119	Q71RI9-2;Q71RI9;A0A0G2JGE1;D6RJ70	Q71RI9-2;Q71RI9	14;14;6;2	14;14;6;2	14;14;6;2	Kynurenine--oxoglutarate transaminase 3	Ccbl2	sp|Q71RI9-2|KAT3_MOUSE Isoform 2 of Kynurenine--oxoglutarate transaminase 3 OS=Mus musculus GN=Kyat3;sp|Q71RI9|KAT3_MOUSE Kynurenine--oxoglutarate transaminase 3 OS=Mus musculus GN=Kyat3 PE=1 SV=1	40	40	40	14787000000	0	190710000	703700000	518080000	260820000	976210000	56333000	0	2131100000	48608000	1521400000	0	1280400000	0	2204800000	0	631360000	0	850350000	0	1057400000
Ccdc115	27.7596	24.3582	27.6934	24.3561	27.9857	22.7043	28.1446	24.3435	28.3682	26.9274	28.2166	23.8534	28.5931	24.9124	27.9147	27.5209	Q8VE99;Q9D6T3	Q8VE99;Q9D6T3	7;4	7;4	7;4	Coiled-coil domain-containing protein 115	Ccdc115	sp|Q8VE99|CC115_MOUSE Coiled-coil domain-containing protein 115 OS=Mus musculus GN=Ccdc115 PE=1 SV=1;tr|Q9D6T3|Q9D6T3_MOUSE Putative uncharacterized protein OS=Mus musculus GN=Ccdc115 PE=2 SV=1	48.3	48.3	48.3	5360800000	71974000	79779000	315430000	0	0	0	0	0	791750000	19414000	920600000	27111000	456000000	0	1003700000	0	564200000	93593000	153060000	0	409080000
Ccdc134	29.2476	25.0249	29.0667	24.5284	28.9926	25.2386	29.2405	23.9861	29.0087	24.6911	28.1333	23.6413	29.1411	24.1661	28.9573	24.75	Q8C7V8;Q3V212;Q8C7V8-2;Q8CED1	Q8C7V8;Q3V212;Q8C7V8-2;Q8CED1	7;6;6;4	7;6;6;4	7;6;6;4	Coiled-coil domain-containing protein 134	Ccdc134	sp|Q8C7V8|CC134_MOUSE Coiled-coil domain-containing protein 134 OS=Mus musculus GN=Ccdc134 PE=1 SV=1;tr|Q3V212|Q3V212_MOUSE Putative uncharacterized protein OS=Mus musculus GN=Ccdc134 PE=2 SV=1;sp|Q8C7V8-2|CC134_MOUSE Isoform 2 of Coiled-coil domain-contai	37.6	37.6	37.6	9819100000	273150000	233980000	427080000	85013000	0	54365000	81005000	0	2172100000	78549000	2011100000	0	738090000	0	1088300000	0	722210000	0	231780000	0	546530000
Ccdc47	30.1615	23.8272	30.8976	23.7286	29.8579	25.3945	29.5637	25.3738	29.3176	24.4855	29.5826	24.5382	29.99	24.896	30.106	26.7893	Q0VBU4;Q9D024;Q9D024-2;F7C265;Q9D024-3;B1AR93	Q0VBU4;Q9D024;Q9D024-2;F7C265	19;19;18;10;9;3	19;19;18;10;9;3	19;19;18;10;9;3	Coiled-coil domain-containing protein 47	Ccdc47	tr|Q0VBU4|Q0VBU4_MOUSE Coiled-coil domain containing 47 OS=Mus musculus GN=Ccdc47 PE=2 SV=1;sp|Q9D024|CCD47_MOUSE Coiled-coil domain-containing protein 47 OS=Mus musculus GN=Ccdc47 PE=1 SV=2;sp|Q9D024-2|CCD47_MOUSE Isoform 2 of Coiled-coil domain-containin	40.4	40.4	40.4	22138000000	394310000	164930000	1676500000	659080000	507830000	561710000	90270000	0	3868000000	0	4312200000	515030000	1337100000	0	3024100000	47822000	916360000	0	875160000	38222000	1088700000
Ccdc51	27.6354	24.6242	27.6168	24.9233	27.9328	23.3558	27.7188	22.8661	27.7381	24.7912	27.8083	24.399	28.3295	25.54	28.1605	23.8876	Q3URS9-2;Q3URS9	Q3URS9-2;Q3URS9	10;10	10;10	10;10	Coiled-coil domain-containing protein 51	Ccdc51	sp|Q3URS9-2|CCD51_MOUSE Isoform 2 of Coiled-coil domain-containing protein 51 OS=Mus musculus GN=Ccdc51;sp|Q3URS9|CCD51_MOUSE Coiled-coil domain-containing protein 51 OS=Mus musculus GN=Ccdc51 PE=1 SV=1	30.7	30.7	30.7	4031900000	358350000	35862000	0	0	173310000	72474000	0	0	411340000	0	293750000	0	423100000	0	650500000	0	310130000	0	246910000	0	286780000
Ccdc90b	28.7629	27.593	28.841	27.1138	29.6197	23.6598	29.0991	24.1506	29.6625	25.8788	30.1484	27.0783	29.2685	27.7015	30.2179	27.6514	Q8C3X2;Q8C3X2-2	Q8C3X2;Q8C3X2-2	12;10	12;10	12;10	Coiled-coil domain-containing protein 90B, mitochondrial	Ccdc90b	sp|Q8C3X2|CC90B_MOUSE Coiled-coil domain-containing protein 90B, mitochondrial OS=Mus musculus GN=Ccdc90b PE=1 SV=1;sp|Q8C3X2-2|CC90B_MOUSE Isoform 2 of Coiled-coil domain-containing protein 90B, mitochondrial OS=Mus musculus GN=Ccdc90b	51.6	51.6	51.6	12850000000	193120000	0	68365000	61074000	425410000	0	0	0	1758200000	237840000	1103200000	221500000	1432300000	48621000	1573300000	99717000	973030000	28657000	1072700000	94881000	1110300000
Cd2bp2	27.1533	24.5803	25.3011	25.4186	27.2151	24.3869	24.7616	25.0708	28.1116	24.4779	26.848	23.8323	27.2736	25.3216	27.1594	25.7379	Q3U4A3;Q69ZP6;Q9CWK3;A0A0U1RP07;A0A0U1RNG1;A0A0U1RPR4;A0A0U1RNN2	Q3U4A3;Q69ZP6;Q9CWK3	5;5;5;2;2;1;1	5;5;5;2;2;1;1	5;5;5;2;2;1;1	CD2 antigen cytoplasmic tail-binding protein 2	Cd2bp2	tr|Q3U4A3|Q3U4A3_MOUSE Putative uncharacterized protein OS=Mus musculus GN=Cd2bp2 PE=2 SV=1;tr|Q69ZP6|Q69ZP6_MOUSE MKIAA1178 protein (Fragment) OS=Mus musculus GN=Cd2bp2 PE=2 SV=1;sp|Q9CWK3|CD2B2_MOUSE CD2 antigen cytoplasmic tail-binding protein 2 OS=Mus	15.8	15.8	15.8	2192900000	0	130670000	0	0	0	0	0	0	479900000	0	139400000	0	275600000	0	212510000	0	379540000	0	105640000	0	147020000
Cdc37	28.5735	27.8999	28.0714	26.986	28.1899	26.4516	27.5823	27.2115	28.1566	23.8672	28.1143	23.879	27.9829	27.0992	27.071	24.9637	Q61081	Q61081	7	7	7	Hsp90 co-chaperone Cdc37;Hsp90 co-chaperone Cdc37, N-terminally processed	Cdc37	sp|Q61081|CDC37_MOUSE Hsp90 co-chaperone Cdc37 OS=Mus musculus GN=Cdc37 PE=1 SV=1	23.7	23.7	23.7	8134200000	401600000	603590000	185240000	0	0	0	0	0	959020000	459100000	486040000	336540000	460550000	317520000	546580000	1220400000	262760000	716460000	232420000	258500000	238570000
Cdc42bpb	32.3407	31.1502	31.7962	33.4244	31.1235	32.8145	30.882	31.1601	31.2907	24.7437	25.0724	25.3469	31.5905	25.74	30.2338	25.1314	B2RQQ7;Q7TT50;B9EI26;Q8BYW1-2;Q8BYW1-3;Q8BYW1	B2RQQ7;Q7TT50	8;8;1;1;1;1	8;8;1;1;1;1	8;8;1;1;1;1	Non-specific serine/threonine protein kinase;Serine/threonine-protein kinase MRCK beta	Cdc42bpb	tr|B2RQQ7|B2RQQ7_MOUSE CDC42 binding protein kinase beta OS=Mus musculus GN=Cdc42bpb PE=2 SV=1;sp|Q7TT50|MRCKB_MOUSE Serine/threonine-protein kinase MRCK beta OS=Mus musculus GN=Cdc42bpb PE=1 SV=2	4.3	4.3	4.3	180610000000	50768000	72026000	0	4404700000	24344000000	3232600000	0	171660000	3946100000	13768000000	5615200000	23552000000	1184100000	20533000000	3861100000	19415000000	1582100000	29364000000	1250500000	13693000000	1036600000
Cdc5l	28.8531	24.872	28.1513	24.6099	28.3784	25.8484	28.7219	23.4142	29.088	24.3721	27.5011	26.323	27.8303	26.2457	28.0891	25.1375	Q3UCF2;Q6A068;Q05DT4	Q3UCF2;Q6A068	14;14;2	14;14;2	14;14;2	Cell division cycle 5-like protein	Cdc5l	tr|Q3UCF2|Q3UCF2_MOUSE MCG18249, isoform CRA_a OS=Mus musculus GN=Cdc5l PE=1 SV=1;sp|Q6A068|CDC5L_MOUSE Cell division cycle 5-like protein OS=Mus musculus GN=Cdc5l PE=1 SV=2	27.3	27.3	27.3	7588300000	258570000	283600000	547660000	487890000	198030000	0	0	0	1154600000	61746000	977740000	36347000	512240000	11081000	846790000	0	734850000	44806000	263150000	50761000	313080000
Cdh1	29.0314	24.7251	28.9629	24.8056	29.2052	24.7419	28.7752	25.4175	28.9601	24.9006	28.7314	23.103	28.7857	24.3875	29.1351	25.7736	Q4KML8;A0A0R4IZW5;P09803	Q4KML8;A0A0R4IZW5;P09803	9;9;9	9;9;9	9;9;9	Cadherin-1;E-Cad/CTF1;E-Cad/CTF2;E-Cad/CTF3	Cdh1	tr|Q4KML8|Q4KML8_MOUSE Cadherin 1, isoform CRA_a OS=Mus musculus GN=Cdh1 PE=2 SV=1;tr|A0A0R4IZW5|A0A0R4IZW5_MOUSE Cadherin 1, isoform CRA_b OS=Mus musculus GN=Cdh1 PE=1 SV=1;sp|P09803|CADH1_MOUSE Cadherin-1 OS=Mus musculus GN=Cdh1 PE=1 SV=1	13.7	13.7	13.7	9158700000	89536000	246210000	464760000	0	0	447310000	0	0	1751300000	121410000	1393600000	0	676950000	0	1269200000	0	519890000	58313000	604760000	0	619190000
Cdh16	25.1542	25.5749	23.716	24.4428	25.2916	24.2636	25.07	24.8956	25.1108	24.0941	25.1297	23.6558	25.3806	23.5899	26.3879	24.4222	Q8C730;Q546A8;O88338;Q3TPA4	Q8C730;Q546A8;O88338;Q3TPA4	2;2;2;1	2;2;2;1	2;2;2;1	Cadherin-16	Cdh16	tr|Q8C730|Q8C730_MOUSE Putative uncharacterized protein OS=Mus musculus GN=Cdh16 PE=2 SV=1;tr|Q546A8|Q546A8_MOUSE Cadherin 16 OS=Mus musculus GN=Cdh16 PE=1 SV=1;sp|O88338|CAD16_MOUSE Cadherin-16 OS=Mus musculus GN=Cdh16 PE=1 SV=1;tr|Q3TPA4|Q3TPA4_MOUSE Put	2.5	2.5	2.5	410320000	0	0	0	0	0	0	0	0	25711000	0	26957000	0	22508000	0	84960000	0	16008000	0	36956000	0	54646000
Cdipt	29.7576	23.2918	30.4703	23.7687	29.6405	24.3673	30.2019	24.4769	29.4484	24.386	28.8435	24.0572	28.9575	25.2163	29.6126	23.7683	A0A0U1RP13;Q8VDP6;A0A0U1RNI6;A0A0U1RPV3;A0A0U1RQ57;A0A0U1RP60;Q05BY1	A0A0U1RP13;Q8VDP6	5;5;2;2;2;1;1	5;5;2;2;2;1;1	5;5;2;2;2;1;1	CDP-diacylglycerol--inositol 3-phosphatidyltransferase	Cdipt	tr|A0A0U1RP13|A0A0U1RP13_MOUSE CDP-diacylglycerol--inositol 3-phosphatidyltransferase OS=Mus musculus GN=Cdipt PE=1 SV=1;sp|Q8VDP6|CDIPT_MOUSE CDP-diacylglycerol--inositol 3-phosphatidyltransferase OS=Mus musculus GN=Cdipt PE=1 SV=1	31.4	31.4	31.4	16611000000	0	0	0	556900000	0	0	0	854990000	2254500000	135970000	3578800000	249920000	831250000	225320000	3906000000	0	769120000	204030000	919700000	123890000	501140000
Cdk5rap3	28.6006	24.4976	28.4321	23.2997	29.1592	24.8358	28.027	25.3289	29.4588	25.9639	28.821	24.3627	28.8997	26.6509	28.556	27.5653	Q3TLJ5;Q99LM2;Q3TSS9;Q3U506;A2A6D9;F2Z486;B0QZI8;D6RJ46;A2A6E1;A2A6E0;D6RII4	Q3TLJ5;Q99LM2;Q3TSS9;Q3U506	16;16;14;14;5;5;5;4;3;2;1	16;16;14;14;5;5;5;4;3;2;1	15;15;13;13;5;5;5;4;3;2;1	CDK5 regulatory subunit-associated protein 3	Cdk5rap3	tr|Q3TLJ5|Q3TLJ5_MOUSE Putative uncharacterized protein OS=Mus musculus GN=Cdk5rap3 PE=2 SV=1;sp|Q99LM2|CK5P3_MOUSE CDK5 regulatory subunit-associated protein 3 OS=Mus musculus GN=Cdk5rap3 PE=1 SV=1;tr|Q3TSS9|Q3TSS9_MOUSE Putative uncharacterized protein (	39.4	39.4	38	9311300000	286400000	106760000	124960000	304610000	0	0	0	54194000	2219000000	48102000	1689100000	50717000	685640000	35229000	1346900000	33340000	713830000	168110000	318370000	0	384320000
Cdo1	27.8346	24.5738	27.4241	24.5907	28.2488	25.2272	27.3103	25.9407	27.7266	24.2534	27.7504	23.0705	27.2465	24.4731	27.669	24.4583	P60334	P60334	3	3	3	Cysteine dioxygenase type 1	Cdo1	sp|P60334|CDO1_MOUSE Cysteine dioxygenase type 1 OS=Mus musculus GN=Cdo1 PE=1 SV=1	12	12	12	14618000000	1660700000	562470000	0	0	0	0	0	0	801690000	880910000	546840000	1021900000	526360000	1045000000	409310000	1750600000	265290000	2075000000	275760000	1311300000	261500000
Celf1	29.4305	27.5068	29.4685	24.1771	29.628	25.398	29.2293	24.0376	29.3602	25.4022	29.1629	24.9238	29.0913	25.8096	29.2931	24.5076	A0A0R4J0T5;P28659-2;P28659-3;P28659;P28659-4	A0A0R4J0T5;P28659-2;P28659-3;P28659;P28659-4	10;10;10;10;10	10;10;10;10;10	9;9;9;9;9	CUGBP Elav-like family member 1	Celf1	tr|A0A0R4J0T5|A0A0R4J0T5_MOUSE CUG triplet repeat, RNA binding protein 1, isoform CRA_b OS=Mus musculus GN=Celf1 PE=1 SV=1;sp|P28659-2|CELF1_MOUSE Isoform 2 of CUGBP Elav-like family member 1 OS=Mus musculus GN=Celf1;sp|P28659-3|CELF1_MOUSE Isoform 3 of CU	18.5	18.5	16.4	12663000000	0	416800000	702870000	487080000	324560000	124090000	32704000	28107000	2096400000	92452000	2001200000	0	1216400000	0	1810700000	0	1032000000	0	613860000	0	624250000
Ces1c	24.3341	25.1964	27.6899	24.3467	26.0967	26.2121	25.8714	23.955	25.9289	23.4126	26.3385	23.833	24.5484	24.8597	25.7433	23.87	P23953;D3Z5G7;Q5FWH4;E9PYP1	P23953	11;5;1;1	8;3;0;0	8;3;0;0	Carboxylesterase 1C	Ces1c	sp|P23953|EST1C_MOUSE Carboxylesterase 1C OS=Mus musculus GN=Ces1c PE=1 SV=4	28.2	22.7	22.7	2574400000	117880000	114100000	0	213750000	35048000	46718000	29621000	0	165470000	92193000	569180000	151980000	100900000	136440000	227670000	30496000	57784000	52197000	116010000	0	137830000
Ces1f	27.9123	24.9802	28.6537	25.5673	27.5167	23.9254	28.3962	24.6494	27.3821	24.6753	27.9805	24.5025	28.831	24.8643	28.9933	25.1453	Q91WU0;Q924V7;D3Z298	Q91WU0;Q924V7	12;6;2	11;6;1	8;4;0	Carboxylic ester hydrolase	Ces1f	sp|Q91WU0|CES1F_MOUSE Carboxylesterase 1F OS=Mus musculus GN=Ces1f PE=1 SV=1;tr|Q924V7|Q924V7_MOUSE Carboxylic ester hydrolase (Fragment) OS=Mus musculus GN=Ces1f PE=2 SV=1	29.4	28.2	21.2	6013900000	0	0	0	124450000	271750000	0	0	36126000	752760000	78859000	1346000000	35816000	311530000	0	1065900000	213820000	258890000	16876000	283730000	0	339320000
Cetn2	23.2848	22.4179	24.8287	24.4155	28.4835	24.5352	24.8955	25.0615	28.3985	24.1027	28.9181	22.5505	27.537	23.3914	28.5129	24.8208	Z4YJH1;Q9R1K9;B1AUQ7;Q8K4K1-3	Z4YJH1;Q9R1K9;B1AUQ7	10;10;8;1	8;8;6;1	7;7;5;0	Centrin-2	Cetn2	tr|Z4YJH1|Z4YJH1_MOUSE Centrin-2 OS=Mus musculus GN=Cetn2 PE=1 SV=1;sp|Q9R1K9|CETN2_MOUSE Centrin-2 OS=Mus musculus GN=Cetn2 PE=1 SV=1;tr|B1AUQ7|B1AUQ7_MOUSE Centrin-2 (Fragment) OS=Mus musculus GN=Cetn2 PE=1 SV=1	68.1	57.7	53.4	5850800000	115690000	0	0	0	0	220880000	0	0	151040000	228120000	680390000	341620000	403410000	280660000	228170000	0	343170000	390640000	430570000	317670000	160910000
Cetn3	27.5489	23.6225	26.951	25.2574	27.5199	23.9176	27.1888	25.4302	26.5886	24.6788	28.0192	22.2875	25.7534	24.6922	28.1628	23.7308	Q9D046;Q9CYN1;Q545L8;O35648	Q9D046;Q9CYN1;Q545L8;O35648	3;3;3;3	3;3;3;3	3;3;3;3	Centrin-3	Cetn3	tr|Q9D046|Q9D046_MOUSE Putative uncharacterized protein OS=Mus musculus GN=Cetn3 PE=2 SV=1;tr|Q9CYN1|Q9CYN1_MOUSE Putative uncharacterized protein OS=Mus musculus GN=Cetn3 PE=2 SV=1;tr|Q545L8|Q545L8_MOUSE Centrin 3 OS=Mus musculus GN=Cetn3 PE=1 SV=1;sp|O35	23.4	23.4	23.4	3139600000	359200000	0	0	0	0	0	0	0	466390000	0	425830000	0	243140000	0	503050000	0	237980000	38023000	166870000	0	112790000
Cgn	27.3518	26.8257	27.1123	24.883	27.2117	25.8287	27.2584	23.6146	27.4724	24.5559	27.2052	24.3381	27.2391	23.92	27.2096	26.9699	D3YUW7;E9QMC1;P59242-2;P59242;Q32NZ7;A0A0G2JFG0;A0A0G2JEK8;Q5PPR0	D3YUW7;E9QMC1;P59242-2;P59242;Q32NZ7	10;10;9;9;5;2;2;2	10;10;9;9;5;2;2;2	10;10;9;9;5;2;2;2	Cingulin	Cgn	tr|D3YUW7|D3YUW7_MOUSE Cingulin OS=Mus musculus GN=Cgn PE=1 SV=1;tr|E9QMC1|E9QMC1_MOUSE Cingulin OS=Mus musculus GN=Cgn PE=1 SV=1;sp|P59242-2|CING_MOUSE Isoform 2 of Cingulin OS=Mus musculus GN=Cgn;sp|P59242|CING_MOUSE Cingulin OS=Mus musculus GN=Cgn PE=1	8.5	8.5	8.5	3206200000	116800000	0	0	45976000	0	0	0	0	657150000	51065000	634500000	11043000	308980000	6848300	433830000	61686000	322040000	0	107020000	10896000	92292000
Chchd10	28.6497	28.3004	29.3009	27.669	29.55	27.1331	29.1726	25.3111	29.5516	26.3058	29.952	28.1028	29.7987	24.5749	30.2241	27.4495	Q2V056;Q8BW15;Q7TNL9	Q2V056;Q8BW15;Q7TNL9	2;2;2	2;2;2	2;2;2		Chchd10	tr|Q2V056|Q2V056_MOUSE Putative uncharacterized protein OS=Mus musculus GN=Chchd10 PE=2 SV=1;tr|Q8BW15|Q8BW15_MOUSE Putative uncharacterized protein OS=Mus musculus GN=Chchd10 PE=2 SV=1;tr|Q7TNL9|Q7TNL9_MOUSE Coiled-coil-helix-coiled-coil-helix domain cont	25.5	25.5	25.5	15610000000	0	0	1966200000	200650000	15454000	0	0	0	1234100000	1105000000	1775000000	632040000	1121400000	333520000	1538300000	44270000	1017300000	58732000	1015700000	510740000	945280000
Chchd4	30.0457	27.446	30.3272	27.563	30.566	26.8637	30.4843	26.4047	30.88	25.7801	30.8566	27.2751	31.0979	28.2475	31.1523	29.3909	Q8VEA4	Q8VEA4	3	3	3	Mitochondrial intermembrane space import and assembly protein 40	Chchd4	sp|Q8VEA4|MIA40_MOUSE Mitochondrial intermembrane space import and assembly protein 40 OS=Mus musculus GN=Chchd4 PE=1 SV=1	36.7	36.7	36.7	29212000000	682500000	1475000000	0	0	0	0	0	0	3109200000	523190000	3516600000	638210000	2282300000	388590000	3941500000	277300000	2477500000	114360000	2120500000	459820000	2204600000
Chchd5	28.7915	26.6476	29.0422	28.1079	30.1933	24.6187	29.5586	27.3912	30.083	24.9636	30.1477	27.2314	30.0095	26.9776	30.3679	27.9079	Q52KC5;Q9CQP3	Q52KC5;Q9CQP3	6;6	6;6	6;6	Coiled-coil-helix-coiled-coil-helix domain-containing protein 5	Chchd5	tr|Q52KC5|Q52KC5_MOUSE Coiled-coil-helix-coiled-coil-helix domain containing 5 OS=Mus musculus GN=Chchd5 PE=1 SV=1;sp|Q9CQP3|CHCH5_MOUSE Coiled-coil-helix-coiled-coil-helix domain-containing protein 5 OS=Mus musculus GN=Chchd5 PE=1 SV=1	72.7	72.7	72.7	17888000000	80238000	1030700000	41875000	0	0	0	0	0	2027700000	247530000	2337300000	306230000	1435100000	106460000	2001300000	259660000	1474500000	1267200000	1041600000	112930000	1196700000
Chd4	31.3694	23.9509	30.0178	23.5734	30.1263	25.0962	30.1599	23.8325	30.4902	27.2923	28.9915	27.8855	29.1805	23.6477	29.8861	25.2472	E9QAS4;E9QAS5;Q5DTP7;Q6PDQ2;Q99JM0;Q8BM83;Q3U582;Q3UFM8;E9PYU4;E9PYL1;A2A8L1;F6WR45;F7C528;E9Q614;B1AR17;Q8BL30;Q3ULG0;Q6IQY9;Q4QQN1;F6V4V3;Q8K0T3	E9QAS4;E9QAS5;Q5DTP7;Q6PDQ2;Q99JM0	38;38;38;38;22;15;14;11;11;11;11;7;7;7;7;3;3;2;2;1;1	38;38;38;38;22;15;14;11;11;11;11;7;7;7;7;3;3;2;2;1;1	38;38;38;38;22;15;14;11;11;11;11;7;7;7;7;3;3;2;2;1;1	Chromodomain-helicase-DNA-binding protein 4	Chd4	tr|E9QAS4|E9QAS4_MOUSE Chromodomain-helicase-DNA-binding protein 4 OS=Mus musculus GN=Chd4 PE=1 SV=1;tr|E9QAS5|E9QAS5_MOUSE Chromodomain-helicase-DNA-binding protein 4 OS=Mus musculus GN=Chd4 PE=1 SV=1;tr|Q5DTP7|Q5DTP7_MOUSE MKIAA4075 protein (Fragment) OS	24.7	24.7	24.7	24896000000	511580000	1452800000	535040000	349420000	496940000	293830000	365100000	188410000	5686500000	0	3545600000	0	1879400000	0	3453400000	0	2168800000	54358000	632050000	195240000	801110000
Chdh	32.6323	31.8946	33.027	32.5376	32.6036	32.3972	33.0546	32.5671	32.1097	32.6972	32.9265	32.7458	33.4476	31.2496	33.8892	30.575	Q8BJ64;Q8BIU1;Q8BY20	Q8BJ64;Q8BIU1	30;24;5	30;24;5	30;24;5	Choline dehydrogenase, mitochondrial	Chdh	sp|Q8BJ64|CHDH_MOUSE Choline dehydrogenase, mitochondrial OS=Mus musculus GN=Chdh PE=1 SV=1;tr|Q8BIU1|Q8BIU1_MOUSE Putative uncharacterized protein OS=Mus musculus GN=Chdh PE=2 SV=1	64.3	64.3	64.3	261360000000	6846000000	12593000000	9688600000	2760800000	7423800000	5400200000	420870000	775570000	17795000000	7845000000	28120000000	11161000000	10125000000	11706000000	23770000000	16419000000	6470700000	13926000000	8066000000	14503000000	13506000000
Cherp	28.9475	25.3335	28.4974	24.28	29.5962	23.6955	29.022	24.8162	28.678	24.5857	27.8093	25.1326	29.0767	23.9091	28.9111	28.1412	G5E8I8;Q8CGZ0;Q9CYM4	G5E8I8;Q8CGZ0	13;13;1	13;13;1	13;13;1	Calcium homeostasis endoplasmic reticulum protein	Cherp	tr|G5E8I8|G5E8I8_MOUSE Calcium homeostasis endoplasmic reticulum protein OS=Mus musculus GN=Cherp PE=1 SV=1;sp|Q8CGZ0|CHERP_MOUSE Calcium homeostasis endoplasmic reticulum protein OS=Mus musculus GN=Cherp PE=1 SV=1	18.4	18.4	18.4	9670300000	247260000	140110000	352280000	136280000	33488000	11645000	0	103390000	2206000000	37235000	1487700000	0	1298900000	51769000	1414000000	34005000	520610000	23148000	182750000	31580000	476040000
Chid1	31.9804	26.0464	32.1575	26.0705	31.0596	25.0801	31.9417	25.6167	30.9294	25.5379	30.5821	23.5346	31.0513	23.078	31.413	24.5205	A0A0R4J242;Q922Q9;A0A0R4J058;Q922Q9-2;D3YWG2;G8JL55;A0A1B0GSH5;Q9CRU8	A0A0R4J242;Q922Q9;A0A0R4J058;Q922Q9-2;D3YWG2;G8JL55;A0A1B0GSH5	16;16;12;12;11;10;8;7	16;16;12;12;11;10;8;7	16;16;12;12;11;10;8;7	Chitinase domain-containing protein 1	Chid1	tr|A0A0R4J242|A0A0R4J242_MOUSE Chitinase domain-containing protein 1 OS=Mus musculus GN=Chid1 PE=1 SV=1;sp|Q922Q9|CHID1_MOUSE Chitinase domain-containing protein 1 OS=Mus musculus GN=Chid1 PE=1 SV=1;tr|A0A0R4J058|A0A0R4J058_MOUSE Chitinase domain-containin	56.3	56.3	56.3	61737000000	477140000	2156400000	3185400000	703620000	1100700000	465870000	1800600000	47350000	13775000000	178100000	13512000000	328750000	3233800000	236280000	8841600000	173720000	2695500000	288950000	2056100000	33130000	2089600000
Chmp1a	28.4809	26.1802	28.0003	26.1332	28.3429	24.6224	28.7516	24.5896	28.5475	25.6561	28.6562	26.7436	28.9767	27.0483	29.0966	27.8648	Q921W0	Q921W0	5	5	5	Charged multivesicular body protein 1a	Chmp1a	sp|Q921W0|CHM1A_MOUSE Charged multivesicular body protein 1a OS=Mus musculus GN=Chmp1a PE=1 SV=1	22.4	22.4	22.4	7404900000	368710000	95820000	0	99659000	0	0	0	0	1116700000	100050000	841100000	150430000	391310000	17374000	1127100000	0	621710000	0	437370000	194370000	494290000
Chmp2a	27.334	23.9527	26.9497	25.7805	26.5759	24.5929	26.7099	23.0645	27.155	24.7388	26.8723	25.1968	27.2433	26.3482	27.421	26.1387	Q9DB34;A0A1B0GT75;A0A1B0GR63;A0A1B0GSH4	Q9DB34;A0A1B0GT75;A0A1B0GR63	3;2;2;1	3;2;2;1	3;2;2;1	Charged multivesicular body protein 2a	Chmp2a	sp|Q9DB34|CHM2A_MOUSE Charged multivesicular body protein 2a OS=Mus musculus GN=Chmp2a PE=1 SV=1;tr|A0A1B0GT75|A0A1B0GT75_MOUSE Charged multivesicular body protein 2a OS=Mus musculus GN=Chmp2a PE=4 SV=1;tr|A0A1B0GR63|A0A1B0GR63_MOUSE Charged multivesicular	10.4	10.4	10.4	2866600000	109270000	0	0	94709000	0	0	0	0	453830000	33740000	313330000	22719000	166810000	33234000	435070000	121100000	180890000	33558000	84205000	87260000	142950000
Chmp3	26.57	26.2797	24.1933	24.1616	27.1632	23.3914	26.4096	25.0675	27.3056	23.7311	28.2103	24.9333	27.4265	24.7409	27.3327	26.282	Q9CQ10;A0A0N4SVS3	Q9CQ10;A0A0N4SVS3	3;2	3;2	3;2	Charged multivesicular body protein 3	Chmp3	sp|Q9CQ10|CHMP3_MOUSE Charged multivesicular body protein 3 OS=Mus musculus GN=Chmp3 PE=1 SV=3;tr|A0A0N4SVS3|A0A0N4SVS3_MOUSE Charged multivesicular body protein 3 (Fragment) OS=Mus musculus GN=Chmp3 PE=1 SV=3	11.6	11.6	11.6	2147300000	0	58189000	0	183300000	15000000	0	0	0	285350000	0	105800000	0	174200000	50091000	156080000	0	218090000	0	335830000	0	179040000
Chmp4b	30.1691	28.0069	29.9553	27.6147	31.3387	27.8705	30.636	26.4711	31.76	24.7917	31.8908	27.7733	31.4902	29.0543	31.5383	30.1089	Q9D8B3;Q3TLQ5;Q9D7F7	Q9D8B3	13;1;1	13;1;1	13;1;1	Charged multivesicular body protein 4b	Chmp4b	sp|Q9D8B3|CHM4B_MOUSE Charged multivesicular body protein 4b OS=Mus musculus GN=Chmp4b PE=1 SV=2	71.9	71.9	71.9	37846000000	516830000	466210000	1284500000	0	0	0	0	0	2924400000	623700000	2027100000	274860000	5138000000	370290000	4871900000	209730000	4448000000	147270000	3859300000	721130000	2336200000
Chp1	29.784	26.2311	29.7013	25.6122	31.975	24.6459	31.1955	23.8097	31.8044	24.4766	31.6056	23.2947	30.7785	26.5083	31.8631	27.9503	B0R091;P61022;B0R092	B0R091;P61022	12;12;3	12;12;3	12;12;3	Calcineurin B homologous protein 1	Chp1	tr|B0R091|B0R091_MOUSE Calcineurin B homologous protein 1 OS=Mus musculus GN=Chp1 PE=1 SV=1;sp|P61022|CHP1_MOUSE Calcineurin B homologous protein 1 OS=Mus musculus GN=Chp1 PE=1 SV=2	62.8	62.8	62.8	40390000000	752710000	900790000	1502500000	30995000	0	0	0	0	5585000000	208450000	5242100000	159050000	4856900000	65848000	5379400000	41630000	3885300000	0	2867600000	30843000	2782800000
Cib1	26.8049	23.7938	27.5368	23.7433	27.039	25.3616	28.2316	24.1973	28.19	25.247	29.0784	23.7337	29.2009	23.6838	29.1164	24.0713	A0A0U1RPF3;Q9Z0F4;Q8C2K4;D3YY46;A0A0U1RNH3	A0A0U1RPF3;Q9Z0F4;Q8C2K4	5;5;3;2;1	5;5;3;2;1	5;5;3;2;1	Calcium and integrin-binding protein 1	Cib1	tr|A0A0U1RPF3|A0A0U1RPF3_MOUSE Calcium and integrin binding 1 (Calmyrin), isoform CRA_a OS=Mus musculus GN=Cib1 PE=1 SV=1;sp|Q9Z0F4|CIB1_MOUSE Calcium and integrin-binding protein 1 OS=Mus musculus GN=Cib1 PE=1 SV=3;tr|Q8C2K4|Q8C2K4_MOUSE Calcium and integ	36	36	36	5271100000	289820000	0	169550000	32875000	274720000	0	0	0	477030000	0	441280000	0	238670000	0	732830000	0	391480000	0	575950000	0	648350000
Cisd2	29.3773	26.8131	29.9114	25.9317	28.1664	23.5822	30.166	24.5249	28.3086	26.4505	27.6502	24.8371	29.007	26.5038	29.0531	24.9601	Q9CQB5;D3Z3X4	Q9CQB5;D3Z3X4	6;5	6;5	6;5	CDGSH iron-sulfur domain-containing protein 2	Cisd2	sp|Q9CQB5|CISD2_MOUSE CDGSH iron-sulfur domain-containing protein 2 OS=Mus musculus GN=Cisd2 PE=1 SV=1;tr|D3Z3X4|D3Z3X4_MOUSE CDGSH iron-sulfur domain-containing protein 2 OS=Mus musculus GN=Cisd2 PE=1 SV=1	47.4	47.4	47.4	12531000000	151140000	510840000	332700000	247610000	0	0	0	0	2289200000	167660000	2498500000	119660000	688150000	32313000	2751900000	55399000	507650000	209900000	250620000	74653000	479290000
Cisd3	24.6976	25.3716	25.4073	25.6081	26.505	23.381	25.8529	24.5208	26.5596	24.2395	26.5484	23.6064	26.5456	24.2019	26.4352	23.6508	Z4YKM2;B2RWE3;B3DFI8;B1AR13	Z4YKM2;B2RWE3;B3DFI8;B1AR13	4;4;4;4	4;4;4;4	4;4;4;4	CDGSH iron-sulfur domain-containing protein 3, mitochondrial	Cisd3	tr|Z4YKM2|Z4YKM2_MOUSE CDGSH iron-sulfur domain-containing protein 3, mitochondrial OS=Mus musculus GN=Cisd3 PE=1 SV=1;tr|B2RWE3|B2RWE3_MOUSE CDGSH iron sulfur domain 3 OS=Mus musculus GN=Cisd3 PE=1 SV=1;tr|B3DFI8|B3DFI8_MOUSE Cisd3 protein (Fragment) OS=M	30.4	30.4	30.4	7705400000	174940000	0	109760000	0	0	0	0	0	283800000	244970000	144210000	1900100000	192830000	428610000	309490000	961750000	148460000	521310000	110690000	1425600000	96378000
Ckap4	30.5827	29.0703	30.7342	28.852	30.1733	29.8628	30.6887	28.4794	29.8973	28.6617	30.5699	28.2135	30.3326	29.277	30.8731	29.2311	Q8BMK4	Q8BMK4	21	21	21	Cytoskeleton-associated protein 4	Ckap4	sp|Q8BMK4|CKAP4_MOUSE Cytoskeleton-associated protein 4 OS=Mus musculus GN=Ckap4 PE=1 SV=2	44.2	44.2	44.2	36931000000	849840000	1148200000	166620000	713980000	0	663670000	0	0	6035100000	979690000	6343800000	1126000000	1462600000	1824700000	5495900000	805390000	1177300000	557980000	1537700000	439600000	1241000000
Ckb	30.2581	29.9613	29.7476	29.0784	30.2464	27.4356	29.3807	27.9911	29.7255	27.9133	30.2033	23.7399	29.9047	29.587	30.8477	29.5412	Q04447	Q04447	15	14	14	Creatine kinase B-type	Ckb	sp|Q04447|KCRB_MOUSE Creatine kinase B-type OS=Mus musculus GN=Ckb PE=1 SV=1	58.8	58.8	58.8	27479000000	762460000	486780000	166410000	356710000	2080400000	264810000	0	0	4214900000	2220800000	1986400000	992590000	1748900000	240380000	1670200000	635720000	1103300000	567330000	1215100000	0	1013700000
Clic1	29.6876	28.7057	29.2536	27.3142	29.6079	24.0941	29.0467	24.717	28.7076	25.0061	29.1196	24.1635	29.2273	27.2367	29.4624	27.3465	Q542F1;Q9Z1Q5;Q3TIP8	Q542F1;Q9Z1Q5;Q3TIP8	12;12;11	12;12;11	12;12;11	Chloride intracellular channel protein;Chloride intracellular channel protein 1	Clic1	tr|Q542F1|Q542F1_MOUSE Chloride intracellular channel protein OS=Mus musculus GN=Clic1 PE=1 SV=1;sp|Q9Z1Q5|CLIC1_MOUSE Chloride intracellular channel protein 1 OS=Mus musculus GN=Clic1 PE=1 SV=3;tr|Q3TIP8|Q3TIP8_MOUSE Chloride intracellular channel protein	64.7	64.7	64.7	15052000000	480600000	271560000	1324000000	875700000	174440000	0	4152200	0	2933300000	854130000	1599700000	167030000	1153000000	53542000	1345600000	105190000	817910000	0	589390000	31594000	570780000
Clint1	31.1261	29.0436	30.7388	27.5501	31.1079	26.4981	30.5707	24.6248	31.798	26.6791	32.4384	27.7747	31.4951	28.5147	31.0945	29.6073	Q5SUH6;Q5SUH7;Q99KN9;Q3UPG6;Q3UGL3;Q99KN9-2;Q3TJF5	Q5SUH6;Q5SUH7;Q99KN9;Q3UPG6;Q3UGL3;Q99KN9-2	20;19;18;17;17;17;1	20;19;18;17;17;17;1	20;19;18;17;17;17;1	Clathrin interactor 1	Clint1	tr|Q5SUH6|Q5SUH6_MOUSE Clathrin interactor 1 OS=Mus musculus GN=Clint1 PE=1 SV=1;tr|Q5SUH7|Q5SUH7_MOUSE Clathrin interactor 1 OS=Mus musculus GN=Clint1 PE=1 SV=1;sp|Q99KN9|EPN4_MOUSE Clathrin interactor 1 OS=Mus musculus GN=Clint1 PE=1 SV=2;tr|Q3UPG6|Q3UPG	38.5	38.5	38.5	47154000000	3080100000	921090000	176070000	7566300	60437000	100500000	452280000	30455000	7366300000	1674500000	5619700000	468440000	4434700000	233760000	4496700000	68852000	4391700000	107570000	4232100000	331060000	2945500000
Clpp	32.0974	31.1677	32.0857	31.4942	32.6374	31.4439	32.2208	31.0046	32.5861	31.1411	32.5096	31.3548	32.8209	31.7474	32.7111	31.2127	Q3UGW4;O88696;Q8CF81	Q3UGW4;O88696;Q8CF81	9;9;8	9;9;8	9;9;8	ATP-dependent Clp protease proteolytic subunit;ATP-dependent Clp protease proteolytic subunit, mitochondrial	Clpp	tr|Q3UGW4|Q3UGW4_MOUSE ATP-dependent Clp protease proteolytic subunit (Fragment) OS=Mus musculus GN=Clpp PE=2 SV=1;sp|O88696|CLPP_MOUSE ATP-dependent Clp protease proteolytic subunit, mitochondrial OS=Mus musculus GN=Clpp PE=1 SV=1;tr|Q8CF81|Q8CF81_MOUSE A	37.9	37.9	37.9	155060000000	9701600000	13870000000	2757600000	217910000	26434000	0	0	0	13334000000	6176600000	12813000000	7271800000	10395000000	5687400000	12318000000	7229000000	9113500000	5743600000	6342700000	5361800000	8042100000
Clpsl2	31.086	26.8076	31.0639	27.2963	31.4843	28.1891	31.045	26.8284	31.9774	24.0839	31.4196	28.6411	30.6967	27.5117	31.4729	28.3971	Q3UW21	Q3UW21	4	4	4	Colipase-like protein 2	Clpsl2	sp|Q3UW21|COLL2_MOUSE Colipase-like protein 2 OS=Mus musculus GN=Clpsl2 PE=3 SV=1	45.1	45.1	45.1	48477000000	957300000	1391400000	4937900000	98086000	0	0	0	0	6735700000	192290000	6285600000	303850000	4275800000	844310000	5169200000	344860000	4977200000	268140000	2795000000	662050000	2806800000
Clpx	30.4106	29.6407	30.1885	29.2903	30.4915	29.0743	30.424	28.857	30.5723	28.9918	30.537	29.3837	30.656	29.0199	30.7338	28.9168	Q9JHS4;Q6P8N8;F7BB92;Q3TNL0;Q8BRZ3;Q8C4Z5	Q9JHS4;Q6P8N8	27;26;9;5;4;1	27;26;9;5;4;1	27;26;9;5;4;1	ATP-dependent Clp protease ATP-binding subunit clpX-like, mitochondrial	Clpx	sp|Q9JHS4|CLPX_MOUSE ATP-dependent Clp protease ATP-binding subunit clpX-like, mitochondrial OS=Mus musculus GN=Clpx PE=1 SV=2;tr|Q6P8N8|Q6P8N8_MOUSE ATP-dependent Clp protease ATP-binding subunit clpX-like, mitochondrial OS=Mus musculus GN=Clpx PE=1 SV=1	51.9	51.9	51.9	37167000000	653000000	329550000	2997200000	1231400000	271500000	495960000	26552000	0	4615100000	1198500000	4015800000	1161900000	2177800000	824550000	3484300000	731060000	2243500000	1326000000	1646900000	1266700000	2093100000
Clta	30.9957	29.7256	30.8265	29.6036	31.6467	29.1821	31.1825	28.084	31.1339	27.5715	31.915	29.2978	30.7701	30.2223	31.4623	31.359	B1AWE0;Q6PFA2;Q3THU7;B1AWE1;B1AWD8;B1AWD9;O08585	B1AWE0;Q6PFA2;Q3THU7;B1AWE1;B1AWD8;B1AWD9;O08585	6;6;5;5;5;5;5	6;6;5;5;5;5;5	6;6;5;5;5;5;5	Clathrin light chain A	Clta	tr|B1AWE0|B1AWE0_MOUSE Clathrin light chain A OS=Mus musculus GN=Clta PE=1 SV=1;tr|Q6PFA2|Q6PFA2_MOUSE Clathrin light chain A OS=Mus musculus GN=Clta PE=1 SV=1;tr|Q3THU7|Q3THU7_MOUSE Putative uncharacterized protein OS=Mus musculus GN=Clta PE=2 SV=1;tr|B1A	28.2	28.2	28.2	53596000000	5277400000	87664000	886490000	73399000	24779000	0	0	0	4499400000	1911200000	5417100000	1482200000	5049700000	1193100000	5984100000	539500000	2510700000	163240000	3822900000	4311800000	1940000000
Cltb	28.7609	24.5448	29.0172	24.2437	29.9832	24.5111	29.1773	25.8648	29.402	25.2818	29.845	24.7301	28.7967	28.3563	29.2733	28.6261	Q3TWZ9;Q3TJ95;Q6IRU5-2;Q6IRU5;A2VCP8;F7BHJ0;Q6IRU5-3	Q3TWZ9;Q3TJ95;Q6IRU5-2;Q6IRU5;A2VCP8	9;9;9;8;6;4;4	9;9;9;8;6;4;4	9;9;9;8;6;4;4	Clathrin light chain B	Cltb	tr|Q3TWZ9|Q3TWZ9_MOUSE Putative uncharacterized protein OS=Mus musculus GN=Cltb PE=2 SV=1;tr|Q3TJ95|Q3TJ95_MOUSE Putative uncharacterized protein OS=Mus musculus GN=Cltb PE=2 SV=1;sp|Q6IRU5-2|CLCB_MOUSE Isoform 2 of Clathrin light chain B OS=Mus musculus G	33.6	33.6	33.6	11053000000	0	270590000	282380000	0	0	0	0	0	1518600000	134970000	1374700000	0	1860200000	24149000	1509000000	69127000	888900000	20358000	983030000	48284000	505290000
Cltc	33.5466	30.53	33.3042	29.8558	32.2824	29.3604	33.5789	29.5966	31.4561	30.3558	31.7717	28.6509	31.4517	28.4604	32.2156	28.3871	Q5SXR6;Q68FD5;Q80U89;Q3UPJ3;Q3U0H2;Q3TYQ2;Q3TAN1;Q8K2I5;Q3TJ98;F6Z1R4	Q5SXR6;Q68FD5;Q80U89;Q3UPJ3	76;76;75;45;27;25;18;18;11;8	76;76;75;45;27;25;18;18;11;8	76;76;75;45;27;25;18;18;11;8	Clathrin heavy chain;Clathrin heavy chain 1	Cltc;mKIAA0034	tr|Q5SXR6|Q5SXR6_MOUSE Clathrin heavy chain OS=Mus musculus GN=Cltc PE=1 SV=1;sp|Q68FD5|CLH1_MOUSE Clathrin heavy chain 1 OS=Mus musculus GN=Cltc PE=1 SV=3;tr|Q80U89|Q80U89_MOUSE MKIAA0034 protein (Fragment) OS=Mus musculus GN=mKIAA0034 PE=4 SV=2;tr|Q3UPJ3	57.6	57.6	57.6	167580000000	1940500000	5455700000	4479400000	4964600000	3261600000	4384000000	2611100000	1441800000	39917000000	3781600000	32218000000	2725100000	7978200000	1277400000	24560000000	2008800000	3919900000	2347200000	3975700000	1064400000	2973300000
Clu	34.5231	34.1572	34.8502	34.0011	34.7513	34.8406	34.8987	33.2305	34.5317	32.7072	35.4453	33.5851	35.4788	33.953	35.2995	34.7194	Q549A5;Q06890;Q9JK98;E9PUU2;E9PXG5;E9Q8Y5;E9Q9B8;E9Q2G2;Q3V245	Q549A5;Q06890;Q9JK98;E9PUU2;E9PXG5;E9Q8Y5;E9Q9B8	20;20;15;13;13;13;10;7;1	20;20;15;13;13;13;10;7;1	20;20;15;13;13;13;10;7;1	Clusterin;Clusterin;Clusterin beta chain;Clusterin alpha chain	Clu	tr|Q549A5|Q549A5_MOUSE Clusterin OS=Mus musculus GN=Clu PE=1 SV=1;sp|Q06890|CLUS_MOUSE Clusterin OS=Mus musculus GN=Clu PE=1 SV=1;tr|Q9JK98|Q9JK98_MOUSE Clusterin OS=Mus musculus GN=Clu PE=2 SV=1;tr|E9PUU2|E9PUU2_MOUSE Clusterin (Fragment) OS=Mus musculus	39.3	39.3	39.3	833610000000	41538000000	35446000000	27441000000	1385000000	853660000	1493200000	297330000	51632000	69505000000	39755000000	84666000000	39969000000	44123000000	58260000000	79388000000	23543000000	34143000000	14672000000	52039000000	23410000000	40937000000
Clybl	29.5446	27.6398	29.4816	27.3948	28.6936	26.9407	29.3721	26.158	28.1771	24.5776	28.2947	28.0109	28.7903	27.8381	29.5346	28.0268	Q8R4N0;Q9DCJ6	Q8R4N0	11;5	11;5	11;5	Citrate lyase subunit beta-like protein, mitochondrial	Clybl	sp|Q8R4N0|CLYBL_MOUSE Citrate lyase subunit beta-like protein, mitochondrial OS=Mus musculus GN=Clybl PE=1 SV=2	36.1	36.1	36.1	12023000000	127780000	0	678560000	266990000	476400000	0	0	0	1802300000	445860000	1632400000	201490000	1380200000	130880000	1046700000	48131000	418010000	23829000	872990000	245330000	397410000
Cmas	26.866	25.153	27.1538	23.1355	26.7893	24.4107	27.5271	23.9314	27.5909	24.4744	26.1403	22.9756	26.5212	26.2827	27.4007	23.6585	A0A0R4J0B4;Q99KK2;Q99KK2-2;A0A0N4SW65;A0A0N4SWC3	A0A0R4J0B4;Q99KK2;Q99KK2-2	6;6;3;2;2	6;6;3;2;2	6;6;3;2;2	N-acylneuraminate cytidylyltransferase	Cmas	tr|A0A0R4J0B4|A0A0R4J0B4_MOUSE Cytidine monophospho-N-acetylneuraminic acid synthetase OS=Mus musculus GN=Cmas PE=1 SV=1;sp|Q99KK2|NEUA_MOUSE N-acylneuraminate cytidylyltransferase OS=Mus musculus GN=Cmas PE=1 SV=2;sp|Q99KK2-2|NEUA_MOUSE Isoform 2 of N-acy	16.7	16.7	16.7	2648800000	297080000	73236000	0	0	0	129670000	0	40208000	211660000	0	290640000	10890000	268630000	0	345520000	0	310790000	0	128080000	0	77326000
Cmc1	27.668	27.58	28.1698	26.4068	28.4275	24.0525	28.0858	22.9605	28.9487	24.4692	29.0122	23.667	28.9334	27.1828	29.1051	27.6659	Q9CPZ8;Q9CVE7	Q9CPZ8;Q9CVE7	5;4	5;4	5;4	COX assembly mitochondrial protein homolog	Cmc1	sp|Q9CPZ8|COXM1_MOUSE COX assembly mitochondrial protein homolog OS=Mus musculus GN=Cmc1 PE=1 SV=1;tr|Q9CVE7|Q9CVE7_MOUSE Putative uncharacterized protein (Fragment) OS=Mus musculus GN=Cmc1 PE=2 SV=1	48.1	48.1	48.1	7114300000	87292000	385660000	37994000	0	0	0	0	0	891120000	266540000	1068800000	0	414750000	0	912760000	0	606690000	0	476830000	126930000	568740000
Cndp2	32.946	29.2443	32.1991	28.979	32.4105	28.1139	31.8876	29.2145	31.2554	29.4146	31.6159	25.9303	30.9578	27.663	30.9246	26.5151	Q9D1A2;Q3TG71;Q6KAT3	Q9D1A2;Q3TG71;Q6KAT3	29;19;19	29;19;19	29;19;19	Cytosolic non-specific dipeptidase	Cndp2	sp|Q9D1A2|CNDP2_MOUSE Cytosolic non-specific dipeptidase OS=Mus musculus GN=Cndp2 PE=1 SV=1;tr|Q3TG71|Q3TG71_MOUSE CNDP dipeptidase 2 (Metallopeptidase M20 family), isoform CRA_a OS=Mus musculus GN=Cndp2 PE=2 SV=1;tr|Q6KAT3|Q6KAT3_MOUSE MFLJ00064 protein (	78.1	78.1	78.1	108510000000	27283000000	627910000	153790000	1528600000	3121900000	1997700000	226790000	0	21918000000	1619600000	11537000000	1019400000	8373300000	523120000	9919300000	1235300000	4124000000	1739800000	3497800000	116070000	2468700000
Cnpy2	33.4817	30.6908	33.7093	29.4655	34.2363	28.8099	34.1963	27.7961	34.5276	26.9691	34.2015	27.8199	34.1444	29.9375	34.1258	30.5516	Q9QXT0	Q9QXT0	10	10	10	Protein canopy homolog 2	Cnpy2	sp|Q9QXT0|CNPY2_MOUSE Protein canopy homolog 2 OS=Mus musculus GN=Cnpy2 PE=1 SV=1	54.4	54.4	54.4	298800000000	20905000000	8212100000	2506200000	1248400000	459540000	0	0	8675800	33071000000	2760300000	37260000000	1284600000	30023000000	706920000	46458000000	742430000	36415000000	530560000	22891000000	317460000	18478000000
Cnpy3	30.4879	28.5385	30.7047	28.372	30.1314	25.2128	30.1402	23.4664	30.1707	24.8347	31.0229	25.2211	30.4523	28.2076	30.3368	28.2703	Q9DAU1;Q9DAU1-2;B0V2V1	Q9DAU1;Q9DAU1-2	8;4;2	8;4;2	8;4;2	Protein canopy homolog 3	Cnpy3	sp|Q9DAU1|CNPY3_MOUSE Protein canopy homolog 3 OS=Mus musculus GN=Cnpy3 PE=1 SV=1;sp|Q9DAU1-2|CNPY3_MOUSE Isoform 2 of Protein canopy homolog 3 OS=Mus musculus GN=Cnpy3	34.4	34.4	34.4	28696000000	1973200000	1175800000	0	115350000	0	0	0	0	5284700000	180140000	5585900000	140960000	1998300000	31338000	3866600000	0	1929600000	0	1358700000	141960000	1749100000
Cnpy4	30.6597	24.2831	30.5858	24.8381	31.0166	24.2648	30.4342	24.9511	31.2188	24.4287	31.0637	23.919	30.8204	24.7163	31.3584	23.6363	Q8BQ47;D3Z0T5	Q8BQ47;D3Z0T5	11;8	11;8	11;8	Protein canopy homolog 4	Cnpy4	sp|Q8BQ47|CNPY4_MOUSE Protein canopy homolog 4 OS=Mus musculus GN=Cnpy4 PE=1 SV=1;tr|D3Z0T5|D3Z0T5_MOUSE Protein canopy homolog 4 (Fragment) OS=Mus musculus GN=Cnpy4 PE=1 SV=1	62.4	62.4	62.4	33162000000	1736300000	903000000	627060000	1389900000	0	0	0	0	3844500000	41079000	3890700000	29617000	3722100000	18873000	4291600000	40572000	3646500000	0	1908300000	0	1711500000
Coa3	27.9578	25.6846	28.1382	25.0481	28.5559	24.6844	27.8045	24.2038	27.9535	24.0849	28.0468	25.1908	28.2282	26.2064	28.2596	23.1354	Q9D2R6;E9Q6W2	Q9D2R6;E9Q6W2	4;3	4;3	4;3	Cytochrome c oxidase assembly factor 3 homolog, mitochondrial	Coa3	sp|Q9D2R6|COA3_MOUSE Cytochrome c oxidase assembly factor 3 homolog, mitochondrial OS=Mus musculus GN=Coa3 PE=1 SV=1;tr|E9Q6W2|E9Q6W2_MOUSE Cytochrome c oxidase assembly factor 3 homolog, mitochondrial OS=Mus musculus GN=Coa3 PE=1 SV=1	38	38	38	5243400000	0	303350000	233350000	0	91078000	0	0	0	690560000	59973000	750200000	52823000	578420000	41981000	743290000	0	320170000	0	265200000	75134000	321020000
COA4	26.9027	23.75	27.7466	25.6222	27.8415	24.6482	27.7246	24.8872	27.6465	26.0152	27.6897	25.2952	24.2165	23.8288	27.7977	23.9017	Q8BT51	Q8BT51	6	6	6	Cytochrome c oxidase assembly factor 4 homolog, mitochondrial	COA4	sp|Q8BT51|COA4_MOUSE Cytochrome c oxidase assembly factor 4 homolog, mitochondrial OS=Mus musculus GN=COA4 PE=3 SV=1	70.1	70.1	70.1	3480100000	0	332120000	0	98380000	0	0	0	0	408460000	85136000	375830000	0	326690000	0	456610000	0	364390000	104770000	266260000	0	181240000
Coa6	27.0571	23.1956	27.2542	24.9348	27.5943	25.1303	24.8057	23.5366	27.74	24.7967	27.6254	24.9963	27.8122	23.642	28.1709	24.1934	Q8BGD8	Q8BGD8	2	2	2	Cytochrome c oxidase assembly factor 6 homolog	Coa6	sp|Q8BGD8|COA6_MOUSE Cytochrome c oxidase assembly factor 6 homolog OS=Mus musculus GN=Coa6 PE=1 SV=1	30.4	30.4	30.4	3003100000	0	211330000	106560000	0	0	0	0	0	365340000	0	433670000	0	290540000	0	277440000	0	303590000	0	214700000	0	258810000
Coa7	28.8441	27.858	29.4008	27.6917	28.8027	27.8555	29.4877	26.0148	29.5517	24.9355	29.6896	28.4676	30.0826	24.0452	31.0994	25.3254	Q921H9	Q921H9	11	11	11	Cytochrome c oxidase assembly factor 7	Coa7	sp|Q921H9|COA7_MOUSE Cytochrome c oxidase assembly factor 7 OS=Mus musculus GN=Coa7 PE=1 SV=1	52.8	52.8	52.8	17438000000	439650000	592240000	401480000	50155000	0	0	0	0	2709300000	230180000	2513400000	256400000	1264000000	120550000	2053800000	0	1132100000	0	1157100000	177400000	1212700000
Cog2	28.1227	25.4228	27.3327	23.3958	27.3128	24.3317	27.2197	24.647	27.2658	25.1936	26.9966	24.1881	25.3862	24.8071	24.5278	24.5289	Q3TAN4;Q921L5;Q8C205;Q3TZZ9;H3BJK5	Q3TAN4;Q921L5;Q8C205	13;13;12;6;1	13;13;12;6;1	13;13;12;6;1	Conserved oligomeric Golgi complex subunit 2	Cog2	tr|Q3TAN4|Q3TAN4_MOUSE Putative uncharacterized protein OS=Mus musculus GN=Cog2 PE=2 SV=1;sp|Q921L5|COG2_MOUSE Conserved oligomeric Golgi complex subunit 2 OS=Mus musculus GN=Cog2 PE=1 SV=2;tr|Q8C205|Q8C205_MOUSE Putative uncharacterized protein OS=Mus mus	25	25	25	3523100000	45957000	24592000	146640000	45105000	379140000	0	47481000	0	1216000000	26591000	417120000	66950000	248780000	7809500	447620000	40961000	139070000	0	59848000	0	44351000
Cog3	28.4369	27.6371	27.8833	25.3152	28.1826	27.3444	27.7064	23.886	28.4432	24.3808	28.1991	23.7498	27.3081	25.7365	27.5436	25.0476	E9QL65;Q8CI04;Q3USH9	E9QL65;Q8CI04;Q3USH9	15;13;10	15;13;10	15;13;10	Conserved oligomeric Golgi complex subunit 3	Cog3	tr|E9QL65|E9QL65_MOUSE Conserved oligomeric Golgi complex subunit 3 OS=Mus musculus GN=Cog3 PE=1 SV=1;sp|Q8CI04|COG3_MOUSE Conserved oligomeric Golgi complex subunit 3 OS=Mus musculus GN=Cog3 PE=1 SV=3;tr|Q3USH9|Q3USH9_MOUSE Putative uncharacterized protei	24.2	24.2	24.2	6003600000	156600000	125830000	206710000	0	56232000	87339000	64057000	0	1707300000	166540000	837210000	0	417900000	95291000	872330000	0	503190000	0	218280000	0	139170000
Cog4	30.2238	28.3949	30.2269	25.1285	28.112	26.2825	28.4668	25.0094	28.0105	25.0003	27.443	24.0927	28.2048	23.7465	28.4011	23.948	Q7TSQ9;G3UWH9;Q8R1U1;G3XA67;G3UWX2;G3UYW8	Q7TSQ9;G3UWH9;Q8R1U1	7;7;7;2;2;1	7;7;7;2;2;1	7;7;7;2;2;1	Conserved oligomeric Golgi complex subunit 4	Cog4	tr|Q7TSQ9|Q7TSQ9_MOUSE Component of oligomeric golgi complex 4 OS=Mus musculus GN=Cog4 PE=1 SV=1;tr|G3UWH9|G3UWH9_MOUSE Conserved oligomeric Golgi complex subunit 4 (Fragment) OS=Mus musculus GN=Cog4 PE=1 SV=1;sp|Q8R1U1|COG4_MOUSE Conserved oligomeric Golg	14.6	14.6	14.6	12462000000	0	80405000	68119000	0	0	69759000	0	0	2270000000	657990000	2465400000	167600000	1544400000	83138000	1263900000	398300000	961950000	0	1098100000	50758000	414400000
Col14a1	28.5177	24.3541	28.4927	24.5444	28.3795	24.5249	27.0488	24.1132	30.8732	24.3258	27.2728	23.472	28.6231	23.704	33.2029	30.0131	B7ZNH7;K3W4R4;Q80X19-2;Q80X19;F7D5Y4	B7ZNH7;K3W4R4;Q80X19-2;Q80X19	43;42;42;42;8	43;42;42;42;8	43;42;42;42;8	Collagen alpha-1(XIV) chain	Col14a1	tr|B7ZNH7|B7ZNH7_MOUSE Collagen alpha-1(XIV) chain OS=Mus musculus GN=Col14a1 PE=1 SV=1;tr|K3W4R4|K3W4R4_MOUSE Collagen alpha-1(XIV) chain OS=Mus musculus GN=Col14a1 PE=1 SV=1;sp|Q80X19-2|COEA1_MOUSE Isoform 2 of Collagen alpha-1(XIV) chain OS=Mus musculus	33.2	33.2	33.2	27076000000	70633000	906680000	143180000	115340000	305380000	149130000	80067000	0	1165300000	148050000	831600000	93606000	355920000	0	646650000	180410000	3152600000	55534000	98644000	79954000	440350000
Colgalt1	28.8513	27.5453	28.7287	24.9041	28.7123	25.1931	28.8879	24.9455	28.8163	23.3346	28.2955	23.2076	28.6245	27.8094	28.7913	24.4973	Q8K297	Q8K297	17	17	17	Procollagen galactosyltransferase 1	Colgalt1	sp|Q8K297|GT251_MOUSE Procollagen galactosyltransferase 1 OS=Mus musculus GN=Colgalt1 PE=1 SV=2	30.1	30.1	30.1	9268300000	464480000	377890000	0	461800000	0	35482000	71357000	66907000	1571400000	80280000	1333100000	21172000	824890000	0	1622400000	42273000	643510000	11821000	257360000	0	476160000
Comtd1	31.0183	24.1703	30.4949	24.8114	30.5599	23.5479	30.92	24.1623	30.4822	25.9346	29.9862	22.9483	30.7892	23.5168	30.9017	23.0618	Q8BIG7;H3BJ37	Q8BIG7;H3BJ37	8;7	8;7	8;7	Catechol O-methyltransferase domain-containing protein 1	Comtd1	sp|Q8BIG7|CMTD1_MOUSE Catechol O-methyltransferase domain-containing protein 1 OS=Mus musculus GN=Comtd1 PE=1 SV=1;tr|H3BJ37|H3BJ37_MOUSE Catechol O-methyltransferase domain-containing protein 1 OS=Mus musculus GN=Comtd1 PE=1 SV=1	50.8	50.8	50.8	30264000000	974420000	0	0	666320000	840500000	1268800000	257000000	95401000	6241200000	22990000	3532500000	22112000	2548600000	0	5041700000	0	2023100000	66609000	1155600000	0	2033300000
Copa	32.9611	27.7251	32.0391	25.9649	30.9411	25.8324	31.5703	25.216	30.5759	26.0395	29.4272	25.5559	28.9931	24.3099	30.4426	27.5426	Q8BTF0;F8WHL2;Q8CIE6;Q63ZW9;Q8R393;Q99JW9;Q8BTF3;Q3TAU7;F6XJN3;Q9ET41	Q8BTF0;F8WHL2;Q8CIE6;Q63ZW9	49;49;49;44;19;14;14;6;5;2	49;49;49;44;19;14;14;6;5;2	49;49;49;44;19;14;14;6;5;2	Coatomer subunit alpha;Coatomer subunit alpha;Xenin;Proxenin	Copa	tr|Q8BTF0|Q8BTF0_MOUSE Coatomer subunit alpha OS=Mus musculus GN=Copa PE=2 SV=1;tr|F8WHL2|F8WHL2_MOUSE Coatomer subunit alpha OS=Mus musculus GN=Copa PE=1 SV=1;sp|Q8CIE6|COPA_MOUSE Coatomer subunit alpha OS=Mus musculus GN=Copa PE=1 SV=2;tr|Q63ZW9|Q63ZW9_M	51.8	51.8	51.8	60593000000	313440000	544680000	2562500000	793380000	1386600000	634520000	1232700000	279530000	20200000000	556750000	11742000000	218660000	3164800000	227270000	7997300000	145970000	2286800000	459720000	1008700000	114620000	992110000
Copb1	32.4314	30.0464	31.6931	27.3945	31.242	27.9974	31.0989	26.753	30.9438	25.868	31.0089	26.3016	30.204	27.3892	30.8016	25.3635	Q9JIF7	Q9JIF7	36	36	36	Coatomer subunit beta	Copb1	sp|Q9JIF7|COPB_MOUSE Coatomer subunit beta OS=Mus musculus GN=Copb1 PE=1 SV=1	45.2	45.2	45.2	59539000000	632420000	635250000	1615400000	2928800000	2610200000	496160000	124410000	331680000	16836000000	2804200000	9618800000	508740000	3512000000	689270000	6340200000	323730000	2662900000	264050000	1974300000	193510000	1214800000
Copb2	31.5696	27.153	30.4489	27.5196	29.9289	27.5768	29.918	22.7879	29.8821	23.6078	29.0247	24.6999	29.0165	23.1521	29.4443	23.7427	O55029	O55029	28	28	28	Coatomer subunit beta	Copb2	sp|O55029|COPB2_MOUSE Coatomer subunit beta OS=Mus musculus GN=Copb2 PE=1 SV=2	42	42	42	24817000000	227920000	819270000	680700000	190480000	307560000	397370000	176480000	0	7755400000	165190000	4223500000	144100000	1911800000	260690000	3364500000	0	1133800000	0	570300000	165190000	570320000
Cope	31.0634	28.6834	29.8824	24.7669	30.1628	24.2985	29.6992	26.7086	30.0448	24.1949	29.7665	25.0633	29.3013	24.2702	29.8655	24.4128	O89079;Q9D1J2;D3Z315;F6YFR7;F6XIG5;E9Q6I5	O89079;Q9D1J2;D3Z315;F6YFR7	13;12;10;8;4;2	13;12;10;8;4;2	13;12;10;8;4;2	Coatomer subunit epsilon	Cope	sp|O89079|COPE_MOUSE Coatomer subunit epsilon OS=Mus musculus GN=Cope PE=1 SV=3;tr|Q9D1J2|Q9D1J2_MOUSE Putative uncharacterized protein OS=Mus musculus GN=Cope PE=2 SV=1;tr|D3Z315|D3Z315_MOUSE Coatomer subunit epsilon (Fragment) OS=Mus musculus GN=Cope PE=	62.3	62.3	62.3	23398000000	643360000	703350000	1843500000	512370000	125270000	390640000	0	0	5790500000	620730000	2944400000	74519000	1865600000	13354000	2662200000	62714000	1522600000	47310000	969350000	0	663710000
Copg1	32.542	28.2761	31.6845	27.1585	31.3607	26.3055	31.1614	25.0385	30.8692	25.1503	30.3831	24.4619	29.0369	24.1441	30.4855	23.5621	Q9QZE5;Q7TNQ1	Q9QZE5	35;6	35;6	31;4	Coatomer subunit gamma-1	Copg1	sp|Q9QZE5|COPG1_MOUSE Coatomer subunit gamma-1 OS=Mus musculus GN=Copg1 PE=1 SV=1	64.6	64.6	59.6	51626000000	199520000	1338700000	993860000	265760000	911940000	1096000000	862480000	720800000	15672000000	1058000000	8558500000	443710000	3455700000	199820000	6854600000	190090000	2507600000	175250000	1688500000	51218000	987630000
Copg2	29.8741	24.1368	29.1286	23.8232	28.7115	24.8272	28.9241	23.064	28.2135	24.672	27.8223	22.8363	27.7173	24.8172	28.0698	25.5995	Q9QXK3-4;Q9QXK3;Q9QXK3-3;Q9QXK3-2;Q922G9;Q923S3	Q9QXK3-4;Q9QXK3	28;28;13;9;8;2	24;24;9;7;8;2	24;24;9;7;8;2	Coatomer subunit gamma-2	Copg2	sp|Q9QXK3-4|COPG2_MOUSE Isoform 4 of Coatomer subunit gamma-2 OS=Mus musculus GN=Copg2;sp|Q9QXK3|COPG2_MOUSE Coatomer subunit gamma-2 OS=Mus musculus GN=Copg2 PE=1 SV=1	44.3	39.2	39.2	9774300000	178700000	373500000	128810000	218020000	76129000	226910000	184770000	0	3168200000	100980000	1444000000	173720000	554630000	12676000	1400700000	0	460130000	149460000	215670000	0	170330000
Cops5	27.5666	28.1368	26.6521	26.9018	27.5225	26.9877	26.5716	26.355	26.9292	23.8773	27.2911	26.7627	26.8085	26.4659	26.7923	25.3082	O35864;A0A087WQA8;Q3V0K7;A0A087WQ60	O35864	9;4;4;2	9;4;4;2	9;4;4;2	COP9 signalosome complex subunit 5	Cops5	sp|O35864|CSN5_MOUSE COP9 signalosome complex subunit 5 OS=Mus musculus GN=Cops5 PE=1 SV=3	27.5	27.5	27.5	5492100000	0	132150000	0	0	197050000	655680000	22604000	0	964280000	841390000	547280000	262340000	131540000	336190000	152220000	467280000	117640000	184460000	79374000	99112000	60746000
Coq3	29.5657	26.7582	29.1946	26.9241	29.2511	26.6427	29.2806	25.5713	28.9885	25.438	29.006	23.7707	29.6732	24.6005	29.5187	23.6466	Q3UQM8;Q3TLJ6;Q8BMS4	Q3UQM8;Q3TLJ6;Q8BMS4	7;7;7	7;7;7	7;7;7	Ubiquinone biosynthesis O-methyltransferase, mitochondrial	Coq3	tr|Q3UQM8|Q3UQM8_MOUSE Ubiquinone biosynthesis O-methyltransferase, mitochondrial OS=Mus musculus GN=Coq3 PE=2 SV=1;tr|Q3TLJ6|Q3TLJ6_MOUSE Ubiquinone biosynthesis O-methyltransferase, mitochondrial OS=Mus musculus GN=Coq3 PE=2 SV=1;sp|Q8BMS4|COQ3_MOUSE Ubi	31.2	31.2	31.2	13070000000	239640000	526600000	416980000	316540000	129330000	19704000	0	0	2613300000	287390000	2211500000	227260000	991430000	64995000	1703800000	84056000	661400000	0	476070000	0	685890000
Coq4	27.8259	28.7407	27.445	24.654	28.1308	25.3687	27.8873	25.2525	27.4689	24.948	27.8742	24.3437	27.9134	24.3028	27.7658	27.7158	B9EID1;Q8BGB8;B7ZCV4;Q8BLS2;D6RJJ8;Q8CHS5	B9EID1;Q8BGB8;B7ZCV4;Q8BLS2	8;8;6;6;3;2	8;8;6;6;3;2	8;8;6;6;3;2	Ubiquinone biosynthesis protein COQ4 homolog, mitochondrial	Coq4	tr|B9EID1|B9EID1_MOUSE Ubiquinone biosynthesis protein COQ4 homolog, mitochondrial OS=Mus musculus GN=Coq4 PE=1 SV=1;sp|Q8BGB8|COQ4_MOUSE Ubiquinone biosynthesis protein COQ4 homolog, mitochondrial OS=Mus musculus GN=Coq4 PE=1 SV=1;tr|B7ZCV4|B7ZCV4_MOUSE U	36.5	36.5	36.5	6306300000	107320000	0	112760000	196190000	295590000	165200000	0	0	1066700000	418440000	812480000	200160000	300310000	118460000	903270000	0	216730000	0	146680000	29453000	346340000
Coq5	29.8573	25.4614	30.3154	26.2813	30.4175	25.4857	30.5335	24.2421	29.417	25.2436	29.7163	24.4	30.8533	25.5972	30.7879	26.1133	Q9CXI0;F6X4L9;Q3UWE3	Q9CXI0	14;5;1	14;5;1	14;5;1	2-methoxy-6-polyprenyl-1,4-benzoquinol methylase, mitochondrial	Coq5	sp|Q9CXI0|COQ5_MOUSE 2-methoxy-6-polyprenyl-1,4-benzoquinol methylase, mitochondrial OS=Mus musculus GN=Coq5 PE=1 SV=2	53.5	53.5	53.5	21794000000	116310000	0	209070000	136160000	1430000000	210030000	0	0	3536500000	0	3427800000	69816000	2018000000	39533000	3172400000	0	1203500000	0	1141100000	0	1833700000
Coq6	29.5463	24.0672	29.7301	25.1715	29.2682	24.9162	29.6725	27.7636	28.8282	25.7475	28.7989	24.0432	29.6536	23.5375	30.0413	23.889	Q8R1S0;D3YW66;D6RG57;F6ZE40	Q8R1S0;D3YW66	14;9;6;4	14;9;6;4	14;9;6;4	Ubiquinone biosynthesis monooxygenase COQ6, mitochondrial	Coq6	sp|Q8R1S0|COQ6_MOUSE Ubiquinone biosynthesis monooxygenase COQ6, mitochondrial OS=Mus musculus GN=Coq6 PE=1 SV=3;tr|D3YW66|D3YW66_MOUSE Ubiquinone biosynthesis monooxygenase COQ6, mitochondrial OS=Mus musculus GN=Coq6 PE=1 SV=1	41.6	41.6	41.6	14873000000	0	259700000	142170000	276260000	173250000	368600000	129960000	0	2093600000	69396000	5158400000	32302000	778540000	0	2045300000	81701000	521950000	0	370510000	0	686520000
Coq9	29.6109	27.1253	30.0266	26.3079	30.7927	26.5558	31.3162	26.9778	30.6519	25.6717	30.6171	25.163	30.938	26.7452	31.0204	25.51	Q8K1Z0;F6SFF5	Q8K1Z0;F6SFF5	7;5	7;5	7;5	Ubiquinone biosynthesis protein COQ9, mitochondrial	Coq9	sp|Q8K1Z0|COQ9_MOUSE Ubiquinone biosynthesis protein COQ9, mitochondrial OS=Mus musculus GN=Coq9 PE=1 SV=1;tr|F6SFF5|F6SFF5_MOUSE Ubiquinone biosynthesis protein COQ9, mitochondrial (Fragment) OS=Mus musculus GN=Coq9 PE=1 SV=1	33.2	33.2	33.2	27713000000	0	350530000	0	0	1042900000	162650000	5349900	0	3007500000	120090000	3897200000	219130000	2936900000	87316000	5259300000	127190000	2517500000	165810000	1521200000	0	2241500000
Coro1c	25.9281	23.8822	25.8773	25.9172	25.3591	24.0695	25.8371	23.8803	26.0144	26.2705	25.8541	24.4622	25.9193	23.897	26.8035	24.6097	Q5PPQ7;Q499X7;Q3TF74;Q3TEU8;Q9WUM4;E9PX03;Q3U8F0;A1ILN2;B9EIZ7;Q920M5-3;Q920M5-2;Q920M5;Q920M5-4	Q5PPQ7;Q499X7;Q3TF74;Q3TEU8;Q9WUM4	6;6;6;6;6;2;1;1;1;1;1;1;1	6;6;6;6;6;2;1;1;1;1;1;1;1	6;6;6;6;6;2;1;1;1;1;1;1;1	Coronin;Coronin-1C	Coro1c	tr|Q5PPQ7|Q5PPQ7_MOUSE Coronin OS=Mus musculus GN=Coro1c PE=2 SV=1;tr|Q499X7|Q499X7_MOUSE Coronin OS=Mus musculus GN=Coro1c PE=1 SV=1;tr|Q3TF74|Q3TF74_MOUSE Coronin OS=Mus musculus GN=Coro1c PE=2 SV=1;tr|Q3TEU8|Q3TEU8_MOUSE Coronin OS=Mus musculus GN=Coro1	14.8	14.8	14.8	1633500000	41218000	113870000	90734000	131410000	185420000	8009900	0	0	410670000	0	100350000	0	20546000	25593000	95821000	30067000	93684000	0	59423000	0	63877000
Coro2a	26.0232	26.0942	26.2366	24.7544	26.0159	23.6945	27.0273	23.6905	25.9417	24.947	25.9615	25.9367	26.1141	23.9058	26.9041	23.7117	Q3U4G8;B1AVH4;B1AVH5;Q8C0P5;Q8BLN0;Q8R0L6;Q3U8R5;Q6NVB7	Q3U4G8;B1AVH4;B1AVH5;Q8C0P5;Q8BLN0	6;6;6;6;4;2;2;1	6;6;6;6;4;2;2;1	5;5;5;5;4;1;1;1	Coronin;Coronin-2A	Coro2a	tr|Q3U4G8|Q3U4G8_MOUSE Coronin OS=Mus musculus GN=Coro2a PE=2 SV=1;tr|B1AVH4|B1AVH4_MOUSE Coronin OS=Mus musculus GN=Coro2a PE=2 SV=1;tr|B1AVH5|B1AVH5_MOUSE Coronin OS=Mus musculus GN=Coro2a PE=1 SV=1;sp|Q8C0P5|COR2A_MOUSE Coronin-2A OS=Mus musculus GN=Cor	11.1	11.1	9.7	2141100000	0	0	113600000	138600000	0	94685000	5747300	0	230340000	141140000	312170000	21395000	136390000	39665000	440900000	35913000	65428000	0	57878000	64011000	56292000
Cox15	26.2685	23.5354	26.9021	24.1307	26.0971	24.4446	27.0796	23.5034	26.5208	24.4984	25.9316	23.139	26.1587	25.1723	26.5617	23.6125	Q8BJ03-2;Q8BJ03	Q8BJ03-2;Q8BJ03	2;2	2;2	2;2	Cytochrome c oxidase assembly protein COX15 homolog	Cox15	sp|Q8BJ03-2|COX15_MOUSE Isoform 2 of Cytochrome c oxidase assembly protein COX15 homolog OS=Mus musculus GN=Cox15;sp|Q8BJ03|COX15_MOUSE Cytochrome c oxidase assembly protein COX15 homolog OS=Mus musculus GN=Cox15 PE=1 SV=1	8.3	8.3	8.3	1520100000	0	0	0	0	0	0	0	0	295450000	0	358970000	0	108060000	0	339320000	0	120810000	0	60624000	0	70480000
COX17	24.4107	23.8569	30.0362	24.0966	30.0452	24.1128	29.7936	23.9068	30.4822	24.3259	30.5018	22.9196	30.6534	27.9498	30.2481	28.9465	Q54AC6;Q3UJM3;P56394	Q54AC6;Q3UJM3;P56394	2;2;2	2;2;2	2;2;2	Cytochrome c oxidase copper chaperone	COX17;Cox17	tr|Q54AC6|Q54AC6_MOUSE Cox17p OS=Mus musculus GN=Cox17 PE=1 SV=1;tr|Q3UJM3|Q3UJM3_MOUSE Putative uncharacterized protein OS=Mus musculus GN=Cox17 PE=2 SV=1;sp|P56394|COX17_MOUSE Cytochrome c oxidase copper chaperone OS=Mus musculus GN=Cox17 PE=1 SV=2	36.5	36.5	36.5	18448000000	1226700000	33592000	0	0	0	0	0	0	965610000	627220000	2931800000	332790000	1568600000	0	2723600000	0	1902900000	0	1456500000	0	1715000000
Cox20	28.5586	26.023	28.7051	26.5217	29.0601	26.5843	29.1239	26.6962	29.0244	26.081	29.1147	26.2736	29.4112	26.0909	29.2827	26.3125	Q9D7J4	Q9D7J4	5	5	5	Cytochrome c oxidase protein 20 homolog	Cox20	sp|Q9D7J4|COX20_MOUSE Cytochrome c oxidase protein 20 homolog OS=Mus musculus GN=Cox20 PE=1 SV=1	52.1	52.1	52.1	9635800000	35630000	0	390570000	0	0	0	0	118780000	1289200000	138430000	975850000	382200000	869920000	217170000	1169300000	242890000	773750000	222770000	558280000	248720000	599830000
Cox6b1	32.2365	32.0518	32.7206	30.7844	31.7368	31.6019	32.7949	31.4382	31.7429	29.5736	31.6343	32.0563	32.3039	31.2136	32.5675	30.3749	P56391;A0A140LIU3	P56391;A0A140LIU3	6;4	6;4	6;4	Cytochrome c oxidase subunit 6B1	Cox6b1	sp|P56391|CX6B1_MOUSE Cytochrome c oxidase subunit 6B1 OS=Mus musculus GN=Cox6b1 PE=1 SV=2;tr|A0A140LIU3|A0A140LIU3_MOUSE Cytochrome c oxidase subunit 6B1 OS=Mus musculus GN=Cox6b1 PE=1 SV=1	61.6	61.6	61.6	141670000000	1739600000	0	4031300000	12558000000	349810000	32472000	0	10737000	16593000000	4105700000	21587000000	5608900000	5776400000	2647600000	20632000000	3343300000	5044900000	1316900000	4011400000	7426900000	6808700000
Cox7a2l	27.7316	26.3057	27.7568	27.1287	27.3266	23.4304	27.2325	25.249	27.7163	25.6351	27.6557	23.5158	27.8039	24.833	28.2018	24.4963	Q3UDK5;Q99KD6;E9PZS8;Q61387;Q3U7R2	Q3UDK5;Q99KD6;E9PZS8;Q61387;Q3U7R2	3;3;3;3;2	3;3;3;3;2	3;3;3;3;2	Cytochrome c oxidase subunit 7A-related protein, mitochondrial	Cox7a2l	tr|Q3UDK5|Q3UDK5_MOUSE Putative uncharacterized protein OS=Mus musculus GN=Cox7a2l PE=1 SV=1;tr|Q99KD6|Q99KD6_MOUSE Cox7a2l protein OS=Mus musculus GN=Cox7a2l PE=2 SV=1;tr|E9PZS8|E9PZS8_MOUSE Cytochrome c oxidase subunit 7A-related protein, mitochondrial O	46.8	46.8	46.8	3560200000	0	126360000	0	0	0	102280000	0	0	445570000	0	469720000	118050000	258440000	0	533460000	0	294070000	0	267950000	18567000	296830000
Cpd	27.586	24.901	27.3463	24.4297	27.4057	24.2556	27.0594	23.715	27.8299	25.2156	27.3221	25.248	27.7419	25.3324	27.1535	25.227	O89001	O89001	12	12	12	Carboxypeptidase D	Cpd	sp|O89001|CBPD_MOUSE Carboxypeptidase D OS=Mus musculus GN=Cpd PE=1 SV=2	10.1	10.1	10.1	3035500000	117800000	0	95073000	148240000	0	0	0	0	364590000	16924000	374330000	0	286180000	84295000	330080000	0	401480000	0	150320000	15562000	260830000
Cpne1	28.9243	25.199	28.6119	25.0533	28.5745	24.8422	28.9535	23.8628	28.2098	27.0523	28.4906	25.9464	28.355	24.0334	28.9682	23.1083	Q8C166;B7ZCP4;Q3U893;E9Q806;A3KGK7;B7ZCP6;B7ZCP5;Q571A1;B7ZCP7;V9GWY2;V9GX86;B7ZCP8;F6R587;V9GXM6	Q8C166;B7ZCP4;Q3U893;E9Q806;A3KGK7;B7ZCP6;B7ZCP5;Q571A1	11;10;9;8;8;7;7;7;5;4;3;3;2;1	10;9;8;7;7;6;6;7;4;3;2;2;2;1	10;9;8;7;7;6;6;7;4;3;2;2;2;1	Copine-1	Cpne1	sp|Q8C166|CPNE1_MOUSE Copine-1 OS=Mus musculus GN=Cpne1 PE=1 SV=1;tr|B7ZCP4|B7ZCP4_MOUSE Copine-1 OS=Mus musculus GN=Cpne1 PE=1 SV=1;tr|Q3U893|Q3U893_MOUSE Putative uncharacterized protein OS=Mus musculus GN=Cpne1 PE=2 SV=1;tr|E9Q806|E9Q806_MOUSE Copine-1	36.9	35.3	35.3	7716700000	0	0	95284000	67423000	362180000	398330000	89248000	7101700	1094800000	0	984070000	133070000	626800000	19294000	1316900000	48114000	454520000	73415000	412130000	0	509090000
Cpne3	28.9942	26.9777	29.4843	26.7669	30.4986	26.0235	29.9673	25.6091	29.4333	26.8631	29.5445	24.8879	30.3816	26.0207	30.634	25.8283	Q8BT60;Q3UJS6;Q5DTH0;Q8BIJ1;Q8QZU9;Q05D94;A0A0R4J1D0;Q3TVB2;Q3UYN2;P59108;Q9Z140;Q0VE82	Q8BT60;Q3UJS6	19;17;1;1;1;1;1;1;1;1;1;1	19;17;1;1;1;1;1;1;1;1;1;1	17;15;0;0;0;0;0;0;0;0;0;0	Copine-3	Cpne3	sp|Q8BT60|CPNE3_MOUSE Copine-3 OS=Mus musculus GN=Cpne3 PE=1 SV=2;tr|Q3UJS6|Q3UJS6_MOUSE Putative uncharacterized protein OS=Mus musculus GN=Cpne3 PE=2 SV=1	45.6	45.6	42.2	19411000000	331300000	742560000	35552000	547690000	0	952490000	30721000	34990000	3268600000	136010000	2627300000	162550000	1891800000	101390000	2736600000	63696000	1274800000	82122000	905800000	28329000	1179800000
Cpox	29.554	23.6011	29.5058	27.6427	29.8327	24.9745	29.3932	26.7934	29.3614	24.4314	29.4453	25.3121	29.5915	24.796	30.1568	25.9923	P36552;Q3U029	P36552;Q3U029	13;10	13;10	13;10	Oxygen-dependent coproporphyrinogen-III oxidase, mitochondrial	Cpox	sp|P36552|HEM6_MOUSE Oxygen-dependent coproporphyrinogen-III oxidase, mitochondrial OS=Mus musculus GN=Cpox PE=1 SV=2;tr|Q3U029|Q3U029_MOUSE Putative uncharacterized protein OS=Mus musculus GN=Cpox PE=2 SV=1	39.5	39.5	39.5	15173000000	132870000	491270000	523950000	413590000	257930000	541710000	228380000	17659000	2252500000	164550000	1734700000	95302000	1443300000	31190000	1822200000	68122000	1165200000	0	778020000	0	1061300000
Cpsf1	28.3991	24.5514	28.4518	26.0394	27.5689	25.2322	27.8754	23.0143	27.4929	23.6927	26.8091	23.4617	27.0122	23.6301	27.4997	24.0187	Q9EPU4;Q3U1X8	Q9EPU4;Q3U1X8	19;10	19;10	19;10	Cleavage and polyadenylation specificity factor subunit 1	Cpsf1	sp|Q9EPU4|CPSF1_MOUSE Cleavage and polyadenylation specificity factor subunit 1 OS=Mus musculus GN=Cpsf1 PE=1 SV=1;tr|Q3U1X8|Q3U1X8_MOUSE Putative uncharacterized protein (Fragment) OS=Mus musculus GN=Cpsf1 PE=2 SV=1	18	18	18	5088700000	187870000	245300000	28856000	18717000	297910000	86956000	0	136830000	1256800000	0	1075500000	0	192120000	0	899100000	0	246890000	0	67368000	0	98271000
Cpsf2	28.2501	23.709	28.5849	23.4468	28.6517	24.1636	28.6665	24.4395	29.0744	24.2685	28.0804	25.5403	28.092	23.1633	28.3196	23.0506	O35218;Q3UGU6;Q3US33;Q3URN8;Q8C6K6	O35218;Q3UGU6;Q3US33;Q3URN8	19;14;14;13;7	19;14;14;13;7	19;14;14;13;7	Cleavage and polyadenylation specificity factor subunit 2	Cpsf2	sp|O35218|CPSF2_MOUSE Cleavage and polyadenylation specificity factor subunit 2 OS=Mus musculus GN=Cpsf2 PE=1 SV=1;tr|Q3UGU6|Q3UGU6_MOUSE Putative uncharacterized protein (Fragment) OS=Mus musculus GN=Cpsf2 PE=2 SV=1;tr|Q3US33|Q3US33_MOUSE Putative unchara	29.5	29.5	29.5	6461400000	27386000	340540000	48886000	91200000	0	247960000	225270000	0	1106000000	0	801240000	5965400	770080000	33755000	644990000	0	942440000	0	166290000	52680000	433640000
Cpsf3	28.2384	26.1164	28.2519	24.1133	28.2469	23.5823	28.3649	24.6749	28.5461	24.2045	27.5422	24.9214	27.473	24.5283	27.8461	25.2714	Q3UDS1;Q3U057;Q9QXK7;Q3TC91;Q9CWL0;Q497G2;Q8BRA5;Q9CT87	Q3UDS1;Q3U057;Q9QXK7;Q3TC91;Q9CWL0;Q497G2	14;14;14;12;8;8;4;2	14;14;14;12;8;8;4;2	14;14;14;12;8;8;4;2	Cleavage and polyadenylation specificity factor subunit 3	Cpsf3	tr|Q3UDS1|Q3UDS1_MOUSE Putative uncharacterized protein OS=Mus musculus GN=Cpsf3 PE=2 SV=1;tr|Q3U057|Q3U057_MOUSE Putative uncharacterized protein OS=Mus musculus GN=Cpsf3 PE=2 SV=1;sp|Q9QXK7|CPSF3_MOUSE Cleavage and polyadenylation specificity factor subu	31.7	31.7	31.7	5188500000	113250000	69075000	219670000	36320000	11902000	106260000	114950000	0	899200000	0	666840000	0	437830000	0	949240000	0	647500000	0	155510000	0	162940000
Cpsf6	28.7315	23.8957	23.8971	24.0849	28.5521	24.8169	28.452	25.1902	28.3615	24.8936	27.8437	23.83	28.1081	23.3171	27.9121	24.381	H3BJ30;H3BJW3;Q6NVF9;H3BKW0;H3BLM9	H3BJ30;H3BJW3;Q6NVF9	5;5;5;2;1	5;5;5;2;1	5;5;5;2;1	Cleavage and polyadenylation specificity factor subunit 6	Cpsf6	tr|H3BJ30|H3BJ30_MOUSE Cleavage and polyadenylation-specificity factor subunit 6 OS=Mus musculus GN=Cpsf6 PE=1 SV=1;tr|H3BJW3|H3BJW3_MOUSE Cleavage and polyadenylation-specificity factor subunit 6 OS=Mus musculus GN=Cpsf6 PE=1 SV=1;sp|Q6NVF9|CPSF6_MOUSE Cl	12.1	12.1	12.1	5636600000	0	0	103520000	367180000	0	0	0	0	1199700000	82570000	677740000	37411000	598170000	0	973500000	0	538970000	0	262560000	39527000	183440000
Cpt1a	32.7418	24.7245	32.9964	24.0627	32.5197	25.4399	33.2344	24.4199	31.8138	24.9983	31.1347	24.8026	32.6319	24.7363	32.3153	24.7159	Q7TQD5;Q3UGT1;P97742;A8ASF5	Q7TQD5;Q3UGT1;P97742;A8ASF5	29;29;29;27	27;27;27;25	27;27;27;25	Carnitine O-palmitoyltransferase 1, liver isoform	Cpt1a	tr|Q7TQD5|Q7TQD5_MOUSE Carnitine palmitoyltransferase 1a, liver OS=Mus musculus GN=Cpt1a PE=1 SV=1;tr|Q3UGT1|Q3UGT1_MOUSE Putative uncharacterized protein OS=Mus musculus GN=Cpt1a PE=2 SV=1;sp|P97742|CPT1A_MOUSE Carnitine O-palmitoyltransferase 1, liver is	51	48.3	48.3	117660000000	2670500000	2709800000	930870000	2751100000	3993300000	2395100000	869280000	1038300000	21886000000	11715000	21820000000	68458000	6740500000	90571000	20638000000	226590000	7977900000	163400000	3765600000	86852000	6818600000
Creg1	28.5176	26.9939	28.8432	24.95	28.7956	24.4502	28.437	23.5048	28.5108	24.7323	28.6553	22.2926	28.1699	26.931	28.2449	26.8397	O88668;K4DI63;J3QP41	O88668;K4DI63	3;2;1	3;2;1	3;2;1	Protein CREG1	Creg1	sp|O88668|CREG1_MOUSE Protein CREG1 OS=Mus musculus GN=Creg1 PE=1 SV=1;tr|K4DI63|K4DI63_MOUSE Cellular repressor of E1A-stimulated genes 1, isoform CRA_a OS=Mus musculus GN=Creg1 PE=1 SV=1	18.6	18.6	18.6	9024000000	0	0	0	0	0	2080100000	192420000	27211000	1532000000	96240000	1035400000	33754000	826720000	31452000	1205500000	29944000	600430000	0	472210000	26101000	255890000
Creld1	27.7274	24.5314	27.992	24.3446	27.3972	24.4125	28.3313	26.3077	27.7534	24.1657	27.2306	23.696	27.869	25.0118	27.6778	23.3961	A8C1T7;Q91XD7	A8C1T7;Q91XD7	7;7	7;7	7;7	Cysteine-rich with EGF-like domain protein 1	Creld1	tr|A8C1T7|A8C1T7_MOUSE Cysteine-rich with EGF-like domains 1 OS=Mus musculus GN=Creld1 PE=1 SV=1;sp|Q91XD7|CREL1_MOUSE Cysteine-rich with EGF-like domain protein 1 OS=Mus musculus GN=Creld1 PE=1 SV=1	25	25	25	4049000000	0	182390000	183010000	0	0	0	0	0	570850000	0	749210000	0	339930000	0	1013600000	0	196720000	0	124280000	0	206260000
Creld2	34.0249	31.1678	34.1984	30.3279	34.3719	30.4146	34.7032	29.1588	34.649	29.0455	34.3084	29.1671	34.4956	30.2246	34.2775	31.0517	Q9CYA0	Q9CYA0	14	14	14	Cysteine-rich with EGF-like domain protein 2	Creld2	sp|Q9CYA0|CREL2_MOUSE Cysteine-rich with EGF-like domain protein 2 OS=Mus musculus GN=Creld2 PE=1 SV=1	39.4	39.4	39.4	380890000000	14638000000	3817100000	2542700000	6737200000	5011700000	2046100000	49120000	0	53702000000	3778600000	52394000000	2100600000	35426000000	2185700000	67451000000	995890000	38861000000	1061700000	23573000000	737350000	19801000000
Crip1	33.6602	31.7882	33.8688	29.7869	33.2185	29.5511	33.6003	30.6038	33.3524	29.7999	32.7753	30.2426	32.6975	30.1288	33.3451	31.3095	Q8C2N7;A0A0G2JEK2;P63254;Q6P3B4	Q8C2N7;A0A0G2JEK2;P63254;Q6P3B4	6;6;6;4	6;6;6;4	6;6;6;4	Cysteine-rich protein 1	Crip1	tr|Q8C2N7|Q8C2N7_MOUSE Putative uncharacterized protein OS=Mus musculus GN=Crip1 PE=2 SV=1;tr|A0A0G2JEK2|A0A0G2JEK2_MOUSE Cysteine-rich protein 1 OS=Mus musculus GN=Crip1 PE=1 SV=1;sp|P63254|CRIP1_MOUSE Cysteine-rich protein 1 OS=Mus musculus GN=Crip1 PE=1	67.5	67.5	67.5	225340000000	4448600000	3241500000	6555800000	9468300000	1918800000	225870000	37504000	12744000	38372000000	6822100000	39486000000	1218500000	15411000000	1141700000	32092000000	2928900000	15852000000	1942500000	9018100000	1741100000	8622800000
Crisp4	30.1709	24.3312	30.796	27.8319	29.644	27.2854	30.8545	26.9602	29.9119	26.238	29.3799	24.1444	30.6464	23.5717	29.7231	25.1389	Q9D259;G5E862;E9PVG4	Q9D259;G5E862;E9PVG4	6;6;6	6;6;6	6;6;6		Crisp4	tr|Q9D259|Q9D259_MOUSE Cysteine-rich secretory protein OS=Mus musculus GN=Crisp4 PE=2 SV=1;tr|G5E862|G5E862_MOUSE MCG20777, isoform CRA_b OS=Mus musculus GN=Crisp4 PE=3 SV=1;tr|E9PVG4|E9PVG4_MOUSE Protein Crisp4 OS=Mus musculus GN=Crisp4 PE=3 SV=1	36	36	36	24392000000	774860000	1090100000	0	913380000	262320000	26441000	0	0	4372900000	115070000	4152600000	284210000	1188200000	234370000	4358700000	226960000	1800700000	165750000	874820000	0	1431100000
Crocc	29.5652	24.502	30.6273	28.1604	30.3817	27.8311	31.2227	27.733	30.7541	26.9628	31.2593	28.5301	31.157	28.2469	32.3905	29.1056	Q8CJ40;Q8CJ40-3	Q8CJ40;Q8CJ40-3	55;54	55;54	2;2	Rootletin	Crocc	sp|Q8CJ40|CROCC_MOUSE Rootletin OS=Mus musculus GN=Crocc PE=1 SV=2;sp|Q8CJ40-3|CROCC_MOUSE Isoform 3 of Rootletin OS=Mus musculus GN=Crocc	30.2	30.2	1.1	40540000000	2747600000	319800000	302730000	0	151630000	0	0	0	3359100000	238020000	5930400000	405110000	2657000000	185470000	6483900000	601920000	2946900000	54865000	2770000000	537700000	2930700000
Crot	29.1362	27.5871	28.921	27.1237	28.7296	24.115	30.0042	23.8344	29.0089	24.777	28.5602	23.0048	29.0085	27.3348	28.6438	25.2747	Q9DC50;Q3V3N1;Q9QZZ3	Q9DC50	19;5;1	19;5;1	19;5;1	Peroxisomal carnitine O-octanoyltransferase	Crot	sp|Q9DC50|OCTC_MOUSE Peroxisomal carnitine O-octanoyltransferase OS=Mus musculus GN=Crot PE=1 SV=1	45.9	45.9	45.9	11924000000	154960000	682610000	34031000	100870000	29779000	257540000	63786000	7807300	2692600000	121070000	2379600000	55503000	551810000	50868000	1996800000	68081000	751270000	0	319280000	0	542400000
Cst11	31.4399	23.6275	31.8818	23.7319	31.247	26.7758	30.9876	24.7196	32.8642	26.3994	30.4077	26.4227	32.4561	26.857	30.7396	25.1473	Q7M731;Q9D269	Q7M731;Q9D269	8;8	8;8	8;8	Cystatin-11	Cst11	tr|Q7M731|Q7M731_MOUSE Cystatin OS=Mus musculus GN=Cst11 PE=2 SV=1;sp|Q9D269|CST11_MOUSE Cystatin-11 OS=Mus musculus GN=Cst11 PE=2 SV=1	54.7	54.7	54.7	59557000000	4141800000	0	0	0	0	8605800	23495000	29116000	12080000000	0	10002000000	970150	4976000000	40214000	11643000000	44051000	4908900000	54567000	2647000000	92324000	4107100000
Cst12	32.0236	30.6115	31.8797	29.4648	32.3626	28.5236	32.1939	28.6468	32.8302	28.3616	32.124	28.8133	32.2587	28.8233	31.7137	28.9899	E9Q1S9;Q9DAN8	E9Q1S9;Q9DAN8	5;4	5;4	5;4	Cystatin-12	Cst12	tr|E9Q1S9|E9Q1S9_MOUSE Cystatin OS=Mus musculus GN=Cst12 PE=1 SV=1;sp|Q9DAN8|CST12_MOUSE Cystatin-12 OS=Mus musculus GN=Cst12 PE=1 SV=1	58.2	58.2	58.2	93145000000	5341900000	5187900000	1063300000	0	0	0	0	0	11779000000	1446200000	10596000000	663300000	8465100000	517180000	17803000000	332640000	11550000000	437290000	3501000000	259250000	5528500000
Cst8	32.0357	28.7672	32.3459	28.7556	31.3447	29.4	32.0794	28.7413	31.5965	28.4452	30.8364	29.1398	31.484	28.9699	31.2297	28.8019	P32766	P32766	8	8	8	Cystatin-8	Cst8	sp|P32766|CST8_MOUSE Cystatin-8 OS=Mus musculus GN=Cst8 PE=1 SV=2	59.9	59.9	59.9	76735000000	2089600000	3326100000	252800000	1902500000	145780000	0	2413200000	494060000	13308000000	811610000	15335000000	889380000	4137800000	1265400000	13420000000	865540000	4438100000	560920000	1875100000	1105000000	2774100000
Cstb	30.4255	30.4464	30.0363	27.6312	30.6593	27.8428	30.1405	27.0547	30.6841	25.9334	30.5625	28.1162	30.5104	29.2202	29.7303	30.1867	Q62426	Q62426	5	5	5	Cystatin-B	Cstb	sp|Q62426|CYTB_MOUSE Cystatin-B OS=Mus musculus GN=Cstb PE=1 SV=1	66.3	66.3	66.3	32283000000	210480000	247940000	0	611030000	4567600000	250850000	33059000	11709000	4202100000	2920300000	2998500000	518260000	2384500000	246920000	3251700000	363270000	2337700000	14326000	1351800000	682010000	1502900000
Cstf1	27.0572	25.6688	26.952	24.3801	24.721	24.0552	27.7477	26.5957	28.312	24.5476	24.6154	24.4363	27.1477	23.2174	27.356	23.6429	Q99LC2	Q99LC2	8	8	8	Cleavage stimulation factor subunit 1	Cstf1	sp|Q99LC2|CSTF1_MOUSE Cleavage stimulation factor subunit 1 OS=Mus musculus GN=Cstf1 PE=1 SV=1	28.5	28.5	28.5	2796400000	0	0	77280000	0	237000000	0	0	0	442560000	0	275310000	0	294870000	0	444320000	0	517560000	0	40454000	0	155330000
Cstf2	28.1521	25.2897	28.0126	24.2044	29.3257	25.0679	28.5982	24.6241	29.0963	25.031	28.5271	24.2571	28.5909	22.8123	28.3993	27.7393	B3V097;Q8BIQ5;Q8BIQ5-2;A2AEK1;B3V099;A2AEJ8;A2AEK3;F6ZKC7	B3V097;Q8BIQ5;Q8BIQ5-2;A2AEK1;B3V099	13;13;12;11;11;5;4;3	13;13;12;11;11;5;4;3	8;8;8;7;7;3;3;3	Cleavage stimulation factor subunit 2	Cstf2	tr|B3V097|B3V097_MOUSE BetaCstF-64 variant 3 OS=Mus musculus GN=Cstf2 PE=2 SV=1;sp|Q8BIQ5|CSTF2_MOUSE Cleavage stimulation factor subunit 2 OS=Mus musculus GN=Cstf2 PE=1 SV=2;sp|Q8BIQ5-2|CSTF2_MOUSE Isoform 2 of Cleavage stimulation factor subunit 2 OS=Mus	29.7	29.7	19	7305900000	217960000	230230000	131310000	72556000	0	0	0	0	1431200000	0	1046800000	19757000	966240000	19509000	1030600000	0	690790000	0	296800000	0	306920000
Ctage5	29.9912	23.4635	30.1006	24.8962	30.3114	24.9415	30.9794	23.9874	30.4296	24.6255	29.9051	25.3146	30.4214	25.0773	30.7793	26.6072	H3BJI6;H3BKH2;H3BJS0;E9PY90;H3BL19;H3BK48;E9Q3S2;Q8R311;Q91ZV0;H3BJ71;H3BKL6;Q3TZZ3;H3BK44;H3BJ35;H3BJS5;H3BJY7;H3BJ84	H3BJI6;H3BKH2;H3BJS0;E9PY90;H3BL19;H3BK48;E9Q3S2;Q8R311;Q91ZV0;H3BJ71;H3BKL6;Q3TZZ3;H3BK44	21;21;21;20;19;19;19;19;19;18;18;18;18;7;7;4;1	21;21;21;20;19;19;19;19;19;18;18;18;18;7;7;4;1	21;21;21;20;19;19;19;19;19;18;18;18;18;7;7;4;1	cTAGE family member 5;Melanoma inhibitory activity protein 2	Ctage5;Mia2	tr|H3BJI6|H3BJI6_MOUSE cTAGE family member 5 OS=Mus musculus GN=Ctage5 PE=1 SV=1;tr|H3BKH2|H3BKH2_MOUSE cTAGE family member 5 OS=Mus musculus GN=Ctage5 PE=1 SV=1;tr|H3BJS0|H3BJS0_MOUSE cTAGE family member 5 OS=Mus musculus GN=Ctage5 PE=1 SV=1;tr|E9PY90|E9P	30.8	30.8	30.8	23230000000	1175300000	334730000	106260000	261190000	0	0	0	0	3696400000	81232000	3601900000	0	1936800000	0	4028400000	0	1918200000	0	1359600000	23321000	1439900000
Ctbs	28.6211	24.165	28.0264	24.5591	29.2244	24.4201	28.6028	24.4832	27.8022	24.5971	28.7588	24.1526	27.5715	25.2104	27.6674	22.9539	Q102J0;Q8R242;Q8R242-2	Q102J0;Q8R242;Q8R242-2	8;8;6	8;8;6	8;8;6	Di-N-acetylchitobiase	Ctbs	tr|Q102J0|Q102J0_MOUSE Chitobiase, di-N-acetyl-, isoform CRA_a OS=Mus musculus GN=Ctbs PE=2 SV=1;sp|Q8R242|DIAC_MOUSE Di-N-acetylchitobiase OS=Mus musculus GN=Ctbs PE=1 SV=2;sp|Q8R242-2|DIAC_MOUSE Isoform 2 of Di-N-acetylchitobiase OS=Mus musculus GN=Ctbs	29.2	29.2	29.2	6888200000	0	174470000	24734000	576790000	170840000	0	0	0	1556300000	133240000	773620000	182890000	825970000	26872000	872710000	0	284170000	0	450900000	0	112440000
Ctnna1	32.8161	29.6982	32.7061	28.5385	32.1761	26.9354	32.3962	25.5912	31.856	25.7463	32.0152	27.6068	32.0414	26.6843	32.2293	28.3609	Q545R0;P26231;Q3TGQ3;Q6NV50;A0A0N4SUZ7;A4GE65;Q14DP5;A4GE64;Q65CL1	Q545R0;P26231;Q3TGQ3;Q6NV50	40;40;39;38;1;1;1;1;1	40;40;39;38;1;1;1;1;1	32;32;32;31;0;1;1;1;1	Catenin alpha-1	Ctnna1	tr|Q545R0|Q545R0_MOUSE Catenin (Cadherin associated protein), alpha 1 OS=Mus musculus GN=Ctnna1 PE=1 SV=1;sp|P26231|CTNA1_MOUSE Catenin alpha-1 OS=Mus musculus GN=Ctnna1 PE=1 SV=1;tr|Q3TGQ3|Q3TGQ3_MOUSE Putative uncharacterized protein OS=Mus musculus GN=C	62.9	62.9	52	102700000000	1928000000	1894500000	4148900000	2048200000	3141100000	242180000	905730000	271940000	19419000000	1766100000	18412000000	873640000	7210700000	304900000	14672000000	432430000	5150200000	64900000	4978500000	473130000	4276500000
Ctnnb1	32.3026	26.4051	32.1568	25.0209	30.7178	25.2135	31.8299	26.8283	31.1002	25.9656	30.7186	25.4449	30.7735	25.7576	31.3579	24.9029	Q3UZT7;Q02248;E9Q6A9;Q80VE7;F7BAC9;D3YUH4;F7CRC6;F6QZ47;D3Z5Q1;E9PW26;D3Z7S6	Q3UZT7;Q02248;E9Q6A9;Q80VE7	31;31;25;21;9;6;6;4;2;2;1	31;31;25;21;9;6;6;4;2;2;1	26;26;22;17;8;6;4;4;2;2;1	Catenin beta-1	Ctnnb1	tr|Q3UZT7|Q3UZT7_MOUSE Putative uncharacterized protein OS=Mus musculus GN=Ctnnb1 PE=2 SV=1;sp|Q02248|CTNB1_MOUSE Catenin beta-1 OS=Mus musculus GN=Ctnnb1 PE=1 SV=1;tr|E9Q6A9|E9Q6A9_MOUSE Catenin beta-1 OS=Mus musculus GN=Ctnnb1 PE=1 SV=1;tr|Q80VE7|Q80VE7_	52	52	46.6	59473000000	1528800000	1613800000	2227400000	2401400000	695420000	1129900000	233740000	187090000	12163000000	281780000	10853000000	141080000	4776700000	0	7610200000	106660000	3466500000	448210000	2421000000	172180000	2432300000
Ctnnd1	31.0711	26.1058	30.9709	23.3864	30.3349	24.0274	30.4448	24.6191	30.3017	26.2833	30.2886	23.7389	30.269	24.4663	30.7207	23.9993	E9Q986;D3Z7H6;E9Q906;E9Q907;E9Q905;E9Q8Z4;E9Q8Z9;D3Z2H2;E9Q903;E9Q901;E9Q904;G3X9V2;E9Q8Z5;E9Q8Z6;E9Q8Z8;P30999-2;P30999-3;P30999;D3Z2H7;Q3TPD1;Q3UF77	E9Q986;D3Z7H6;E9Q906;E9Q907;E9Q905;E9Q8Z4;E9Q8Z9;D3Z2H2;E9Q903;E9Q901;E9Q904;G3X9V2;E9Q8Z5;E9Q8Z6;E9Q8Z8;P30999-2;P30999-3;P30999;D3Z2H7;Q3TPD1;Q3UF77	20;20;20;20;20;20;20;20;20;20;20;20;20;20;20;20;20;20;19;18;11	20;20;20;20;20;20;20;20;20;20;20;20;20;20;20;20;20;20;19;18;11	20;20;20;20;20;20;20;20;20;20;20;20;20;20;20;20;20;20;19;18;11	Catenin delta-1	Ctnnd1	tr|E9Q986|E9Q986_MOUSE Catenin delta-1 OS=Mus musculus GN=Ctnnd1 PE=1 SV=1;tr|D3Z7H6|D3Z7H6_MOUSE Catenin delta-1 OS=Mus musculus GN=Ctnnd1 PE=1 SV=1;tr|E9Q906|E9Q906_MOUSE Catenin delta-1 OS=Mus musculus GN=Ctnnd1 PE=1 SV=1;tr|E9Q907|E9Q907_MOUSE Catenin	35.4	35.4	35.4	32589000000	0	236280000	2180400000	778890000	1857100000	322600000	94346000	186290000	7250100000	103910000	6477300000	30785000	1635900000	90040000	4410600000	0	1531800000	0	1204700000	0	1254100000
Ctps2	29.2281	24.0031	27.2607	24.3369	27.8583	24.4728	27.5963	24.6037	26.9502	25.5102	26.7658	24.3443	27.3838	24.9046	27.6749	24.8887	P70303;P70303-3;P70303-2;A2AEQ5	P70303;P70303-3;P70303-2	16;14;14;2	14;12;12;2	14;12;12;2	CTP synthase 2	Ctps2	sp|P70303|PYRG2_MOUSE CTP synthase 2 OS=Mus musculus GN=Ctps2 PE=1 SV=1;sp|P70303-3|PYRG2_MOUSE Isoform 3 of CTP synthase 2 OS=Mus musculus GN=Ctps2;sp|P70303-2|PYRG2_MOUSE Isoform 2 of CTP synthase 2 OS=Mus musculus GN=Ctps2	41.5	37	37	5453700000	73023000	131150000	235650000	139940000	251910000	244260000	40624000	0	2462400000	25229000	511420000	0	375550000	0	354750000	0	134990000	0	123970000	21129000	95593000
Ctsa	31.0276	23.2353	30.7928	25.3834	31.7404	23.3471	31.0558	26.2498	31.0526	25.4304	30.8971	24.4642	30.1523	25.4342	30.5807	23.4232	Q9D2D1;Q544R6;G3X8T3;P16675;A2A5J9;A2A5J8;A2A5J6	Q9D2D1;Q544R6;G3X8T3;P16675	13;13;13;13;4;2;1	13;13;13;13;4;2;1	13;13;13;13;4;2;1	Carboxypeptidase;Lysosomal protective protein;Lysosomal protective protein 32 kDa chain;Lysosomal protective protein 20 kDa chain	Ctsa	tr|Q9D2D1|Q9D2D1_MOUSE Carboxypeptidase OS=Mus musculus GN=Ctsa PE=2 SV=1;tr|Q544R6|Q544R6_MOUSE Carboxypeptidase OS=Mus musculus GN=Ctsa PE=1 SV=1;tr|G3X8T3|G3X8T3_MOUSE Carboxypeptidase OS=Mus musculus GN=Ctsa PE=1 SV=1;sp|P16675|PPGB_MOUSE Lysosomal pro	29.5	29.5	29.5	37820000000	0	1347200000	1618200000	2128900000	537880000	847080000	0	0	6227700000	69717000	4576100000	119680000	4950500000	20417000	5272000000	230810000	3008400000	44379000	2253800000	64624000	1562500000
Ctsb	32.4709	30.2416	32.3775	29.7373	32.2344	28.5115	32.1734	28.7192	32.3091	27.9924	31.8528	28.4139	31.9038	28.2424	31.8652	28.9528	Q3TVS6;P10605;Q3TC17;Q6LAF6	Q3TVS6;P10605;Q3TC17	13;13;12;6	13;13;12;6	13;13;12;6	Cathepsin B;Cathepsin B light chain;Cathepsin B heavy chain	Ctsb	tr|Q3TVS6|Q3TVS6_MOUSE Putative uncharacterized protein OS=Mus musculus GN=Ctsb PE=2 SV=1;sp|P10605|CATB_MOUSE Cathepsin B OS=Mus musculus GN=Ctsb PE=1 SV=2;tr|Q3TC17|Q3TC17_MOUSE Putative uncharacterized protein OS=Mus musculus GN=Ctsb PE=2 SV=1	41.9	41.9	41.9	101450000000	6349600000	1477700000	1046500000	624390000	560020000	1242700000	10715000	0	19672000000	1143900000	16493000000	6021400000	7091800000	3473700000	11630000000	2095500000	5866100000	439970000	3276700000	2613400000	2750700000
Ctsc	28.0482	28.161	28.1796	26.7617	28.3468	25.8992	27.6097	26.0713	27.7547	26.7402	28.1044	26.0598	27.3755	27.0888	27.5682	26.4513	Q3U9B7;Q9DCV1;Q8BQL3;Q3UBY5;Q3UAF5;Q3TIF1;P97821;Q3U8J6;Q8C2L5;D3Z220	Q3U9B7;Q9DCV1;Q8BQL3;Q3UBY5;Q3UAF5;Q3TIF1;P97821;Q3U8J6;Q8C2L5	8;8;8;8;8;8;8;5;4;3	8;8;8;8;8;8;8;5;4;3	8;8;8;8;8;8;8;5;4;3	Dipeptidyl peptidase 1;Dipeptidyl peptidase 1 exclusion domain chain;Dipeptidyl peptidase 1 heavy chain;Dipeptidyl peptidase 1 light chain	Ctsc	tr|Q3U9B7|Q3U9B7_MOUSE Putative uncharacterized protein (Fragment) OS=Mus musculus GN=Ctsc PE=2 SV=1;tr|Q9DCV1|Q9DCV1_MOUSE Putative uncharacterized protein OS=Mus musculus GN=Ctsc PE=2 SV=1;tr|Q8BQL3|Q8BQL3_MOUSE Putative uncharacterized protein OS=Mus mu	23.7	23.7	23.7	7779100000	0	980380000	643050000	75810000	0	39787000	0	0	1015500000	717630000	1033200000	381130000	412800000	194270000	472170000	229860000	237940000	316520000	236150000	160470000	129100000
Ctsd	34.1681	31.4533	34.2552	30.4971	33.9621	29.9886	33.7551	29.9806	33.4443	30.2621	33.1949	29.8739	33.0199	30.7428	32.8183	30.6977	Q3UCD9;Q3U7P0;Q3TWR6;Q3TWD0;P18242;Q3UCW4;Q3U8W5;Q3TJN3;Q8C243;Q3U7I9;F8WIR1;Q3UC89;Q3UAQ1;Q3U651;Q3TIR0;Q3TXL5;Q3TWL1;F6Y6L6;Q8VCK2;A0A1B0GT66;Q05BF3	Q3UCD9;Q3U7P0;Q3TWR6;Q3TWD0;P18242;Q3UCW4;Q3U8W5;Q3TJN3;Q8C243;Q3U7I9;F8WIR1;Q3UC89;Q3UAQ1;Q3U651;Q3TIR0;Q3TXL5;Q3TWL1;F6Y6L6;Q8VCK2;A0A1B0GT66	16;16;16;16;16;15;15;15;15;14;14;14;14;14;14;14;13;12;10;9;3	16;16;16;16;16;15;15;15;15;14;14;14;14;14;14;14;13;12;10;9;3	16;16;16;16;16;15;15;15;15;14;14;14;14;14;14;14;13;12;10;9;3	Cathepsin D	Ctsd	tr|Q3UCD9|Q3UCD9_MOUSE Cathepsin D, isoform CRA_a OS=Mus musculus GN=Ctsd PE=1 SV=1;tr|Q3U7P0|Q3U7P0_MOUSE Putative uncharacterized protein OS=Mus musculus GN=Ctsd PE=2 SV=1;tr|Q3TWR6|Q3TWR6_MOUSE Putative uncharacterized protein OS=Mus musculus GN=Ctsd PE	49	49	49	291250000000	5147000000	3777200000	4965400000	12239000000	7240500000	2533400000	8421600000	1091500000	55163000000	6028700000	55806000000	3308600000	26063000000	1655900000	38007000000	1755500000	16554000000	2396100000	10529000000	1595900000	9968800000
Ctsh	31.2054	29.5841	31.4471	28.7186	31.6007	24.6952	31.6065	27.7678	30.9229	27.8096	30.72	28.4401	30.5399	28.9582	30.5435	24.4807	Q922Q7;P49935;A0A087WR20;D3Z437	Q922Q7;P49935;A0A087WR20	5;5;4;1	5;5;4;1	5;5;4;1	Pro-cathepsin H;Cathepsin H mini chain;Cathepsin H;Cathepsin H heavy chain;Cathepsin H light chain	Ctsh	tr|Q922Q7|Q922Q7_MOUSE Cathepsin H OS=Mus musculus GN=Ctsh PE=2 SV=1;sp|P49935|CATH_MOUSE Pro-cathepsin H OS=Mus musculus GN=Ctsh PE=1 SV=2;tr|A0A087WR20|A0A087WR20_MOUSE Pro-cathepsin H (Fragment) OS=Mus musculus GN=Ctsh PE=1 SV=6	24.3	24.3	24.3	51617000000	2197600000	0	98097000	4889600000	2240800000	0	0	0	6635300000	2042000000	7345000000	879520000	5495100000	61983000	7793700000	563500000	2975500000	795700000	1983300000	818960000	1590500000
Ctsl	27.3399	26.1609	26.7514	26.6393	26.8071	26.7195	26.3652	26.3888	26.5306	25.1409	27.8837	26.7024	26.9564	26.3015	27.4569	24.6285	Q9D0C0;Q543M3;Q3UHZ4;Q3U5U9;Q3TVJ1;Q3TT75;Q3TNC8;P06797;Q3UWH6;Q6LAF5	Q9D0C0;Q543M3;Q3UHZ4;Q3U5U9;Q3TVJ1;Q3TT75;Q3TNC8;P06797;Q3UWH6	5;5;5;5;5;5;5;5;4;2	5;5;5;5;5;5;5;5;4;2	5;5;5;5;5;5;5;5;4;2	Cathepsin L1;Cathepsin L1 heavy chain;Cathepsin L1 light chain	Ctsl	tr|Q9D0C0|Q9D0C0_MOUSE Putative uncharacterized protein OS=Mus musculus GN=Ctsl PE=2 SV=1;tr|Q543M3|Q543M3_MOUSE Cathepsin L OS=Mus musculus GN=Ctsl PE=1 SV=1;tr|Q3UHZ4|Q3UHZ4_MOUSE Putative uncharacterized protein OS=Mus musculus GN=Ctsl PE=2 SV=1;tr|Q3U5	20.4	20.4	20.4	3790800000	139220000	232730000	203450000	82609000	0	0	0	0	614890000	90387000	362590000	105130000	270560000	150380000	287670000	92669000	126600000	50636000	274170000	104400000	142160000
Ctsz	27.9595	25.5834	27.9782	23.4811	28.312	24.7311	27.4273	24.87	27.463	25.0219	27.3217	24.9214	27.507	25.459	28.2346	25.4662	Q545I6;Q9ES94;Q9WUU7	Q545I6;Q9ES94;Q9WUU7	4;4;4	4;4;4	4;4;4	Cathepsin Z	Ctsz	tr|Q545I6|Q545I6_MOUSE Cathepsin Z, isoform CRA_b OS=Mus musculus GN=Ctsz PE=1 SV=1;tr|Q9ES94|Q9ES94_MOUSE Cathepsin Z OS=Mus musculus GN=Ctsz PE=2 SV=1;sp|Q9WUU7|CATZ_MOUSE Cathepsin Z OS=Mus musculus GN=Ctsz PE=1 SV=1	20.9	20.9	20.9	4079300000	0	0	165210000	0	0	0	0	0	671350000	129720000	736390000	80399000	539610000	0	267980000	115120000	333760000	0	203330000	0	139210000
Cttn	24.9672	26.8729	27.3088	25.0489	28.2126	22.8947	28.0356	25.6321	28.1239	23.9501	28.2074	26.2424	27.7742	24.0453	27.9793	27.1957	Q921L6;Q8BNA5;Q60598	Q921L6;Q8BNA5;Q60598	8;8;8	8;8;8	8;8;8	Src substrate cortactin	Cttn	tr|Q921L6|Q921L6_MOUSE Cortactin, isoform CRA_a OS=Mus musculus GN=Cttn PE=1 SV=1;tr|Q8BNA5|Q8BNA5_MOUSE Putative uncharacterized protein OS=Mus musculus GN=Cttn PE=2 SV=1;sp|Q60598|SRC8_MOUSE Src substrate cortactin OS=Mus musculus GN=Cttn PE=1 SV=2	17.3	17.3	17.3	3733200000	216510000	144510000	0	0	0	0	0	0	101260000	137800000	252280000	0	767730000	18814000	507650000	0	388290000	0	258720000	0	223820000
Cux1	29.799	24.8495	29.8952	24.5293	29.7532	23.7634	30.6517	23.7063	30.2005	24.6658	29.8099	24.6334	30.1303	23.7986	30.2154	27.5592	H3BJN3;P70403;Q6AXG1;H3BJ26;H3BLJ7;P70381;Q9CVV0	H3BJN3;P70403;Q6AXG1;H3BJ26;H3BLJ7	22;20;19;18;11;6;4	22;20;19;18;11;6;4	0;0;0;0;0;0;0	Protein CASP	Cux1	tr|H3BJN3|H3BJN3_MOUSE Protein CASP OS=Mus musculus GN=Cux1 PE=1 SV=1;sp|P70403|CASP_MOUSE Protein CASP OS=Mus musculus GN=Cux1 PE=1 SV=2;tr|Q6AXG1|Q6AXG1_MOUSE Cux1 protein OS=Mus musculus GN=Cux1 PE=2 SV=1;tr|H3BJ26|H3BJ26_MOUSE Protein CASP OS=Mus muscu	42.5	42.5	0	21020000000	1079100000	600990000	847370000	183520000	0	147850000	0	0	3292600000	28100000	3696900000	24860000	1315500000	0	3753100000	1585900	1408200000	78974000	824720000	0	1196300000
Cyb5a	32.951	30.7378	33.1688	30.4463	34.0749	29.5017	33.4258	28.9198	34.1168	29.7886	33.7714	28.506	34.3103	30.9304	33.9463	31.2175	G5E850;Q544Z9;P56395;E0CY88	G5E850;Q544Z9;P56395	5;5;5;2	5;5;5;2	5;5;5;2	Cytochrome b5	Cyb5a	tr|G5E850|G5E850_MOUSE Cytochrome b-5, isoform CRA_a OS=Mus musculus GN=Cyb5a PE=1 SV=1;tr|Q544Z9|Q544Z9_MOUSE Cytochrome b-5, isoform CRA_d OS=Mus musculus GN=Cyb5a PE=1 SV=1;sp|P56395|CYB5_MOUSE Cytochrome b5 OS=Mus musculus GN=Cyb5a PE=1 SV=2	65.3	65.3	65.3	233140000000	11767000000	427730000	66068000	169240000	6077400000	356670000	41204000	18783000	26021000000	3750100000	25120000000	3584700000	25615000000	1443300000	28610000000	1501900000	24861000000	2196200000	15414000000	646530000	21882000000
Cyb5b	30.7912	30.77	30.7992	30.9498	31.7197	30.6389	31.3499	30.4759	32.047	32.1866	31.626	29.682	32.1132	30.934	32.4042	31.2704	Q9CQX2;Q3TN44;Q3TH64;Q3TLE8	Q9CQX2;Q3TN44;Q3TH64	7;6;6;3	7;6;6;3	7;6;6;3	Cytochrome b5 type B	Cyb5b	sp|Q9CQX2|CYB5B_MOUSE Cytochrome b5 type B OS=Mus musculus GN=Cyb5b PE=1 SV=1;tr|Q3TN44|Q3TN44_MOUSE Putative uncharacterized protein OS=Mus musculus GN=Cyb5b PE=2 SV=1;tr|Q3TH64|Q3TH64_MOUSE Putative uncharacterized protein OS=Mus musculus GN=Cyb5b PE=2 S	63.7	63.7	63.7	97415000000	6500800000	5860300000	2095500000	0	0	0	0	0	6130300000	3663500000	5650700000	4020800000	4733900000	3211900000	7108100000	3717700000	5952100000	14458000000	3428300000	1466300000	4429500000
Cyb5r3	33.09	24.0547	33.7797	24.2626	30.4195	24.4656	31.9742	24.8981	30.0967	26.9618	28.5804	23.7086	29.729	23.8651	31.6346	24.0014	Q9DCN2-2;Q9DCN2;Q9CY59;F2Z456;A0A0A0MQM3	Q9DCN2-2;Q9DCN2;Q9CY59;F2Z456;A0A0A0MQM3	20;20;18;18;12	20;20;18;18;12	20;20;18;18;12	NADH-cytochrome b5 reductase 3;NADH-cytochrome b5 reductase 3 membrane-bound form;NADH-cytochrome b5 reductase 3 soluble form;NADH-cytochrome b5 reductase	Cyb5r3	sp|Q9DCN2-2|NB5R3_MOUSE Isoform 2 of NADH-cytochrome b5 reductase 3 OS=Mus musculus GN=Cyb5r3;sp|Q9DCN2|NB5R3_MOUSE NADH-cytochrome b5 reductase 3 OS=Mus musculus GN=Cyb5r3 PE=1 SV=3;tr|Q9CY59|Q9CY59_MOUSE NADH-cytochrome b5 reductase OS=Mus musculus GN=Cy	78.4	78.4	78.4	94121000000	2507000000	4813800000	721430000	2019000000	1222500000	270640000	1079600000	132980000	20508000000	58734000	30005000000	151430000	4095000000	85139000	11185000000	210700000	2968500000	873450000	1268600000	82943000	2258000000
Cyp4f16	26.2653	23.5624	26.3885	24.5141	26.0162	23.0759	26.3078	25.623	25.6289	24.1712	24.6053	22.1062	25.3438	23.9875	26.4033	24.1679	Q99N17;Q3UK06;Q3V1F1;G3UW78;Q9D793;Q8BGU0;A6H653	Q99N17;Q3UK06;Q3V1F1;G3UW78	8;8;7;4;3;2;2	8;8;7;4;3;2;2	4;4;3;1;1;1;1		Cyp4f16;Cyp4f37;Cyp4f17	tr|Q99N17|Q99N17_MOUSE Cytochrome P450 CYP4F16 OS=Mus musculus GN=Cyp4f16 PE=1 SV=1;tr|Q3UK06|Q3UK06_MOUSE Putative uncharacterized protein OS=Mus musculus GN=Cyp4f16 PE=2 SV=1;tr|Q3V1F1|Q3V1F1_MOUSE MCG125471 OS=Mus musculus GN=Cyp4f37 PE=1 SV=1;tr|G3UW78	17.2	17.2	11.5	1089300000	0	0	0	0	83853000	50586000	44379000	10869000	251460000	0	224980000	0	11245000	0	212090000	0	41415000	0	20924000	0	38417000
Cyp51a1	31.3909	29.0021	30.8977	28.1013	30.1985	27.8067	31.2263	26.9027	30.1524	27.7161	29.8892	27.373	30.5689	25.4493	30.8948	25.321	Q8K0C4;Q9CW87	Q8K0C4	23;2	23;2	23;2	Lanosterol 14-alpha demethylase	Cyp51a1	sp|Q8K0C4|CP51A_MOUSE Lanosterol 14-alpha demethylase OS=Mus musculus GN=Cyp51a1 PE=1 SV=1	62	62	62	39973000000	1493400000	1074700000	1399900000	197030000	343420000	722260000	220230000	1014000000	8300200000	787780000	6269200000	611760000	1788300000	404620000	6504900000	251970000	1623500000	400510000	948910000	287800000	1491900000
Dab2	28.9494	26.6308	28.9924	26.35	28.895	25.861	28.8817	26.0249	28.6181	24.5697	28.918	26.6206	28.5649	28.368	30.001	29.214	E9PX84;Q3TRE6;Q3TMQ2;E9QL31;A0A0R4J104;P98078-3;P98078-2;P98078;Q3TRI2;Q3TN55;Q9DCE6;E0CXT5;F6TQN9;E0CZ53;E0CYJ2	E9PX84;Q3TRE6;Q3TMQ2;E9QL31;A0A0R4J104;P98078-3;P98078-2;P98078;Q3TRI2;Q3TN55;Q9DCE6;E0CXT5;F6TQN9	10;10;10;10;10;10;10;10;9;9;7;7;6;4;1	10;10;10;10;10;10;10;10;9;9;7;7;6;4;1	10;10;10;10;10;10;10;10;9;9;7;7;6;4;1	Disabled homolog 2	Dab2	tr|E9PX84|E9PX84_MOUSE Disabled homolog 2 OS=Mus musculus GN=Dab2 PE=1 SV=1;tr|Q3TRE6|Q3TRE6_MOUSE Disabled homolog 2 OS=Mus musculus GN=Dab2 PE=1 SV=1;tr|Q3TMQ2|Q3TMQ2_MOUSE Putative uncharacterized protein OS=Mus musculus GN=Dab2 PE=2 SV=1;tr|E9QL31|E9QL	25	25	25	11439000000	598110000	0	0	283490000	243790000	0	0	0	1496900000	300450000	1469800000	219950000	834020000	111190000	1065200000	166510000	556050000	0	642620000	268630000	468500000
Dag1	25.6469	25.1168	25.9648	24.6938	26.146	23.1315	25.4129	25.0117	26.3819	23.7682	26.0228	23.9796	26.3585	23.6902	26.9545	24.3054	Q8CBE6;Q8BPJ7;Q544G5;Q62165;D9IFT4	Q8CBE6;Q8BPJ7;Q544G5;Q62165;D9IFT4	6;6;6;6;4	6;6;6;6;4	6;6;6;6;4	Dystroglycan;Alpha-dystroglycan;Beta-dystroglycan	Dag1	tr|Q8CBE6|Q8CBE6_MOUSE Putative uncharacterized protein OS=Mus musculus GN=Dag1 PE=2 SV=1;tr|Q8BPJ7|Q8BPJ7_MOUSE Putative uncharacterized protein OS=Mus musculus GN=Dag1 PE=2 SV=1;tr|Q544G5|Q544G5_MOUSE Dystroglycan 1 OS=Mus musculus GN=Dag1 PE=1 SV=1;sp|Q	7.6	7.6	7.6	1448600000	133850000	0	85687000	35957000	4819600	19626000	0	0	164540000	25480000	67423000	0	119140000	21929000	90569000	30464000	148850000	0	96128000	0	62689000
Dao	28.7791	24.0083	28.6293	23.3542	29.222	23.2192	28.4383	25.3441	28.1888	24.3849	29.037	25.0244	29.1672	23.7483	30.3251	23.2847	A0A0R4J203;P18894;Q91WH3;A0A0G2JFX0	A0A0R4J203;P18894;Q91WH3	10;10;6;4	10;10;6;4	10;10;6;4	D-amino-acid oxidase	Dao	tr|A0A0R4J203|A0A0R4J203_MOUSE D-amino-acid oxidase OS=Mus musculus GN=Dao PE=1 SV=1;sp|P18894|OXDA_MOUSE D-amino-acid oxidase OS=Mus musculus GN=Dao PE=1 SV=3;tr|Q91WH3|Q91WH3_MOUSE D-amino acid oxidase 1, isoform CRA_a OS=Mus musculus GN=Dao PE=1 SV=1	29.9	29.9	29.9	9656700000	76773000	183200000	146010000	243970000	0	387060000	48532000	125830000	1317100000	0	1094700000	0	904890000	7365200	850760000	15502000	319560000	27002000	460300000	2100000	585410000
Dap3	29.1428	26.6663	28.962	25.6925	29.5193	24.3224	29.4881	24.9974	29.1431	24.925	29.2423	27.925	29.8534	26.3316	30.0307	24.8708	G3X9M0;Q9ER88;A0A0R4J1B9;Q9ER88-2;G3UWZ6;G3UWM7;G3UWR5;G3UWJ4;G3UZC0;G3UYM6;G3UYP3	G3X9M0;Q9ER88;A0A0R4J1B9;Q9ER88-2;G3UWZ6;G3UWM7	13;13;11;11;9;7;6;6;6;5;1	13;13;11;11;9;7;6;6;6;5;1	13;13;11;11;9;7;6;6;6;5;1	28S ribosomal protein S29, mitochondrial	Dap3	tr|G3X9M0|G3X9M0_MOUSE 28S ribosomal protein S29, mitochondrial OS=Mus musculus GN=Dap3 PE=1 SV=1;sp|Q9ER88|RT29_MOUSE 28S ribosomal protein S29, mitochondrial OS=Mus musculus GN=Dap3 PE=1 SV=1;tr|A0A0R4J1B9|A0A0R4J1B9_MOUSE 28S ribosomal protein S29, mito	45.5	45.5	45.5	13529000000	169930000	183520000	729650000	85508000	0	514370000	134900000	0	1884300000	138070000	1915200000	98235000	1193100000	43074000	1972200000	46144000	850240000	0	640960000	61772000	1066600000
Dbt	31.3554	27.032	31.5888	29.2686	32.2079	28.2273	31.9614	27.1603	32.0303	26.106	31.8806	27.0621	32.5904	26.8844	32.6372	25.7946	Q7TND9;P53395;A0A0G2JGU0	Q7TND9;P53395	28;28;1	28;28;1	28;28;1	Lipoamide acyltransferase component of branched-chain alpha-keto acid dehydrogenase complex, mitochondrial	Dbt	tr|Q7TND9|Q7TND9_MOUSE Dihydrolipoamide acetyltransferase component of pyruvate dehydrogenase complex OS=Mus musculus GN=Dbt PE=2 SV=1;sp|P53395|ODB2_MOUSE Lipoamide acyltransferase component of branched-chain alpha-keto acid dehydrogenase complex, mitocho	62.4	62.4	62.4	79452000000	1056000000	434160000	1479800000	2500500000	797090000	2504000000	799600000	85047000	9857200000	546770000	10978000000	812130000	5882700000	567450000	12193000000	1119900000	4893000000	553400000	4378800000	778820000	5515000000
Dcaf8	27.7725	23.8327	27.2296	24.0547	27.7962	23.0825	27.481	24.513	27.3992	23.7433	26.8853	24.9414	27.6084	23.3297	27.2815	25.0689	Q8N7N5;Q8N7N5-2;A0A0A6YX55;A0A0A6YWY2;Q01078;A2AHY8	Q8N7N5;Q8N7N5-2	7;6;1;1;1;1	7;6;1;1;1;1	7;6;1;1;1;1	DDB1- and CUL4-associated factor 8	Dcaf8	sp|Q8N7N5|DCAF8_MOUSE DDB1- and CUL4-associated factor 8 OS=Mus musculus GN=Dcaf8 PE=1 SV=1;sp|Q8N7N5-2|DCAF8_MOUSE Isoform 2 of DDB1- and CUL4-associated factor 8 OS=Mus musculus GN=Dcaf8	15.4	15.4	15.4	3617800000	40993000	0	0	247150000	83140000	98751000	132010000	10940000	695520000	0	631940000	0	216330000	0	581650000	0	214980000	0	121580000	49202000	167940000
Dcakd	29.1829	26.7826	28.2732	22.4763	25.422	26.4828	24.1321	24.2082	27.1949	23.5422	26.822	23.6773	27.8138	24.6596	27.5281	24.6675	Q8BHC4;B0QZX9;Q6PDP7	Q8BHC4	7;3;2	7;3;2	7;3;2	Dephospho-CoA kinase domain-containing protein	Dcakd	sp|Q8BHC4|DCAKD_MOUSE Dephospho-CoA kinase domain-containing protein OS=Mus musculus GN=Dcakd PE=1 SV=1	31.6	31.6	31.6	5112100000	55716000	353700000	129670000	74889000	27515000	0	117260000	0	1016100000	152520000	991030000	53717000	198800000	57683000	398180000	20816000	280990000	29428000	166830000	49382000	361750000
Dcn	29.1633	24.5635	27.4309	24.4094	26.5878	25.3439	25.8916	25.8699	30.8816	24.9176	24.7388	24.0104	26.5693	24.4807	31.6478	26.5125	Q3UKR1;P28654;Q3TSV1;Q6LAK9;O55073	Q3UKR1;P28654;Q3TSV1	11;11;10;4;1	11;11;10;4;1	11;11;10;4;1	Decorin	Dcn	tr|Q3UKR1|Q3UKR1_MOUSE Decorin OS=Mus musculus GN=Dcn PE=1 SV=1;sp|P28654|PGS2_MOUSE Decorin OS=Mus musculus GN=Dcn PE=1 SV=1;tr|Q3TSV1|Q3TSV1_MOUSE Putative uncharacterized protein OS=Mus musculus GN=Dcn PE=2 SV=1	35.3	35.3	35.3	13865000000	275670000	0	278370000	660660000	436620000	35204000	0	0	2779500000	25759000	797100000	79791000	140630000	84195000	258490000	48883000	2591000000	52927000	36354000	0	137260000
Dctn2	29.9436	29.0401	29.4144	27.4246	30.5607	28.4037	29.5651	26.7243	29.9781	26.002	30.1472	28.1541	29.1759	28.4711	29.9523	29.2564	Q3TPZ5;Q99KJ8;Q8BW43	Q3TPZ5;Q99KJ8	16;16;1	16;16;1	16;16;1	Dynactin subunit 2	Dctn2	tr|Q3TPZ5|Q3TPZ5_MOUSE Dynactin 2 OS=Mus musculus GN=Dctn2 PE=1 SV=1;sp|Q99KJ8|DCTN2_MOUSE Dynactin subunit 2 OS=Mus musculus GN=Dctn2 PE=1 SV=3	53	53	53	21587000000	494180000	963110000	1237500000	254520000	26380000	184620000	244720000	0	2753700000	1112400000	2174300000	199330000	2208800000	741830000	1924700000	160840000	1652000000	210590000	984870000	655900000	669980000
Ddb1	30.7664	28.2118	30.5084	28.8423	30.5236	28.0395	30.7641	28.0037	30.4361	28.9278	29.4874	26.1775	30.0611	27.5278	30.0061	25.166	Q3U1J4;Q91YC8;Q3ULS8	Q3U1J4;Q91YC8	34;27;16	34;27;16	34;27;16	DNA damage-binding protein 1	Ddb1	sp|Q3U1J4|DDB1_MOUSE DNA damage-binding protein 1 OS=Mus musculus GN=Ddb1 PE=1 SV=2;tr|Q91YC8|Q91YC8_MOUSE Damaged-DNA recognition protein 1 OS=Mus musculus GN=Ddb1 PE=2 SV=1	32.8	32.8	32.8	33985000000	351690000	1140400000	1426200000	1913600000	2043000000	154030000	189860000	11999000	5533200000	639170000	4747300000	825610000	2328700000	406180000	4322300000	537720000	2047700000	996130000	966450000	128070000	1196600000
Ddost	34.1397	29.797	34.0695	29.3271	33.434	28.1715	34.1546	28.0484	33.6474	29.5606	33.048	27.4703	33.9466	29.1063	33.7766	27.2987	Q3UC51;O54734;Q3UG68	Q3UC51;O54734;Q3UG68	17;17;16	17;17;16	17;17;16	Dolichyl-diphosphooligosaccharide--protein glycosyltransferase 48 kDa subunit	Ddost	tr|Q3UC51|Q3UC51_MOUSE Dolichyl-diphosphooligosaccharide--protein glycosyltransferase 48 kDa subunit OS=Mus musculus GN=Ddost PE=2 SV=1;sp|O54734|OST48_MOUSE Dolichyl-diphosphooligosaccharide--protein glycosyltransferase 48 kDa subunit OS=Mus musculus GN=D	60.3	60.3	60.3	300960000000	4622600000	3710800000	10504000000	9298400000	8993500000	9446100000	2050500000	774940000	56146000000	1821300000	48350000000	1151700000	18344000000	564650000	47967000000	504390000	17513000000	1946500000	10362000000	258610000	19311000000
Ddx1	31.2681	29.5079	30.8197	29.0469	30.3764	29.7076	30.5241	28.8019	30.5458	28.4559	30.0554	28.7336	29.9962	27.7858	30.2406	28.7615	Q91VR5;Q922B8;Q3V1Z7	Q91VR5;Q922B8;Q3V1Z7	33;32;32	33;32;32	33;32;32	ATP-dependent RNA helicase DDX1	Ddx1	sp|Q91VR5|DDX1_MOUSE ATP-dependent RNA helicase DDX1 OS=Mus musculus GN=Ddx1 PE=1 SV=1;tr|Q922B8|Q922B8_MOUSE DEAD (Asp-Glu-Ala-Asp) box polypeptide 1 OS=Mus musculus GN=Ddx1 PE=2 SV=1;tr|Q3V1Z7|Q3V1Z7_MOUSE Putative uncharacterized protein OS=Mus musculus	53.5	53.5	53.5	40122000000	1328700000	1644800000	1214400000	892950000	195070000	778620000	14458000	7485900	7845100000	1229100000	5881800000	1256900000	2408300000	1558200000	4083800000	865970000	2479500000	781050000	1051500000	850900000	962150000
Ddx17	27.9349	23.9257	27.5989	24.5366	27.4618	23.2833	27.5683	25.4225	27.3129	25.0827	27.0225	22.6287	26.8713	23.5207	24.6571	24.3744	Q3U741;Q501J6;Q3TU25;Q501J6-2;Q8K392;Q3U6Y5	Q3U741;Q501J6;Q3TU25;Q501J6-2	19;19;17;17;2;1	11;11;9;9;2;1	11;11;9;9;2;1	Probable ATP-dependent RNA helicase DDX17	Ddx17	tr|Q3U741|Q3U741_MOUSE DEAD (Asp-Glu-Ala-Asp) box polypeptide 17, isoform CRA_a OS=Mus musculus GN=Ddx17 PE=1 SV=1;sp|Q501J6|DDX17_MOUSE Probable ATP-dependent RNA helicase DDX17 OS=Mus musculus GN=Ddx17 PE=1 SV=1;tr|Q3TU25|Q3TU25_MOUSE Putative uncharacte	32.2	20.2	20.2	3625700000	383280000	120750000	66313000	0	0	0	17788000	57726000	922040000	0	730670000	0	167380000	43600000	421570000	0	218610000	0	158690000	28168000	86363000
Ddx21	28.647	24.0787	28.0976	25.3179	28.3553	26.655	28.7519	26.8023	28.0575	24.1417	27.4688	26.9429	27.7418	23.819	28.2756	27.1508	Q6PCP0;Q9JIK5;Q9CWZ5;Q3ULC7;Q8K2L4;Q9CSR3	Q6PCP0;Q9JIK5;Q9CWZ5;Q3ULC7;Q8K2L4	18;18;17;17;16;2	18;18;17;17;16;2	18;18;17;17;16;2	Nucleolar RNA helicase 2	Ddx21	tr|Q6PCP0|Q6PCP0_MOUSE DEAD (Asp-Glu-Ala-Asp) box polypeptide 21 OS=Mus musculus GN=Ddx21 PE=2 SV=1;sp|Q9JIK5|DDX21_MOUSE Nucleolar RNA helicase 2 OS=Mus musculus GN=Ddx21 PE=1 SV=3;tr|Q9CWZ5|Q9CWZ5_MOUSE Putative uncharacterized protein OS=Mus musculus GN	29	29	29	7038300000	299580000	90160000	83472000	377670000	119540000	313900000	30309000	14093000	1384600000	17072000	687150000	16525000	601110000	26916000	1117600000	43567000	461720000	0	354700000	51230000	260920000
Ddx23	28.9928	25.3107	27.3318	24.7478	27.7301	24.517	28.0573	24.5443	28.1413	23.5535	27.1598	27.0116	27.3596	24.6697	27.5653	24.1026	D3Z0M9	D3Z0M9	16	16	16		Ddx23	tr|D3Z0M9|D3Z0M9_MOUSE MCG18410, isoform CRA_a OS=Mus musculus GN=Ddx23 PE=1 SV=1	26	26	26	5139100000	70927000	10051000	272430000	0	118160000	67370000	26718000	0	1233700000	17601000	490350000	21433000	381440000	16672000	1152200000	20225000	569810000	15841000	56102000	134750000	55277000
Ddx39b	30.9595	25.7417	30.2632	22.8675	31.4008	25.0957	30.7838	25.241	30.97	28.3022	30.5724	22.462	30.5083	24.5845	30.781	25.5482	Q9Z1N5;Q3TB18;G3UXI6	Q9Z1N5;Q3TB18	16;9;6	16;9;6	7;3;3	Spliceosome RNA helicase Ddx39b	Ddx39b	sp|Q9Z1N5|DX39B_MOUSE Spliceosome RNA helicase Ddx39b OS=Mus musculus GN=Ddx39b PE=1 SV=1;tr|Q3TB18|Q3TB18_MOUSE Putative uncharacterized protein OS=Mus musculus GN=Ddx39b PE=2 SV=1	48.4	48.4	23.4	34357000000	491530000	828480000	428060000	1220100000	395470000	635620000	678960000	686790000	6148500000	68636000	4328900000	23926000	4028000000	0	4062100000	121030000	2681900000	740950000	1628900000	0	1903700000
Ddx3x	30.8351	28.675	29.8286	28.4545	29.8931	28.2383	29.4594	28.4191	30.1166	28.2316	29.7046	22.6517	29.4726	26.7054	29.8909	27.2168	B9EKE9;B7ZWF1;Q3TQX5;Q62167;Q3TUR4	B9EKE9;B7ZWF1;Q3TQX5;Q62167	23;23;23;23;5	22;22;22;22;5	2;2;2;2;0	ATP-dependent RNA helicase DDX3X	Ddx3x	tr|B9EKE9|B9EKE9_MOUSE Ddx3x protein OS=Mus musculus GN=Ddx3x PE=2 SV=1;tr|B7ZWF1|B7ZWF1_MOUSE Ddx3x protein OS=Mus musculus GN=Ddx3x PE=2 SV=1;tr|Q3TQX5|Q3TQX5_MOUSE Putative uncharacterized protein OS=Mus musculus GN=Ddx3x PE=1 SV=1;sp|Q62167|DDX3X_MOUSE	39.8	38.1	5.9	27536000000	860840000	1052900000	1649700000	86359000	1209300000	396560000	407360000	216630000	5374700000	859670000	3153000000	914250000	1679100000	1174000000	2046700000	922970000	1457600000	1039800000	575740000	61886000	606900000
Ddx46	28.963	24.3165	28.6684	24.1647	28.4788	24.8436	28.2055	24.2818	28.5268	24.0406	27.4135	24.4933	27.2351	23.5289	27.8483	25.8311	Q569Z5;F8WHR6;Q569Z5-2;Q3UZ56	Q569Z5;F8WHR6;Q569Z5-2	14;11;11;4	14;11;11;4	14;11;11;4	Probable ATP-dependent RNA helicase DDX46	Ddx46	sp|Q569Z5|DDX46_MOUSE Probable ATP-dependent RNA helicase DDX46 OS=Mus musculus GN=Ddx46 PE=1 SV=2;tr|F8WHR6|F8WHR6_MOUSE Probable ATP-dependent RNA helicase DDX46 OS=Mus musculus GN=Ddx46 PE=1 SV=1;sp|Q569Z5-2|DDX46_MOUSE Isoform 2 of Probable ATP-depende	16.6	16.6	16.6	8966900000	128330000	126740000	110950000	133690000	63214000	13545000	0	62709000	1879000000	0	1787900000	0	674890000	0	416810000	0	343230000	2530500000	52976000	0	41750000
Ddx5	32.0614	29.2286	31.7644	29.2974	31.5298	29.6258	31.2703	29.002	31.5951	29.366	31.0565	29.9669	30.7406	28.2875	31.385	25.3375	Q8BTS0;Q5U222;Q3V0Z8;Q61656;A1L333;Q3UXW3;S4R1I6;Q9CSD9;B1ARB9;B1ARC0;O35662;S4R1E3	Q8BTS0;Q5U222;Q3V0Z8;Q61656;A1L333;Q3UXW3;S4R1I6	27;27;27;27;26;25;23;9;7;6;6;2	27;27;27;27;26;25;23;9;7;6;6;2	19;19;19;19;18;17;15;8;6;6;6;2	Probable ATP-dependent RNA helicase DDX5	Ddx5	tr|Q8BTS0|Q8BTS0_MOUSE DEAD (Asp-Glu-Ala-Asp) box polypeptide 5 OS=Mus musculus GN=Ddx5 PE=1 SV=1;tr|Q5U222|Q5U222_MOUSE Ddx5 protein (Fragment) OS=Mus musculus GN=Ddx5 PE=2 SV=1;tr|Q3V0Z8|Q3V0Z8_MOUSE Putative uncharacterized protein (Fragment) OS=Mus mus	55.4	55.4	42.8	66815000000	1851500000	2593200000	3776200000	587130000	694700000	199450000	140690000	271390000	12579000000	1253100000	8366300000	1336300000	4780400000	1451200000	8277300000	1018700000	4515200000	1209300000	2350900000	1133600000	2130000000
Ddx6	28.6077	24.4783	28.0288	24.6425	28.44	23.4858	28.4973	23.8719	28.244	24.4328	27.8026	24.8033	27.4914	23.5415	28.0434	25.3577	P54823	P54823	13	13	13	Probable ATP-dependent RNA helicase DDX6	Ddx6	sp|P54823|DDX6_MOUSE Probable ATP-dependent RNA helicase DDX6 OS=Mus musculus GN=Ddx6 PE=1 SV=1	36	36	36	6674000000	128200000	480710000	0	108710000	271420000	96092000	65005000	0	1522200000	20009000	1003500000	200100000	405030000	54949000	1071700000	45180000	351550000	25583000	164420000	15861000	156490000
Decr1	32.4071	31.3361	32.3782	31.3882	32.9696	31.1842	32.511	30.8876	32.6471	30.278	32.5828	31.0816	32.9339	30.9237	32.9554	30.5642	Q4FJK0;Q9CQ62	Q4FJK0;Q9CQ62	16;16	16;16	16;16	2,4-dienoyl-CoA reductase, mitochondrial	Decr1	tr|Q4FJK0|Q4FJK0_MOUSE Decr1 protein OS=Mus musculus GN=Decr1 PE=1 SV=1;sp|Q9CQ62|DECR_MOUSE 2,4-dienoyl-CoA reductase, mitochondrial OS=Mus musculus GN=Decr1 PE=1 SV=1	51.3	51.3	51.3	166470000000	3548800000	2145500000	10797000000	9275500000	2020000000	26382000	2091600000	1514200000	19119000000	6094400000	17511000000	7057700000	11044000000	5076200000	16191000000	5368800000	8697700000	2817500000	6350500000	4421100000	7826000000
Decr2	29.004	27.1908	28.7507	27.5887	28.6788	28.0482	29.272	24.4552	28.3997	24.2622	28.8967	26.6074	29.6993	23.8589	29.4265	24.1765	Q3UVJ7;Q3UEY0;Q3TR93;Q9WV68	Q3UVJ7;Q3UEY0;Q3TR93;Q9WV68	11;11;11;11	11;11;11;11	11;11;11;11	Peroxisomal 2,4-dienoyl-CoA reductase	Decr2	tr|Q3UVJ7|Q3UVJ7_MOUSE 2-4-dienoyl-Coenzyme A reductase 2, peroxisomal OS=Mus musculus GN=Decr2 PE=1 SV=1;tr|Q3UEY0|Q3UEY0_MOUSE Putative uncharacterized protein OS=Mus musculus GN=Decr2 PE=2 SV=1;tr|Q3TR93|Q3TR93_MOUSE Putative uncharacterized protein OS=	49	49	49	11794000000	0	1000100000	405290000	205460000	305640000	0	0	0	1361200000	144230000	1519300000	143800000	751130000	371660000	1984900000	32468000	525120000	83155000	556610000	72418000	872310000
Defb15	30.0677	27.1277	31.0161	24.8361	30.6442	24.581	30.6575	23.9766	29.3211	26.2492	31.6285	23.9792	30.367	24.3656	31	23.7602	Q8R2I5	Q8R2I5	2	2	2	Beta-defensin 15	Defb15	sp|Q8R2I5|DFB15_MOUSE Beta-defensin 15 OS=Mus musculus GN=Defb15 PE=2 SV=1	25.3	25.3	25.3	29178000000	2246300000	51773000	0	0	0	0	0	0	3458300000	301050000	5908300000	197030000	2421700000	204440000	4117800000	147320000	866040000	110930000	3282800000	221570000	1565200000
Defb20	32.3434	27.1486	31.8837	27.388	32.032	28.3074	32.1777	29.5434	32.2836	27.252	32.2741	30.2078	31.9143	29.4719	32.0765	29.7673	Q30KP3	Q30KP3	4	4	4	Beta-defensin 20	Defb20	sp|Q30KP3|DFB20_MOUSE Beta-defensin 20 OS=Mus musculus GN=Defb20 PE=3 SV=1	35.4	35.4	35.4	86092000000	2984400000	3018000000	1303100000	23339000	0	0	0	0	16398000000	236200000	10953000000	495490000	6244700000	681410000	13014000000	1413900000	6952500000	444660000	4960300000	2593100000	4532200000
Defb47	29.6289	23.7683	29.4938	25.0043	30.1341	24.5321	30.0956	25.1358	29.775	23.8627	29.507	27.1303	29.3661	24.4657	29.9503	24.1769	Q30KN1	Q30KN1	4	4	4		Defb47	tr|Q30KN1|Q30KN1_MOUSE Beta-defensin 41 OS=Mus musculus GN=Defb47 PE=2 SV=1	41.8	41.8	41.8	17275000000	720530000	0	0	0	789650000	1130000000	42070000	21605000	2748700000	0	2389800000	44301000	1893100000	63897000	3151600000	0	1005400000	0	590870000	56451000	520360000
Dek	28.9266	24.5078	28.5296	23.42	29.0419	24.0297	28.3766	24.1512	28.8741	24.4039	28.4896	24.7142	28.0245	23.4222	28.9557	25.6201	Q7TNV0;Q3U4W4;E9Q8Y1;D3YVJ6;Q9CVL7;Q3UR53	Q7TNV0;Q3U4W4;E9Q8Y1;D3YVJ6;Q9CVL7	8;7;7;7;5;1	8;7;7;7;5;1	8;7;7;7;5;1	Protein DEK	Dek	sp|Q7TNV0|DEK_MOUSE Protein DEK OS=Mus musculus GN=Dek PE=1 SV=1;tr|Q3U4W4|Q3U4W4_MOUSE Putative uncharacterized protein (Fragment) OS=Mus musculus GN=Dek PE=2 SV=1;tr|E9Q8Y1|E9Q8Y1_MOUSE Protein DEK (Fragment) OS=Mus musculus GN=Dek PE=1 SV=1;tr|D3YVJ6|D3	21.8	21.8	21.8	10319000000	256970000	0	170590000	0	225310000	389230000	112870000	0	1820300000	0	964330000	0	665990000	2453400000	877120000	0	654280000	62237000	396510000	0	240760000
Dguok	29.9822	27.5001	30.0404	27.596	30.3249	27.1408	30.1308	27.2056	30.1487	28.3935	30.3688	26.8975	30.8869	27.5107	30.1215	26.5481	Q9QX60-2;Q9QX60;Q504N4;A0A0U1RPX3;Q91XI5;Q3TKB4	Q9QX60-2;Q9QX60;Q504N4;A0A0U1RPX3;Q91XI5	7;7;5;4;4;2	7;7;5;4;4;2	7;7;5;4;4;2	Deoxyguanosine kinase, mitochondrial	Dguok	sp|Q9QX60-2|DGUOK_MOUSE Isoform 2 of Deoxyguanosine kinase, mitochondrial OS=Mus musculus GN=Dguok;sp|Q9QX60|DGUOK_MOUSE Deoxyguanosine kinase, mitochondrial OS=Mus musculus GN=Dguok PE=1 SV=3;tr|Q504N4|Q504N4_MOUSE Deoxyguanosine kinase, isoform CRA_c OS=	49.2	49.2	49.2	27708000000	1036800000	231130000	1691800000	282150000	2118200000	211890000	52307000	60532000	3219200000	545940000	3311000000	298440000	1817100000	185830000	3770700000	751400000	1418300000	568110000	1230600000	178280000	1715100000
Dhodh	29.8705	28.4377	29.6818	28.2266	30.2385	27.4206	29.7405	29.1655	29.5412	27.7105	29.4602	28.5427	30.4085	27.9719	30.1784	28.3817	O35435;E9Q1V3;Q8BMJ0;Q3UET5;F6TCT7;D3YZY5;F6ZQJ5	O35435;E9Q1V3;Q8BMJ0	16;13;9;7;7;6;3	16;13;9;7;7;6;3	16;13;9;7;7;6;3	Dihydroorotate dehydrogenase (quinone), mitochondrial	Dhodh	sp|O35435|PYRD_MOUSE Dihydroorotate dehydrogenase (quinone), mitochondrial OS=Mus musculus GN=Dhodh PE=1 SV=2;tr|E9Q1V3|E9Q1V3_MOUSE Dihydroorotate dehydrogenase (quinone), mitochondrial OS=Mus musculus GN=Dhodh PE=1 SV=1;tr|Q8BMJ0|Q8BMJ0_MOUSE Putative un	54.2	54.2	54.2	21450000000	0	380350000	214430000	960130000	133820000	350590000	97391000	3184900	2048900000	895980000	2456900000	1171300000	1434000000	777490000	1944800000	661050000	983400000	258230000	853570000	1304500000	1528100000
Dhrs1	31.4479	30.7981	31.708	31.0106	31.8113	31.2304	32	30.735	31.7783	30.5833	31.9092	31.0056	32.2694	30.3332	32.2724	29.4233	Q99L04;Q3TVU9	Q99L04;Q3TVU9	20;19	20;19	20;19	Dehydrogenase/reductase SDR family member 1	Dhrs1	sp|Q99L04|DHRS1_MOUSE Dehydrogenase/reductase SDR family member 1 OS=Mus musculus GN=Dhrs1 PE=1 SV=1;tr|Q3TVU9|Q3TVU9_MOUSE Putative uncharacterized protein OS=Mus musculus GN=Dhrs1 PE=2 SV=1	76.4	76.4	76.4	103220000000	2251300000	3305800000	2096400000	1851800000	3757600000	1647400000	278820000	348370000	10489000000	3333000000	10536000000	4735100000	5412600000	4264200000	10386000000	4257600000	4681200000	3783600000	4677300000	4415300000	5266600000
Dhtkd1	28.8622	24.3448	27.7434	22.9757	28.932	23.7837	28.6151	25.4297	27.4931	25.8769	28.2884	24.7539	28.744	23.9028	29.2976	25.2947	A2ATU0	A2ATU0	19	19	19	Probable 2-oxoglutarate dehydrogenase E1 component DHKTD1, mitochondrial	Dhtkd1	sp|A2ATU0|DHTK1_MOUSE Probable 2-oxoglutarate dehydrogenase E1 component DHKTD1, mitochondrial OS=Mus musculus GN=Dhtkd1 PE=1 SV=1	34.4	34.4	34.4	7882000000	0	153980000	676550000	111660000	557580000	335720000	55787000	0	1026400000	0	373330000	56455000	744200000	0	1478900000	26692000	205070000	0	353880000	0	522120000
Dhx15	31.2063	25.3803	30.8153	25.5596	30.7693	24.9237	31.4751	24.8476	30.6926	25.9228	29.7607	25.6392	30.0366	25.8206	30.8563	26.0564	Q3UKJ6;Q3TFE5;O35286;Q497W9;Q3UDX4;A0A0G2JG10;A0A0G2JGQ5;Q05BH3;Q80TX4;Q921Y1;G3X8X0	Q3UKJ6;Q3TFE5;O35286;Q497W9;Q3UDX4;A0A0G2JG10	26;26;26;23;21;20;6;1;1;1;1	26;26;26;23;21;20;6;1;1;1;1	25;25;25;22;20;19;6;0;0;0;0	Pre-mRNA-splicing factor ATP-dependent RNA helicase DHX15	Dhx15	tr|Q3UKJ6|Q3UKJ6_MOUSE DEAH (Asp-Glu-Ala-His) box polypeptide 15, isoform CRA_a OS=Mus musculus GN=Dhx15 PE=1 SV=1;tr|Q3TFE5|Q3TFE5_MOUSE Putative uncharacterized protein OS=Mus musculus GN=Dhx15 PE=2 SV=1;sp|O35286|DHX15_MOUSE Pre-mRNA-splicing factor ATP	38.5	38.5	37.4	34228000000	312730000	904610000	333150000	424100000	629780000	2032700000	33131000	18478000	5902900000	112180000	5372800000	167430000	3372100000	56512000	5773100000	43043000	2486600000	275440000	993460000	90081000	1651200000
Dhx9	33.4894	26.5543	33.5285	27.9957	32.8739	28.0375	33.2639	26.5948	32.55	29.1353	31.9556	26.1471	32.4147	25.3033	32.7783	26.645	E9QNN1;A0A087WPL5;O70133-2;O70133;O70133-3;Q3UR42;A0A0R4J2C3;Q05BR6;Q3TF92;Q3TEB2;A0A087WRT3	E9QNN1;A0A087WPL5;O70133-2;O70133;O70133-3;Q3UR42	48;47;46;45;37;29;14;9;8;4;1	48;47;46;45;37;29;14;9;8;4;1	48;47;46;45;37;29;14;9;8;4;1	ATP-dependent RNA helicase A	Dhx9	tr|E9QNN1|E9QNN1_MOUSE ATP-dependent RNA helicase A OS=Mus musculus GN=Dhx9 PE=1 SV=1;tr|A0A087WPL5|A0A087WPL5_MOUSE ATP-dependent RNA helicase A OS=Mus musculus GN=Dhx9 PE=1 SV=1;sp|O70133-2|DHX9_MOUSE Isoform 2 of ATP-dependent RNA helicase A OS=Mus musc	43.5	43.5	43.5	168720000000	5587000000	6431000000	1765900000	3230800000	6011200000	848570000	666890000	232940000	36000000000	401650000	34391000000	806990000	10875000000	737610000	27671000000	589770000	7592900000	1748700000	4273000000	272090000	5507700000
Diablo	29.0416	27.9779	28.9608	27.4224	29.8229	27.6126	29.6309	27.2135	29.9946	26.9078	30.2165	25.2527	30.2786	26.7664	29.9906	25.7761	Q9JIQ3;Q7TPS3;A0A0G2JGS0;Q8R1D8;D3Z3K5;D3Z2Q3;Q3TEL3	Q9JIQ3;Q7TPS3;A0A0G2JGS0;Q8R1D8;D3Z3K5;D3Z2Q3;Q3TEL3	6;5;4;4;4;4;3	6;5;4;4;4;4;3	6;5;4;4;4;4;3	Diablo homolog, mitochondrial	Diablo	sp|Q9JIQ3|DBLOH_MOUSE Diablo homolog, mitochondrial OS=Mus musculus GN=Diablo PE=1 SV=2;tr|Q7TPS3|Q7TPS3_MOUSE Diablo homolog (Drosophila) OS=Mus musculus GN=Diablo PE=2 SV=1;tr|A0A0G2JGS0|A0A0G2JGS0_MOUSE Diablo homolog, mitochondrial OS=Mus musculus GN=D	42.2	42.2	42.2	18592000000	270930000	1426000000	0	0	433600000	1088200000	110580000	13517000	1931600000	386160000	1802200000	459820000	1366200000	645990000	2565000000	225190000	1364200000	331800000	1153300000	0	1263300000
Diap1	27.6316	25.1413	26.7523	23.4822	27.0767	25.0406	26.5229	23.1341	26.7259	26.0348	26.6915	24.7393	26.4697	23.5254	26.9542	25.3167	Q6NS79;D3Z074;E9PXV7;E9PV41;Q5DTQ4;O08808;Q3US76;Q05CS5;Q3U104;Q3UX40	Q6NS79;D3Z074;E9PXV7;E9PV41;Q5DTQ4;O08808;Q3US76;Q05CS5	9;9;9;9;9;9;5;5;4;2	9;9;9;9;9;9;5;5;4;2	9;9;9;9;9;9;5;5;4;2	Protein diaphanous homolog 1	Diap1;Diaph1	tr|Q6NS79|Q6NS79_MOUSE Diap1 protein OS=Mus musculus GN=Diaph1 PE=1 SV=1;tr|D3Z074|D3Z074_MOUSE Protein diaphanous homolog 1 OS=Mus musculus GN=Diaph1 PE=1 SV=2;tr|E9PXV7|E9PXV7_MOUSE Protein diaphanous homolog 1 OS=Mus musculus GN=Diaph1 PE=1 SV=1;tr|E9PV	9.3	9.3	9.3	2559300000	38759000	0	210610000	60924000	120840000	0	0	0	551740000	0	339300000	0	176970000	0	410630000	39506000	104440000	0	108060000	0	71976000
Dkc1	29.2491	24.9782	29.2915	24.8246	28.7618	25.0566	29.1987	24.2807	28.639	26.1608	28.3346	24.624	28.6995	27.7428	28.8559	23.553	Q3TM67;Q3TI79;Q9ESX5;Q499D4;B7ZCL7;F6YUI5;A2AN81;F6S1S5	Q3TM67;Q3TI79;Q9ESX5;Q499D4;B7ZCL7	20;20;20;19;12;7;6;4	20;20;20;19;12;7;6;4	20;20;20;19;12;7;6;4	H/ACA ribonucleoprotein complex subunit 4	Dkc1	tr|Q3TM67|Q3TM67_MOUSE Putative uncharacterized protein OS=Mus musculus GN=Dkc1 PE=2 SV=1;tr|Q3TI79|Q3TI79_MOUSE Putative uncharacterized protein OS=Mus musculus GN=Dkc1 PE=2 SV=1;sp|Q9ESX5|DKC1_MOUSE H/ACA ribonucleoprotein complex subunit 4 OS=Mus muscul	48.9	48.9	48.9	10336000000	350180000	340260000	151400000	103020000	214870000	155780000	29048000	338790000	1926200000	22306000	1663800000	18554000	722960000	19092000	1919700000	40456000	607620000	0	343740000	13146000	419150000
Dlg1	26.737	26.4522	26.7532	24.553	27.2197	24.5029	26.5004	23.5652	26.5236	24.829	26.6814	23.9442	26.8651	23.2731	26.5115	24.5488	Q3UP61;H7BWY4;E9Q9H0;Q811D0-2;Q811D0;Q811D0-3;D3Z3B8;A2BEF2;S4R2T8;Q571K0;Q52KF7;A2BEE9;Q80TH1;P70175;G3UZL5;Q62108-3;Q62108;Q62108-2	Q3UP61;H7BWY4;E9Q9H0;Q811D0-2;Q811D0;Q811D0-3;D3Z3B8	6;6;6;6;6;6;5;2;2;2;2;2;2;2;1;1;1;1	6;6;6;6;6;6;5;2;2;2;2;2;2;2;1;1;1;1	3;3;3;3;3;3;2;0;2;2;0;0;0;0;0;0;0;0	Disks large homolog 1	Dlg1	tr|Q3UP61|Q3UP61_MOUSE Putative uncharacterized protein OS=Mus musculus GN=Dlg1 PE=2 SV=1;tr|H7BWY4|H7BWY4_MOUSE Disks large homolog 1 OS=Mus musculus GN=Dlg1 PE=1 SV=1;tr|E9Q9H0|E9Q9H0_MOUSE Disks large homolog 1 OS=Mus musculus GN=Dlg1 PE=1 SV=1;sp|Q811D	8.5	8.5	4.7	2362600000	0	407070000	0	197090000	16367000	56277000	0	0	275560000	0	220230000	0	293850000	0	138490000	0	141130000	0	122920000	0	95582000
Dmtn	24.8383	25.9213	26.9537	23.5256	26.8464	24.3064	27.0449	24.0728	26.8684	24.755	27.1247	24.9579	26.7433	24.3808	27.0439	25.0886	Q9WV69-2;Q9WV69;Q3UEW2;Q9WV69-4;Q9WV69-3	Q9WV69-2;Q9WV69;Q3UEW2;Q9WV69-4;Q9WV69-3	7;7;6;6;6	7;7;6;6;6	7;7;6;6;6	Dematin	Dmtn	sp|Q9WV69-2|DEMA_MOUSE Isoform 2 of Dematin OS=Mus musculus GN=Dmtn;sp|Q9WV69|DEMA_MOUSE Dematin OS=Mus musculus GN=Dmtn PE=1 SV=1;tr|Q3UEW2|Q3UEW2_MOUSE Putative uncharacterized protein OS=Mus musculus GN=Dmtn PE=2 SV=1;sp|Q9WV69-4|DEMA_MOUSE Isoform 4 of	27.7	27.7	27.7	1831300000	0	0	67142000	0	109150000	0	0	0	45990000	0	308980000	32427000	181740000	0	429230000	0	109820000	0	180920000	0	75823000
Dnai2	28.889	28.6583	29.7682	28.0829	30.7707	27.4964	30.306	29.265	31.1182	32.669	31.1202	26.6047	31.1087	27.8676	30.67	28.2518	A2AC93;R4GML5;A2AC93-2;Q3UU98	A2AC93;R4GML5;A2AC93-2	35;34;34;5	35;34;34;5	35;34;34;5	Dynein intermediate chain 2, axonemal	Dnai2;Dnaic2	sp|A2AC93|DNAI2_MOUSE Dynein intermediate chain 2, axonemal OS=Mus musculus GN=Dnai2 PE=1 SV=2;tr|R4GML5|R4GML5_MOUSE Dynein intermediate chain 2, axonemal (Fragment) OS=Mus musculus GN=Dnaic2 PE=1 SV=1;sp|A2AC93-2|DNAI2_MOUSE Isoform 2 of Dynein intermedi	66.6	66.6	66.6	60076000000	2077200000	2228300000	3777600000	2498600000	1628200000	725380000	1514600000	311650000	1847900000	750900000	3377600000	1400500000	2319500000	483200000	4257700000	1952900000	2652600000	17978000000	2405100000	382270000	2103400000
Dnaja3	29.6629	27.9666	29.5326	28.1009	29.7947	28.4128	30.1256	28.2572	29.8083	28.1901	29.7731	28.7198	30.1488	28.0519	30.2921	27.6472	Q3TJA9;Q99M87-2;Q99M87;Q99M87-3	Q3TJA9;Q99M87-2;Q99M87;Q99M87-3	13;13;13;11	13;13;13;11	13;13;13;11	DnaJ homolog subfamily A member 3, mitochondrial	Dnaja3	tr|Q3TJA9|Q3TJA9_MOUSE DnaJ (Hsp40) homolog, subfamily A, member 3, isoform CRA_b OS=Mus musculus GN=Dnaja3 PE=2 SV=1;sp|Q99M87-2|DNJA3_MOUSE Isoform 2 of DnaJ homolog subfamily A member 3, mitochondrial OS=Mus musculus GN=Dnaja3;sp|Q99M87|DNJA3_MOUSE DnaJ	37.1	37.1	37.1	24359000000	253070000	1407300000	2232600000	345110000	0	0	453140000	23600000	2779700000	379800000	2439000000	448930000	1489500000	447390000	3257300000	593580000	1408800000	779860000	927110000	611290000	1259400000
Dnajb11	32.7546	29.9337	32.7539	29.6893	33.1706	29.5706	32.8951	28.7577	33.2276	28.2316	32.8075	28.4808	33.2171	29.4555	32.9332	29.1537	Q99KV1	Q99KV1	15	15	15	DnaJ homolog subfamily B member 11	Dnajb11	sp|Q99KV1|DJB11_MOUSE DnaJ homolog subfamily B member 11 OS=Mus musculus GN=Dnajb11 PE=1 SV=1	45	45	45	154400000000	15737000000	3808300000	0	0	0	946840000	74421000	56995000	23506000000	1523900000	22074000000	1556700000	15031000000	893390000	21626000000	739010000	13935000000	540180000	8344200000	449630000	9232500000
Dnajb12	27.1571	24.5076	27.0953	23.7336	26.7686	24.5863	28.0059	26.7005	26.8574	24.8028	26.7505	23.9928	28.0179	25.3016	26.6891	25.4375	Q8C4C9;Q9QYI4;D6RHR9	Q8C4C9;Q9QYI4;D6RHR9	6;6;3	6;6;3	6;6;3	DnaJ homolog subfamily B member 12	Dnajb12	tr|Q8C4C9|Q8C4C9_MOUSE DnaJ (Hsp40) homolog, subfamily B, member 12, isoform CRA_d OS=Mus musculus GN=Dnajb12 PE=1 SV=1;sp|Q9QYI4|DJB12_MOUSE DnaJ homolog subfamily B member 12 OS=Mus musculus GN=Dnajb12 PE=1 SV=2;tr|D6RHR9|D6RHR9_MOUSE DnaJ homolog subfam	21.7	21.7	21.7	3460200000	25135000	325940000	334740000	0	0	0	0	0	383280000	0	242460000	0	254660000	0	496620000	197770000	234110000	183980000	155300000	0	274740000
Dnajc10	34.2915	29.5126	34.217	29.4921	34.1541	27.9546	34.5804	27.9826	33.9031	28.6391	33.9489	26.5225	34.1896	27.3554	34.287	23.3225	Q9DC23;Q9CUG0;Q9CRX9	Q9DC23	36;5;4	36;5;4	36;5;4	DnaJ homolog subfamily C member 10	Dnajc10	sp|Q9DC23|DJC10_MOUSE DnaJ homolog subfamily C member 10 OS=Mus musculus GN=Dnajc10 PE=1 SV=2	62.9	62.9	62.9	369350000000	10244000000	10361000000	2563100000	12936000000	8288800000	9235600000	1577800000	228060000	63918000000	2337400000	55436000000	1457200000	28616000000	683610000	63895000000	951130000	21053000000	936260000	16928000000	294890000	18820000000
Dnajc13	28.0823	23.6935	28.8436	27.1461	26.9157	24.824	27.9703	24.4456	27.1994	27.3196	26.7561	24.5402	26.7434	24.3976	27.6887	24.8817	G3X922;D4AFX7;Q3UX52;Q3UQJ7;Q8CHD7;Q8BNL1;Q3TNE7;A0A087WRC9;A0A087WS25	G3X922;D4AFX7	28;28;13;13;13;8;5;3;3	28;28;13;13;13;8;5;3;3	28;28;13;13;13;8;5;3;3		Dnajc13	tr|G3X922|G3X922_MOUSE MCG115602 OS=Mus musculus GN=Dnajc13 PE=1 SV=1;tr|D4AFX7|D4AFX7_MOUSE Protein Dnajc13 OS=Mus musculus GN=Dnajc13 PE=1 SV=1	16.3	16.3	16.3	6461800000	0	250860000	308270000	322410000	226420000	241850000	108770000	52526000	896370000	42735000	1312800000	429520000	204140000	32161000	550220000	181990000	217590000	454520000	95763000	0	68091000
Dnajc3	34.6764	29.7977	34.5023	30.0693	34.7831	29.545	34.6722	28.9936	34.9135	28.4168	34.467	27.8247	34.8858	29.579	34.6368	29.9067	Q3UFV9;Q91YW3;Q3UKA1	Q3UFV9;Q91YW3;Q3UKA1	31;31;30	31;31;30	31;31;30	DnaJ homolog subfamily C member 3	Dnajc3	tr|Q3UFV9|Q3UFV9_MOUSE DnaJ (Hsp40) homolog, subfamily C, member 3 OS=Mus musculus GN=Dnajc3 PE=1 SV=1;sp|Q91YW3|DNJC3_MOUSE DnaJ homolog subfamily C member 3 OS=Mus musculus GN=Dnajc3 PE=1 SV=1;tr|Q3UKA1|Q3UKA1_MOUSE Putative uncharacterized protein OS=Mu	60.3	60.3	60.3	466590000000	9006600000	12994000000	6178100000	2207900000	1974300000	10134000000	1800900000	344110000	82253000000	1413000000	71802000000	1709000000	41910000000	1072600000	71259000000	1178600000	41068000000	1115700000	25432000000	310270000	33127000000
Dnase1l2	26.9545	24.2197	27.4525	23.1246	27.4022	26.7112	25.0723	23.2588	24.6452	23.5396	27.2667	23.3447	27.6141	23.7044	28.2933	25.288	Q9D1G0;D3Z3Z7;D6RJ55	Q9D1G0;D3Z3Z7	7;5;1	7;5;1	7;5;1	Deoxyribonuclease-1-like 2	Dnase1l2	sp|Q9D1G0|DNSL2_MOUSE Deoxyribonuclease-1-like 2 OS=Mus musculus GN=Dnase1l2 PE=2 SV=1;tr|D3Z3Z7|D3Z3Z7_MOUSE Deoxyribonuclease-1-like 2 (Fragment) OS=Mus musculus GN=Dnase1l2 PE=4 SV=1	24.5	24.5	24.5	3535500000	0	0	341830000	0	0	0	0	0	388880000	44817000	687670000	51149000	235650000	104850000	445960000	0	176320000	104130000	173280000	0	227020000
Dnlz	26.8039	22.6077	26.9784	24.5688	27.2342	24.4373	27.0884	25.0146	27.4927	24.0734	27.1375	22.8406	27.4525	23.2745	28.12	22.6684	Q9D113;Q8K0F4	Q9D113	3;1	3;1	3;1	DNL-type zinc finger protein	Dnlz	sp|Q9D113|DNLZ_MOUSE DNL-type zinc finger protein OS=Mus musculus GN=Dnlz PE=1 SV=1	30.5	30.5	30.5	2816600000	224290000	0	0	0	0	117240000	28319000	0	337320000	0	416610000	0	234120000	0	358360000	0	258290000	0	163580000	0	127830000
Dnm1l	29.7345	28.8981	29.0612	27.7953	28.8236	28.0566	28.6849	27.6867	28.6677	24.5517	28.6676	28.6965	28.4763	28.8089	28.4589	22.1674	E9PUD2;Q8K1M6-3;Q8K1M6-2;Q8K1M6;Q3U4P3;Q8K1M6-4;Q8K1M6-5	E9PUD2;Q8K1M6-3;Q8K1M6-2;Q8K1M6;Q3U4P3;Q8K1M6-4	19;19;19;19;18;16;5	19;19;19;19;18;16;5	19;19;19;19;18;16;5	Dynamin-1-like protein	Dnm1l	tr|E9PUD2|E9PUD2_MOUSE Dynamin-1-like protein OS=Mus musculus GN=Dnm1l PE=1 SV=1;sp|Q8K1M6-3|DNM1L_MOUSE Isoform 3 of Dynamin-1-like protein OS=Mus musculus GN=Dnm1l;sp|Q8K1M6-2|DNM1L_MOUSE Isoform 2 of Dynamin-1-like protein OS=Mus musculus GN=Dnm1l;sp|Q8	36.4	36.4	36.4	15332000000	374810000	274500000	262870000	1281700000	239840000	139740000	449310000	0	1965400000	1249100000	1243900000	1252900000	616610000	871700000	1153200000	343100000	550010000	366150000	466720000	492340000	401550000
Dnm2	28.7453	28.1472	28.456	27.3964	28.099	27.785	28.5155	26.9852	27.6248	27.3562	27.5128	24.184	27.3684	26.8956	28.1776	24.1483	P39054;Q3T9X3;F8WIV5;P39054-2;G3UZZ3;A0A0J9YUE9;A0A0J9YUN4;P39053-5;P39053-3;P39053-6;P39053-4;P39053	P39054;Q3T9X3;F8WIV5;P39054-2;G3UZZ3	22;21;21;21;18;5;5;5;5;5;5;5	22;21;21;21;18;5;5;5;5;5;5;5	1;1;1;1;1;0;0;0;0;0;0;0	Dynamin-2	Dnm2	sp|P39054|DYN2_MOUSE Dynamin-2 OS=Mus musculus GN=Dnm2 PE=1 SV=2;tr|Q3T9X3|Q3T9X3_MOUSE Dynamin-2 OS=Mus musculus GN=Dnm2 PE=1 SV=1;tr|F8WIV5|F8WIV5_MOUSE Dynamin-2 OS=Mus musculus GN=Dnm2 PE=1 SV=2;sp|P39054-2|DYN2_MOUSE Isoform 2 of Dynamin-2 OS=Mus musc	32.1	32.1	1.6	8884000000	248840000	96404000	519890000	328040000	245070000	176670000	81462000	24604000	1777500000	334080000	989490000	275870000	485890000	318030000	948480000	227670000	390570000	201920000	274990000	21377000	263830000
Dopey2	24.5734	24.9516	27.8388	23.4625	26.9987	23.4935	26.9648	24.5641	27.03	23.2468	26.5697	22.6945	26.6516	25.0696	24.1288	24.343	Q3UHQ6;Q3UHQ6-2;Q9DCG4;Q6PGE1	Q3UHQ6;Q3UHQ6-2	5;4;1;1	5;4;1;1	5;4;1;1	Protein dopey-2	Dopey2	sp|Q3UHQ6|DOP2_MOUSE Protein dopey-2 OS=Mus musculus GN=Dopey2 PE=1 SV=3;sp|Q3UHQ6-2|DOP2_MOUSE Isoform 2 of Protein dopey-2 OS=Mus musculus GN=Dopey2	2.8	2.8	2.8	2317200000	0	0	4309400	0	21454000	0	28362000	0	502020000	0	461040000	0	245950000	0	332910000	0	206560000	0	92372000	0	133260000
Dpf2	28.2445	27.1979	27.3382	24.7797	28.5286	24.4861	27.8306	24.2938	27.9401	24.3152	26.8103	24.8844	27.1369	24.3378	27.5579	24.9469	D3Z5N6;Q61103;Q3UKV4;Q1RLL2;F8WIP7;F6YKQ9;F7CPB1;Q3UXM1;D3YYG6;Q6GTK4;D3YY44;Q3V1G6;Q3UPM9;G3X940;Q9QX66-3;P58269;Q9QX66;Q9QX66-2;Q8BZ21	D3Z5N6;Q61103;Q3UKV4	10;10;9;4;4;1;1;1;1;1;1;1;1;1;1;1;1;1;1	10;10;9;4;4;1;1;1;1;1;1;1;1;1;1;1;1;1;1	9;9;8;3;4;0;0;0;0;0;0;0;0;0;0;0;0;0;0	Zinc finger protein ubi-d4	Dpf2	tr|D3Z5N6|D3Z5N6_MOUSE Zinc finger protein ubi-d4 OS=Mus musculus GN=Dpf2 PE=1 SV=1;sp|Q61103|REQU_MOUSE Zinc finger protein ubi-d4 OS=Mus musculus GN=Dpf2 PE=1 SV=1;tr|Q3UKV4|Q3UKV4_MOUSE Putative uncharacterized protein OS=Mus musculus GN=Dpf2 PE=2 SV=1	29.6	29.6	27.9	4605400000	48226000	0	119570000	79452000	18814000	0	0	0	978360000	172870000	678430000	135210000	538950000	103350000	599700000	83790000	256280000	0	154980000	94853000	155720000
Dpm1	31.5277	26.3342	31.6741	26.4335	31.0196	26.1051	31.5367	24.6561	31.0396	25.1992	29.5543	23.9915	30.5341	24.1222	31.1724	24.6858	O70152;A2BDX2;F8WII3	O70152;A2BDX2	15;12;5	15;12;5	15;12;5	Dolichol-phosphate mannosyltransferase subunit 1	Dpm1	sp|O70152|DPM1_MOUSE Dolichol-phosphate mannosyltransferase subunit 1 OS=Mus musculus GN=Dpm1 PE=1 SV=1;tr|A2BDX2|A2BDX2_MOUSE Dolichol-phosphate mannosyltransferase subunit 1 OS=Mus musculus GN=Dpm1 PE=1 SV=1	60.4	60.4	60.4	47247000000	1020800000	1161300000	1441200000	593170000	1263500000	77438000	480980000	1100700000	9066000000	323640000	10055000000	429040000	2677300000	181750000	7834400000	139040000	2677900000	356700000	974930000	57054000	1910200000
Dpm3	28.1785	25.7314	28.5725	24.1075	29.2523	25.7057	29.7121	24.5959	29.6346	26.3386	28.9802	23.9123	27.3109	24.2523	29.3626	24.1325	Q9D1Q4	Q9D1Q4	3	3	3	Dolichol-phosphate mannosyltransferase subunit 3	Dpm3	sp|Q9D1Q4|DPM3_MOUSE Dolichol-phosphate mannosyltransferase subunit 3 OS=Mus musculus GN=Dpm3 PE=1 SV=1	51.1	51.1	51.1	8862100000	0	0	0	0	0	0	0	0	1727200000	0	1779000000	49387000	741200000	84180000	1703000000	0	822940000	0	406040000	0	323950000
Dpp4	30.2985	29.2004	30.371	29.6099	30.0739	28.4273	30.2008	28.4081	29.6218	28.1643	30.326	27.2195	30.0504	28.281	30.7236	28.4428	P28843;Q3TR43	P28843;Q3TR43	20;19	20;19	20;19	Dipeptidyl peptidase 4;Dipeptidyl peptidase 4 membrane form;Dipeptidyl peptidase 4 soluble form	Dpp4	sp|P28843|DPP4_MOUSE Dipeptidyl peptidase 4 OS=Mus musculus GN=Dpp4 PE=1 SV=3;tr|Q3TR43|Q3TR43_MOUSE Putative uncharacterized protein OS=Mus musculus GN=Dpp4 PE=2 SV=1	32	32	32	30119000000	724300000	1115900000	1268400000	305940000	105000000	366220000	712840000	0	4163800000	955470000	3509800000	1732300000	2026100000	768410000	2944600000	817280000	1070600000	340880000	1335600000	251100000	1309500000
Dpysl2	30.9442	28.3031	30.1328	28.4528	30.3257	29.2902	29.573	28.1146	29.6168	27.7324	29.8425	26.303	29.1473	28.0244	29.5071	25.2891	O08553;Q3TY94;Q71H75	O08553	21;2;1	21;2;1	17;0;0	Dihydropyrimidinase-related protein 2	Dpysl2	sp|O08553|DPYL2_MOUSE Dihydropyrimidinase-related protein 2 OS=Mus musculus GN=Dpysl2 PE=1 SV=2	50.7	50.7	43	31317000000	4448800000	556840000	743170000	298500000	78236000	0	0	0	4035300000	360430000	2594400000	455660000	1321000000	335730000	1997700000	441540000	773880000	10907000000	424270000	39073000	424110000
Dsg2	27.2011	24.4848	26.914	24.9458	27.0016	23.8359	27.2369	23.6309	27.1035	26.1349	26.6326	24.7032	26.4638	24.7169	26.8251	25.2288	O55111;Q8BK55;Q8VCE3;Q811I1	O55111;Q8BK55	6;4;2;2	6;4;2;2	6;4;2;2	Desmoglein-2	Dsg2	sp|O55111|DSG2_MOUSE Desmoglein-2 OS=Mus musculus GN=Dsg2 PE=1 SV=3;tr|Q8BK55|Q8BK55_MOUSE Putative uncharacterized protein (Fragment) OS=Mus musculus PE=2 SV=1	8.6	8.6	8.6	2032400000	0	0	0	0	0	0	0	0	468920000	28690000	309970000	30742000	197360000	0	319700000	0	242080000	0	98135000	0	106720000
Dut	27.6836	26.2632	27.9535	25.7814	28.688	25.8887	28.6288	23.9565	28.8176	24.0379	28.6215	24.25	29.1589	26.5238	29.1405	27.3101	Q9JJ44;Q9CQ43;Q8VCG1	Q9JJ44;Q9CQ43;Q8VCG1	6;6;6	6;6;6	6;6;6		Dut	tr|Q9JJ44|Q9JJ44_MOUSE DUTPase OS=Mus musculus GN=Dut PE=2 SV=1;tr|Q9CQ43|Q9CQ43_MOUSE Deoxyuridine triphosphatase OS=Mus musculus GN=Dut PE=1 SV=1;tr|Q8VCG1|Q8VCG1_MOUSE Deoxyuridine triphosphatase, isoform CRA_b OS=Mus musculus GN=Dut PE=1 SV=1	52.5	52.5	52.5	8054600000	283320000	267480000	189890000	0	0	330060000	0	0	1166400000	121940000	1109400000	117230000	545890000	69310000	1005700000	0	536730000	0	371670000	43156000	666140000
Dync1h1	32.5473	26.9171	30.9375	26.1928	29.4203	26.3123	30.6142	26.9526	28.672	27.3171	28.2932	23.4211	28.248	24.2184	28.7105	25.6022	Q9JHU4;Q80U36;Q8C6T5;Q923F5;Q3TAZ3;Q3UA73;F6ZX84;O08821;O70182	Q9JHU4	88;43;13;6;6;5;4;3;2	88;43;13;6;6;5;4;3;2	88;43;13;6;6;5;4;3;2	Cytoplasmic dynein 1 heavy chain 1	Dync1h1	sp|Q9JHU4|DYHC1_MOUSE Cytoplasmic dynein 1 heavy chain 1 OS=Mus musculus GN=Dync1h1 PE=1 SV=2	24.8	24.8	24.8	34642000000	655830000	1079700000	992440000	389610000	542010000	380160000	557290000	261300000	9513000000	365050000	6992000000	391650000	1574500000	287240000	4526800000	304160000	1119700000	675060000	617270000	97462000	634860000
Dync1i2	29.8796	24.7896	28.5756	24.2176	29.0941	25.0636	28.4019	25.0742	28.8309	24.2001	28.5605	23.7597	28.0728	24.9708	28.5168	27.5757	Q3UDA2;A2BFF8;A2BFF7;D6Q0F7;Q3TPJ8;A2BFF5;A2BFF9;D6Q0F6;D6Q0F5;O88487	Q3UDA2;A2BFF8;A2BFF7;D6Q0F7;Q3TPJ8;A2BFF5;A2BFF9;D6Q0F6;D6Q0F5;O88487	9;9;9;9;9;9;9;9;9;9	9;9;9;9;9;9;9;9;9;9	9;9;9;9;9;9;9;9;9;9	Cytoplasmic dynein 1 intermediate chain 2	Dync1i2	tr|Q3UDA2|Q3UDA2_MOUSE Putative uncharacterized protein (Fragment) OS=Mus musculus GN=Dync1i2 PE=2 SV=1;tr|A2BFF8|A2BFF8_MOUSE Cytoplasmic dynein 1 intermediate chain 2 OS=Mus musculus GN=Dync1i2 PE=1 SV=1;tr|A2BFF7|A2BFF7_MOUSE Dynein cytoplasmic 1 interm	29.1	29.1	29.1	9107700000	0	0	134300000	749700000	151360000	21904000	0	0	2469600000	23364000	1400300000	0	987140000	0	908460000	40042000	569090000	69395000	397380000	0	301390000
Dync1li1	28.682	25.2651	28.0534	24.4665	28.3776	25.0541	28.2462	25.1371	28.2715	23.1881	28.4517	23.0175	27.9908	22.7716	27.5472	24.197	Q3TWG5;Q8R1Q8;Q3TVT4;A2VDF8	Q3TWG5;Q8R1Q8	14;14;5;2	14;14;5;2	13;13;5;1	Cytoplasmic dynein 1 light intermediate chain 1	Dync1li1	tr|Q3TWG5|Q3TWG5_MOUSE Dynein cytoplasmic 1 light intermediate chain 1 OS=Mus musculus GN=Dync1li1 PE=1 SV=1;sp|Q8R1Q8|DC1L1_MOUSE Cytoplasmic dynein 1 light intermediate chain 1 OS=Mus musculus GN=Dync1li1 PE=1 SV=1	30.8	30.8	28.3	5908400000	189640000	162380000	251320000	124820000	0	0	119820000	0	1480300000	73735000	744580000	0	602990000	0	845580000	0	398270000	0	272340000	0	196820000
Dynlrb1	27.4126	27.1814	27.3983	26.5321	27.5042	26.8561	27.6235	24.7202	27.5057	23.6949	27.413	26.9242	26.7789	24.381	27.3149	27.409	P62627;A2AVR9	P62627;A2AVR9	3;2	3;2	3;2	Dynein light chain roadblock-type 1	Dynlrb1	sp|P62627|DLRB1_MOUSE Dynein light chain roadblock-type 1 OS=Mus musculus GN=Dynlrb1 PE=1 SV=3;tr|A2AVR9|A2AVR9_MOUSE Dynein light chain roadblock-type 1 OS=Mus musculus GN=Dynlrb1 PE=1 SV=1	43.8	43.8	43.8	4458100000	365160000	0	0	0	239200000	0	0	0	535090000	219250000	519430000	97809000	356460000	130420000	627640000	90028000	312060000	0	152220000	137060000	145340000
Dysf	28.0023	25.0957	28.9018	24.8938	27.6614	25.1443	29.0238	24.6957	27.2942	24.2769	27.948	27.1143	27.8096	24.7763	29.2624	25.5257	E9QL12;E9PXU9;A0A0N4SWH3;A0A0N4SWG7;A0A0N4SUN3;A0A0N4SVX9;Q9ESD7;A0A0N4SUJ2;E9Q423;A0A0N4SV63;Q9ESD7-3;Q9ESD7-2;A0FLF1	E9QL12;E9PXU9;A0A0N4SWH3;A0A0N4SWG7;A0A0N4SUN3;A0A0N4SVX9;Q9ESD7;A0A0N4SUJ2;E9Q423;A0A0N4SV63;Q9ESD7-3;Q9ESD7-2	23;23;23;23;23;23;23;22;22;22;22;22;1	22;22;22;22;22;22;22;21;21;21;21;21;1	22;22;22;22;22;22;22;21;21;21;21;21;1	Dysferlin	Dysf	tr|E9QL12|E9QL12_MOUSE Dysferlin OS=Mus musculus GN=Dysf PE=1 SV=1;tr|E9PXU9|E9PXU9_MOUSE Dysferlin OS=Mus musculus GN=Dysf PE=1 SV=1;tr|A0A0N4SWH3|A0A0N4SWH3_MOUSE Dysferlin OS=Mus musculus GN=Dysf PE=1 SV=1;tr|A0A0N4SWG7|A0A0N4SWG7_MOUSE Dysferlin OS=Mus	14.6	14	14	6573700000	190690000	0	245000000	50249000	52509000	185240000	66195000	0	940900000	13239000	1236600000	47283000	507920000	15345000	887450000	23169000	123260000	0	317030000	49573000	436560000
E030010N08Rik	28.2488	24.4679	31.0237	23.6685	30.6662	25.1421	29.5325	25.843	29.9779	23.992	29.5911	25.1895	29.7564	24.8986	31.6966	24.7293	F6XLV1	F6XLV1	46	46	46		E030010N08Rik	tr|F6XLV1|F6XLV1_MOUSE Protein Crocc2 OS=Mus musculus GN=Crocc2 PE=1 SV=2	35.2	35.2	35.2	22748000000	509100000	580330000	57985000	270680000	283980000	0	0	0	893260000	0	6066000000	0	1923500000	0	1613600000	33039000	1372100000	36174000	611230000	0	958130000
Ears2	30.089	23.4174	30.3051	26.6952	28.7585	25.8868	30.603	27.6863	28.6608	26.8421	28.3207	27.0046	29.4548	26.5564	29.1836	23.8783	Q9CXJ1;Q6ZPF8;Q8C143;Q8C860;Q497Y9	Q9CXJ1	20;9;4;1;1	20;9;4;1;1	20;9;4;1;1	Probable glutamate--tRNA ligase, mitochondrial	Ears2	sp|Q9CXJ1|SYEM_MOUSE Probable glutamate--tRNA ligase, mitochondrial OS=Mus musculus GN=Ears2 PE=1 SV=1	51.2	51.2	51.2	17752000000	173150000	391380000	38560000	545590000	116360000	517700000	599970000	109510000	3404000000	47714000	2901000000	128180000	911880000	50142000	3313600000	326460000	896660000	211630000	492820000	154600000	806860000
Ebp	26.9553	24.6718	29.1042	23.9895	25.2185	23.4325	26.2788	24.6504	26.0012	25.5968	25.8144	24.8947	26.4887	23.8117	26.2745	24.0069	P70245;A2AC29	P70245;A2AC29	2;1	2;1	2;1	3-beta-hydroxysteroid-Delta(8),Delta(7)-isomerase	Ebp	sp|P70245|EBP_MOUSE 3-beta-hydroxysteroid-Delta(8),Delta(7)-isomerase OS=Mus musculus GN=Ebp PE=1 SV=3;tr|A2AC29|A2AC29_MOUSE 3-beta-hydroxysteroid-Delta(8),Delta(7)-isomerase (Fragment) OS=Mus musculus GN=Ebp PE=1 SV=1	10.9	10.9	10.9	3053500000	0	93955000	0	0	259020000	0	0	0	538820000	0	1398000000	0	80900000	0	268660000	0	85779000	0	80670000	0	90804000
Ech1	32.8857	30.8553	32.7398	29.9633	32.4049	29.6594	32.8642	28.7534	32.6146	28.4481	32.2368	30.2085	32.6528	30.8821	32.4267	30.5442	O35459;F7B227	O35459	15;7	15;7	15;7	Delta(3,5)-Delta(2,4)-dienoyl-CoA isomerase, mitochondrial	Ech1	sp|O35459|ECH1_MOUSE Delta(3,5)-Delta(2,4)-dienoyl-CoA isomerase, mitochondrial OS=Mus musculus GN=Ech1 PE=1 SV=1	56.6	56.6	56.6	132660000000	5188700000	1292600000	3399000000	5305200000	1969400000	725690000	202770000	70532000	17261000000	4439800000	12562000000	3917800000	10472000000	1357100000	16127000000	2846200000	8937100000	2461000000	5981000000	3242200000	7703900000
Echdc2	32.9601	27.2313	32.9566	26.9087	33.2222	26.0826	32.9879	24.4124	33.2987	25.3979	32.821	26.7981	33.4573	27.2244	33.3507	26.9421	Q3TLP5;Q3TLP5-2;F6YTG0;Q3TLP5-3;F6Z5N5;Q8R3H3;B7Z7N0;E0CXC8;B7Z9E1;B4DSN9	Q3TLP5;Q3TLP5-2;F6YTG0;Q3TLP5-3;F6Z5N5;Q8R3H3	11;10;7;7;6;6;5;1;1;1	11;10;7;7;6;6;5;1;1;1	11;10;7;7;6;6;5;1;1;1	Enoyl-CoA hydratase domain-containing protein 2, mitochondrial	Echdc2	sp|Q3TLP5|ECHD2_MOUSE Enoyl-CoA hydratase domain-containing protein 2, mitochondrial OS=Mus musculus GN=Echdc2 PE=1 SV=2;sp|Q3TLP5-2|ECHD2_MOUSE Isoform 2 of Enoyl-CoA hydratase domain-containing protein 2, mitochondrial OS=Mus musculus GN=Echdc2;tr|F6YTG0	47.3	47.3	47.3	157110000000	1653200000	6008100000	420650000	360050000	8190400000	931940000	22215000	6322600	25409000000	505960000	23311000000	787720000	14145000000	236560000	20305000000	139750000	13430000000	64708000	7494900000	441260000	11973000000
Echdc3	31.003	26.3384	30.5265	25.8506	30.2358	24.6528	31.0483	25.007	30.2502	25.8554	29.392	24.1956	29.8643	25.7889	30.6277	23.5985	Q9D7J9	Q9D7J9	10	10	10	Enoyl-CoA hydratase domain-containing protein 3, mitochondrial	Echdc3	sp|Q9D7J9|ECHD3_MOUSE Enoyl-CoA hydratase domain-containing protein 3, mitochondrial OS=Mus musculus GN=Echdc3 PE=1 SV=1	48	48	48	27709000000	574480000	355370000	247850000	1676000000	313360000	0	115160000	43815000	5215400000	171940000	5362500000	115910000	1314900000	0	5170300000	60750000	1852400000	68335000	1096600000	0	1239900000
Echs1	34.4032	31.778	34.3966	31.9517	33.956	31.7355	34.3926	31.4988	33.8327	31.4872	33.506	32.453	34.3248	32.0666	34.6374	31.7927	Q8BH95;Q8BU95	Q8BH95	20;6	20;6	20;6	Enoyl-CoA hydratase, mitochondrial	Echs1	sp|Q8BH95|ECHM_MOUSE Enoyl-CoA hydratase, mitochondrial OS=Mus musculus GN=Echs1 PE=1 SV=1	69.3	69.3	69.3	455050000000	12750000000	10768000000	8941800000	17171000000	20521000000	1522000000	437500000	94118000	68565000000	7643800000	64147000000	9235000000	22699000000	6528000000	63845000000	7809200000	19711000000	7173100000	11530000000	9747500000	23233000000
Eci1	33.4235	31.6139	33.3315	31.9929	33.673	31.9989	33.7564	31.6639	33.4382	31.5041	33.5708	32.2922	33.8605	31.7734	33.9158	30.565	P42125;Q9DBN7	P42125;Q9DBN7	13;12	13;12	13;12	Enoyl-CoA delta isomerase 1, mitochondrial	Eci1	sp|P42125|ECI1_MOUSE Enoyl-CoA delta isomerase 1, mitochondrial OS=Mus musculus GN=Eci1 PE=1 SV=2;tr|Q9DBN7|Q9DBN7_MOUSE Putative uncharacterized protein OS=Mus musculus GN=Eci1 PE=2 SV=1	64.7	64.7	64.7	307750000000	12804000000	16160000000	14091000000	155670000	9376800000	3825400000	287790000	264510000	35843000000	5903200000	31897000000	8117600000	20819000000	7181600000	38781000000	7156800000	15535000000	5339100000	13119000000	8546800000	17850000000
Eci2	30.9523	28.6503	30.9693	29.0263	31.4897	28.5037	31.3767	27.9038	31.4117	27.9746	30.8367	29.0481	31.3864	29.1902	31.6092	28.3706	Q3TCD4;Q9WUR2-2;Q9WUR2;E9PUY9;E9PYA9;E9PVM6;E9PYC6;E9Q858;E9Q7A8;E9PY42;Q78JN3	Q3TCD4;Q9WUR2-2;Q9WUR2;E9PUY9;E9PYA9;E9PVM6;E9PYC6;E9Q858	16;16;16;11;11;11;10;10;6;4;4	16;16;16;11;11;11;10;10;6;4;4	16;16;16;11;11;11;10;10;6;4;4	Enoyl-CoA delta isomerase 2, mitochondrial	Eci2	tr|Q3TCD4|Q3TCD4_MOUSE Enoyl-CoA delta isomerase 2, mitochondrial OS=Mus musculus GN=Eci2 PE=1 SV=1;sp|Q9WUR2-2|ECI2_MOUSE Isoform 2 of Enoyl-CoA delta isomerase 2, mitochondrial OS=Mus musculus GN=Eci2;sp|Q9WUR2|ECI2_MOUSE Enoyl-CoA delta isomerase 2, mit	51.6	51.6	51.6	52383000000	989950000	1854500000	2507700000	924160000	1356900000	93386000	148470000	30152000	5619300000	991310000	5795000000	1127600000	4533200000	902930000	7731900000	785440000	3803000000	579840000	2032300000	922950000	3095500000
Ecsit	28.9175	24.2282	28.5407	25.0931	29.1534	24.213	29.1151	23.0238	28.7245	23.0518	28.8583	22.6341	29.1987	25.2884	29.2711	24.2137	A0A0R4J174;Q9QZH6;J3KMM6	A0A0R4J174;Q9QZH6;J3KMM6	14;13;8	14;13;8	14;13;8	Evolutionarily conserved signaling intermediate in Toll pathway, mitochondrial	Ecsit	tr|A0A0R4J174|A0A0R4J174_MOUSE Evolutionarily conserved-signaling intermediate in Toll pathway, mitochondrial OS=Mus musculus GN=Ecsit PE=1 SV=1;sp|Q9QZH6|ECSIT_MOUSE Evolutionarily conserved signaling intermediate in Toll pathway, mitochondrial OS=Mus mus	35.4	35.4	35.4	8881300000	0	270930000	0	139300000	97069000	172660000	278040000	8425000	1474400000	61085000	1104500000	0	794750000	0	1335600000	0	478830000	67876000	513560000	0	720500000
Edem3	26.9383	25.534	27.0536	24.3147	27.2493	24.5839	27.7946	24.5588	27.0584	23.72	26.9152	26.0698	27.3837	23.9377	27.2775	23.7229	B7ZNP0;B7ZNN9;A0A087WQK5;A0A087WR24;Q2HXL6	B7ZNP0;B7ZNN9;A0A087WQK5;A0A087WR24;Q2HXL6	11;11;11;11;11	11;11;11;11;11	11;11;11;11;11	alpha-1,2-Mannosidase;ER degradation-enhancing alpha-mannosidase-like protein 3	Edem3	tr|B7ZNP0|B7ZNP0_MOUSE alpha-1,2-Mannosidase OS=Mus musculus GN=Edem3 PE=1 SV=1;tr|B7ZNN9|B7ZNN9_MOUSE alpha-1,2-Mannosidase OS=Mus musculus GN=Edem3 PE=2 SV=1;tr|A0A087WQK5|A0A087WQK5_MOUSE alpha-1,2-Mannosidase OS=Mus musculus GN=Edem3 PE=1 SV=1;tr|A0A08	18	18	18	3269100000	70009000	0	80572000	42940000	52176000	236990000	116200000	41018000	690800000	44163000	254060000	0	226530000	19475000	665840000	55605000	158110000	0	82715000	0	174900000
Eef1d	30.9838	30.4568	30.732	29.9144	31.5283	30.2866	30.5824	30.1952	31.072	29.6913	31.4243	29.8199	30.5285	29.8131	30.9738	30.4808	A0A0R4J1E2;P57776-3;E9PUM6;Q9CVV2;D3Z356	A0A0R4J1E2;P57776-3	24;21;5;4;1	24;21;5;4;1	1;1;1;1;1	Elongation factor 1-delta	Eef1d	tr|A0A0R4J1E2|A0A0R4J1E2_MOUSE Elongation factor 1-delta OS=Mus musculus GN=Eef1d PE=1 SV=1;sp|P57776-3|EF1D_MOUSE Isoform 3 of Elongation factor 1-delta OS=Mus musculus GN=Eef1d	51.4	51.4	1.8	58483000000	2158500000	3522500000	1527200000	2133900000	632410000	7502900	6836000	0	5798800000	3410900000	4434800000	2886300000	4727000000	2665200000	4367500000	3555200000	2921800000	2124200000	2709200000	1699900000	1495000000
Eef2	33.072	32.68	32.7091	31.7835	32.4857	32.4449	32.9891	31.7662	32.6945	31.4059	32.4775	31.7894	32.3465	31.5854	32.3684	31.0536	Q3UMI7;Q3UDC8;P58252;Q6P9L9;Q8BMA8;Q3UZ14;Q3UBL9;Q3TX47;Q3TK17;Q3TLB1;Q3TJZ1;Q8C153;Q3TWX1;Q3TW58;Q3TSK4;Q3TPG2;Q99LT6;Q61509;O89069;O89070	Q3UMI7;Q3UDC8;P58252;Q6P9L9;Q8BMA8;Q3UZ14;Q3UBL9;Q3TX47;Q3TK17;Q3TLB1;Q3TJZ1;Q8C153;Q3TWX1;Q3TW58;Q3TSK4;Q3TPG2	44;44;44;43;43;43;43;43;43;43;43;42;42;40;25;22;19;17;8;7	43;43;43;42;42;42;42;42;42;42;42;41;41;39;24;21;18;16;8;7	43;43;43;42;42;42;42;42;42;42;42;41;41;39;24;21;18;16;8;7	Elongation factor 2	Eef2	tr|Q3UMI7|Q3UMI7_MOUSE Putative uncharacterized protein OS=Mus musculus GN=Eef2 PE=2 SV=1;tr|Q3UDC8|Q3UDC8_MOUSE Putative uncharacterized protein OS=Mus musculus GN=Eef2 PE=2 SV=1;sp|P58252|EF2_MOUSE Elongation factor 2 OS=Mus musculus GN=Eef2 PE=1 SV=2;tr	61.4	60.3	60.3	207710000000	7515500000	5170700000	3509400000	4516900000	6790100000	4294500000	1104400000	610750000	25844000000	14371000000	20548000000	8157100000	8658200000	12537000000	22809000000	11400000000	7325100000	7881800000	5063100000	7451400000	5149800000
Eftud2	32.6783	27.7137	32.4068	26.7724	32.6604	27.0599	32.546	24.2849	31.7417	27.0584	31.3918	24.2772	31.2779	27.4576	32.1614	26.2755	Q543F1;Q3TMY8;A2AH85;Q6A0E3;O08810;G3UZ34;Q3U5Q3;Q7TMX4;G3UXK8;G3UZ25	Q543F1;Q3TMY8;A2AH85;Q6A0E3;O08810;G3UZ34;Q3U5Q3;Q7TMX4	49;49;49;49;49;48;48;47;4;1	49;49;49;49;49;48;48;47;4;1	48;48;48;48;48;47;47;46;3;1	116 kDa U5 small nuclear ribonucleoprotein component	Eftud2	tr|Q543F1|Q543F1_MOUSE Putative uncharacterized protein OS=Mus musculus GN=Eftud2 PE=1 SV=1;tr|Q3TMY8|Q3TMY8_MOUSE Putative uncharacterized protein OS=Mus musculus GN=Eftud2 PE=2 SV=1;tr|A2AH85|A2AH85_MOUSE 116 kDa U5 small nuclear ribonucleoprotein compon	67	67	66	91695000000	1395000000	5290700000	3889500000	947010000	859290000	113570000	29606000	17364000	17423000000	615450000	13967000000	345200000	7922200000	343000000	15013000000	279540000	7244100000	591990000	2638800000	212900000	4408600000
Ehd1	29.4996	27.8488	29.3116	28.6304	28.299	27.8578	28.9909	28.0726	28.2924	27.7831	28.6368	24.5938	28.2733	27.7011	28.9483	28.3686	Q80ZZ0;Q9WVK4;Q3TIT3;Q3TGS1;Q8K1X5;Q3T9A1;Q3TUW9;Q3TCK3	Q80ZZ0;Q9WVK4;Q3TIT3;Q3TGS1;Q8K1X5;Q3T9A1;Q3TUW9;Q3TCK3	26;26;25;25;25;24;24;22	26;26;25;25;25;24;24;22	13;13;12;12;12;11;13;11	EH domain-containing protein 1	Ehd1	tr|Q80ZZ0|Q80ZZ0_MOUSE EH-domain containing 1 OS=Mus musculus GN=Ehd1 PE=1 SV=2;sp|Q9WVK4|EHD1_MOUSE EH domain-containing protein 1 OS=Mus musculus GN=Ehd1 PE=1 SV=1;tr|Q3TIT3|Q3TIT3_MOUSE Putative uncharacterized protein OS=Mus musculus GN=Ehd1 PE=2 SV=1;	58.2	58.2	32.8	15273000000	366610000	1220600000	96099000	518630000	206030000	200230000	475460000	59161000	2309200000	390630000	2174000000	949980000	548110000	376750000	1453700000	668060000	519010000	559660000	553710000	73325000	336760000
Ehhadh	32.3367	29.2066	31.615	28.8775	31.8611	28.3796	32.1198	27.933	30.991	27.7143	31.6718	28.5894	31.9881	26.491	32.4633	25.3744	Q9DBM2;Q9R0Z4	Q9DBM2	41;18	41;18	41;18	Peroxisomal bifunctional enzyme;Enoyl-CoA hydratase/3,2-trans-enoyl-CoA isomerase;3-hydroxyacyl-CoA dehydrogenase	Ehhadh	sp|Q9DBM2|ECHP_MOUSE Peroxisomal bifunctional enzyme OS=Mus musculus GN=Ehhadh PE=1 SV=4	78	78	78	80650000000	796640000	1260500000	1840600000	2497700000	1742400000	3564000000	155510000	37629000	15853000000	1320500000	9476000000	943520000	5500800000	606990000	11087000000	662700000	2821700000	444480000	3352300000	843360000	4353400000
Ehmt2	25.3761	23.9139	24.9628	23.7142	26.2001	24.3347	25.2716	22.6155	25.495	24.7074	25.2559	23.6412	25.8156	24.76	25.1574	24.3669	Q3U4G9;A2CG76;Q9Z148-2;Q9Z148-3;Q9Z148;Q8BP38	Q3U4G9;A2CG76;Q9Z148-2;Q9Z148-3;Q9Z148;Q8BP38	3;3;3;3;3;2	3;3;3;3;3;2	3;3;3;3;3;2	Histone-lysine N-methyltransferase EHMT2	Ehmt2	tr|Q3U4G9|Q3U4G9_MOUSE Putative uncharacterized protein OS=Mus musculus GN=Ehmt2 PE=2 SV=1;tr|A2CG76|A2CG76_MOUSE Histone-lysine N-methyltransferase EHMT2 OS=Mus musculus GN=Ehmt2 PE=1 SV=1;sp|Q9Z148-2|EHMT2_MOUSE Isoform 2 of Histone-lysine N-methyltransf	3.3	3.3	3.3	692590000	0	0	0	0	47413000	0	0	0	188280000	0	70695000	45017000	73487000	0	101180000	0	48388000	0	31039000	0	0
Eif2s1	30.36	28.0795	29.979	24.8671	30.1343	24.5157	29.8389	28.2744	29.8358	25.6855	29.2801	23.2147	29.0798	22.9708	29.8277	28.308	Q6ZWX6;Q9CV24	Q6ZWX6;Q9CV24	18;9	18;9	18;9	Eukaryotic translation initiation factor 2 subunit 1	Eif2s1	sp|Q6ZWX6|IF2A_MOUSE Eukaryotic translation initiation factor 2 subunit 1 OS=Mus musculus GN=Eif2s1 PE=1 SV=3;tr|Q9CV24|Q9CV24_MOUSE Putative uncharacterized protein (Fragment) OS=Mus musculus GN=Eif2s1 PE=2 SV=1	57.5	57.5	57.5	19420000000	773260000	597570000	662990000	157100000	367600000	0	0	0	4045700000	473660000	2462900000	150370000	1748900000	94854000	2384100000	143510000	1413000000	60853000	913330000	40118000	699890000
Eif2s3x	30.5478	30.3859	30.391	28.2556	30.5386	28.8051	30.448	27.6676	29.9499	27.6608	30.1109	27.9864	29.7098	28.138	30.0349	27.6183	Q3UIJ2;Q3TML6;Q9Z0N1;Q3UDF8;Q9CRE9;A2AAW9;Q3U5H6;Q6NY07	Q3UIJ2;Q3TML6;Q9Z0N1;Q3UDF8;Q9CRE9;A2AAW9;Q3U5H6	21;21;21;19;16;15;14;3	21;21;21;19;16;15;14;3	5;5;5;4;2;4;1;1	Eukaryotic translation initiation factor 2 subunit 3, X-linked	Eif2s3x	tr|Q3UIJ2|Q3UIJ2_MOUSE Putative uncharacterized protein OS=Mus musculus GN=Eif2s3x PE=2 SV=1;tr|Q3TML6|Q3TML6_MOUSE Eukaryotic translation initiation factor 2, subunit 3, structural gene X-linked OS=Mus musculus GN=Eif2s3x PE=1 SV=1;sp|Q9Z0N1|IF2G_MOUSE Eu	54.2	54.2	14.6	31478000000	766260000	808200000	244920000	846500000	1261200000	1342100000	23083000	5758300	4996800000	2855100000	3363900000	732650000	2327600000	959620000	3039400000	578840000	1583100000	373060000	1147800000	405530000	1045900000
Eif3b	30.6935	24.9582	29.9562	25.2467	29.4962	25.8503	28.6061	23.2464	27.8148	27.4306	27.9947	24.3201	27.808	25.4399	28.6861	25.4636	Q8CIJ3;Q8JZQ9;A0A0G2JG48	Q8CIJ3;Q8JZQ9	21;21;5	21;21;5	21;21;5	Eukaryotic translation initiation factor 3 subunit B	Eif3b	tr|Q8CIJ3|Q8CIJ3_MOUSE Eukaryotic translation initiation factor 3 subunit B OS=Mus musculus GN=Eif3b PE=2 SV=1;sp|Q8JZQ9|EIF3B_MOUSE Eukaryotic translation initiation factor 3 subunit B OS=Mus musculus GN=Eif3b PE=1 SV=1	26.2	26.2	26.2	15056000000	539500000	560070000	407950000	1114300000	49664000	278510000	0	0	4520600000	40720000	3175900000	75551000	1034900000	0	1147800000	0	377910000	239410000	305470000	25436000	284980000
Eif3c	29.1829	27.0498	28.5624	25.4281	27.193	24.8743	26.7549	25.0808	26.723	27.0518	27.9665	24.7171	26.9053	24.2191	26.9807	25.1054	Q8R1B4;Q66JU1;Q9CSD3;Q3TL08;M0QWV3;Q8BVX3;Q9CV26;P97398	Q8R1B4;Q66JU1	15;8;3;3;3;3;2;2	15;8;3;3;3;3;2;2	15;8;3;3;3;3;2;2	Eukaryotic translation initiation factor 3 subunit C	Eif3c	sp|Q8R1B4|EIF3C_MOUSE Eukaryotic translation initiation factor 3 subunit C OS=Mus musculus GN=Eif3c PE=1 SV=1;tr|Q66JU1|Q66JU1_MOUSE Eif3c protein (Fragment) OS=Mus musculus GN=Eif3c PE=2 SV=1	18.2	18.2	18.2	6307800000	119180000	456410000	277050000	96989000	0	0	15273000	6805800	2253900000	130030000	1227200000	93035000	285770000	18567000	335750000	23754000	120590000	200350000	127940000	0	67212000
Eif3d	29.1894	24.5158	27.9996	23.9072	27.6718	24.366	26.4207	25.5577	26.1893	24.9733	26.2119	25.4647	26.1315	23.2896	26.4882	24.592	O70194	O70194	8	8	8	Eukaryotic translation initiation factor 3 subunit D	Eif3d	sp|O70194|EIF3D_MOUSE Eukaryotic translation initiation factor 3 subunit D OS=Mus musculus GN=Eif3d PE=1 SV=2	20.4	20.4	20.4	4612300000	169960000	293790000	0	0	64796000	89975000	0	0	1891700000	40865000	945550000	0	206310000	0	195850000	55459000	52033000	197180000	100570000	0	44008000
Eif3h	29.3751	24.9973	28.8393	28.103	28.4459	24.7743	28.0693	24.8326	28.1693	24.6148	28.1156	24.5571	27.4695	27.1372	28.0233	25.8611	Q8BTX5;Q5M9L0;Q3TIK5;Q3TII2;Q3THW7;Q91WK2;Q8BMZ8	Q8BTX5;Q5M9L0;Q3TIK5;Q3TII2;Q3THW7;Q91WK2	9;9;9;9;9;9;2	9;9;9;9;9;9;2	9;9;9;9;9;9;2	Eukaryotic translation initiation factor 3 subunit H	Eif3h	tr|Q8BTX5|Q8BTX5_MOUSE Eukaryotic translation initiation factor 3 subunit H OS=Mus musculus GN=Eif3h PE=2 SV=1;tr|Q5M9L0|Q5M9L0_MOUSE Eukaryotic translation initiation factor 3 subunit H OS=Mus musculus GN=Eif3h PE=1 SV=1;tr|Q3TIK5|Q3TIK5_MOUSE Eukaryotic	29	29	29	9525700000	294920000	0	293690000	634500000	382390000	87192000	0	0	2426200000	332140000	1540400000	209420000	721410000	93541000	875920000	153270000	283240000	76686000	233720000	37016000	156740000
Eif3i	30.4925	29.0433	30.0643	28.332	30.0504	27.5522	28.8973	27.8153	29.4832	27.2578	29.1317	27.934	28.2732	27.6306	29.3228	27.9819	Q9QZD9;Q3T9Y8;A2AE03;Q8BTM6	Q9QZD9;Q3T9Y8	14;13;6;2	14;13;6;2	14;13;6;2	Eukaryotic translation initiation factor 3 subunit I	Eif3i	sp|Q9QZD9|EIF3I_MOUSE Eukaryotic translation initiation factor 3 subunit I OS=Mus musculus GN=Eif3i PE=1 SV=1;tr|Q3T9Y8|Q3T9Y8_MOUSE Eukaryotic translation initiation factor 3 subunit I OS=Mus musculus GN=Eif3i PE=2 SV=1	62.5	62.5	62.5	21127000000	331350000	80893000	1281900000	529380000	58895000	394300000	0	0	5254000000	1155200000	3381900000	685340000	1346300000	216710000	1573700000	624480000	874700000	387580000	708580000	132800000	492020000
Eif3k	29.4309	26.612	28.6827	26.6765	27.9669	26.4167	27.0062	23.4158	27.2208	26.5797	27.1642	23.2968	26.9388	24.4374	27.321	23.5206	Q9DBZ5;Q3TY56;Q9DBZ5-2;A0A140LJ59	Q9DBZ5;Q3TY56;Q9DBZ5-2	7;5;5;3	7;5;5;3	7;5;5;3	Eukaryotic translation initiation factor 3 subunit K	Eif3k	sp|Q9DBZ5|EIF3K_MOUSE Eukaryotic translation initiation factor 3 subunit K OS=Mus musculus GN=Eif3k PE=1 SV=1;tr|Q3TY56|Q3TY56_MOUSE Eukaryotic translation initiation factor 3 subunit K OS=Mus musculus GN=Eif3k PE=1 SV=1;sp|Q9DBZ5-2|EIF3K_MOUSE Isoform 2 o	35.8	35.8	35.8	6792900000	249640000	0	0	0	280070000	427780000	42696000	9120800	1965800000	234160000	1247500000	212130000	455010000	118630000	281040000	86590000	246430000	174260000	151070000	46062000	170900000
Eif3l	30.2628	27.7812	29.7243	27.4229	28.5491	27.1664	27.815	27.2075	27.8283	24.3551	27.642	24.1147	26.458	24.538	28.0944	22.0951	Q8QZY1	Q8QZY1	16	16	16	Eukaryotic translation initiation factor 3 subunit L	Eif3l	sp|Q8QZY1|EIF3L_MOUSE Eukaryotic translation initiation factor 3 subunit L OS=Mus musculus GN=Eif3l PE=1 SV=1	34.9	34.9	34.9	11858000000	130580000	816890000	169700000	402410000	436710000	71418000	0	48265000	3277900000	352760000	1831400000	215640000	1716000000	103680000	631160000	350100000	262730000	352360000	182660000	4178400	62107000
Eif4a1	31.9629	30.6746	31.5376	30.4042	31.5942	30.1783	31.3781	30.2454	31.3361	30.6811	31.174	28.3968	31.0844	29.5556	31.2369	28.7634	Q4FZL1;Q5F2A7;Q3TFG3;P60843;Q3UXC2;Q3TGK7;Q3TLL6;Q3U8I0;Q78WR5;Q3TSJ4;Q99LR0	Q4FZL1;Q5F2A7;Q3TFG3;P60843;Q3UXC2;Q3TGK7;Q3TLL6;Q3U8I0;Q78WR5;Q3TSJ4	23;23;23;23;22;22;21;16;14;12;2	23;23;23;23;22;22;21;16;14;12;2	12;12;12;12;12;11;10;9;8;6;2	Eukaryotic initiation factor 4A-I	Eif4a1	tr|Q4FZL1|Q4FZL1_MOUSE Eif4a1 protein (Fragment) OS=Mus musculus GN=Eif4a1 PE=2 SV=1;tr|Q5F2A7|Q5F2A7_MOUSE Putative uncharacterized protein OS=Mus musculus GN=Eif4a1 PE=1 SV=1;tr|Q3TFG3|Q3TFG3_MOUSE Putative uncharacterized protein OS=Mus musculus GN=Eif4	57.5	57.5	32.1	78477000000	4308200000	2183400000	2904800000	3871000000	720520000	83419000	0	0	12962000000	2552600000	9379800000	2740000000	4665200000	2019600000	7370500000	2958800000	3818300000	4280400000	2646000000	417530000	2796400000
Eif4a3	32.172	26.0517	32.2039	26.3881	32.0534	25.9643	32.1229	26.311	31.6234	25.4698	31.2689	24.5725	32.1301	25.7365	32.1559	23.9924	Q91VC3;A0A0N4SVP8;E9PV04;A2AFK7;A0A0N4SVM5	Q91VC3;A0A0N4SVP8;E9PV04;A2AFK7	23;20;18;17;9	19;16;14;13;7	19;16;14;13;7	Eukaryotic initiation factor 4A-III;Eukaryotic initiation factor 4A-III, N-terminally processed	Eif4a3;Gm8994	sp|Q91VC3|IF4A3_MOUSE Eukaryotic initiation factor 4A-III OS=Mus musculus GN=Eif4a3 PE=1 SV=3;tr|A0A0N4SVP8|A0A0N4SVP8_MOUSE Protein Gm5580 OS=Mus musculus GN=Gm5580 PE=3 SV=1;tr|E9PV04|E9PV04_MOUSE Protein Gm8994 OS=Mus musculus GN=Gm8994 PE=3 SV=2;tr|A2A	52.8	47	47	74047000000	1939100000	1034300000	1344400000	399390000	539010000	155220000	1210800000	96056000	13133000000	308610000	13038000000	411230000	5798700000	94034000	12262000000	380190000	5957900000	331080000	2871800000	77668000	4049000000
Eif4g1	29.5894	27.636	29.0666	24.5187	28.3636	27.4301	28.0411	23.3021	28.0336	25.7985	27.9144	24.3086	27.5311	24.3105	28.4121	24.9662	E9PVC6;E9Q9E1;E9PVC5;Q6NZJ6-2;Q6NZJ6;A0A0J9YUS5;Q6PD42;A0A0J9YVC1;A0A0J9YUC1;E9Q770;Q3UZD9;A0PJB5;Q8K0J8;Q3UYM6;Q3UTK0;Q3UQI5;Q8R2V4;A0A0J9YU44;A0A0J9YUL1;A0A0J9YTV0;D3YWY7;D3YWM1;D3Z439;Q8BUW8	E9PVC6;E9Q9E1;E9PVC5;Q6NZJ6-2;Q6NZJ6;A0A0J9YUS5;Q6PD42;A0A0J9YVC1;A0A0J9YUC1;E9Q770;Q3UZD9	20;20;20;20;20;19;14;13;13;13;12;8;7;7;6;6;4;1;1;1;1;1;1;1	20;20;20;20;20;19;14;13;13;13;12;8;7;7;6;6;4;1;1;1;1;1;1;1	16;16;16;16;16;15;10;9;9;9;9;8;7;7;6;6;4;1;1;1;1;1;1;1	Eukaryotic translation initiation factor 4 gamma 1	Eif4g1	tr|E9PVC6|E9PVC6_MOUSE Eukaryotic translation initiation factor 4 gamma 1 OS=Mus musculus GN=Eif4g1 PE=1 SV=1;tr|E9Q9E1|E9Q9E1_MOUSE Eukaryotic translation initiation factor 4 gamma 1 OS=Mus musculus GN=Eif4g1 PE=1 SV=1;tr|E9PVC5|E9PVC5_MOUSE Eukaryotic tr	14.2	14.2	11.7	9476100000	148010000	595020000	288630000	349720000	111580000	137620000	0	0	2651200000	358380000	1787400000	61438000	516300000	204060000	624270000	52736000	437750000	27994000	185090000	11733000	272440000
Elavl1	29.7426	26.5626	29.7815	28.7153	30.6265	27.218	30.3427	23.6729	30.0648	26.4233	29.6699	27.4346	29.8953	27.004	30.1495	26.5776	Q8BM84;Q3UFF9;P70372;Q8BW03;Q8BVF8;Q8BTQ1;Q3TT05	Q8BM84;Q3UFF9;P70372;Q8BW03;Q8BVF8;Q8BTQ1;Q3TT05	11;11;11;10;10;9;8	11;11;11;10;10;9;8	11;11;11;10;10;9;8	ELAV-like protein;ELAV-like protein 1	Elavl1	tr|Q8BM84|Q8BM84_MOUSE ELAV-like protein OS=Mus musculus GN=Elavl1 PE=2 SV=1;tr|Q3UFF9|Q3UFF9_MOUSE ELAV-like protein OS=Mus musculus GN=Elavl1 PE=2 SV=1;sp|P70372|ELAV1_MOUSE ELAV-like protein 1 OS=Mus musculus GN=Elavl1 PE=1 SV=2;tr|Q8BW03|Q8BW03_MOUSE E	46.3	46.3	46.3	24899000000	1656700000	1526200000	290010000	396920000	186310000	781300000	448520000	27656000	3680700000	102310000	3926100000	221170000	1981900000	337280000	3247700000	0	1667100000	105980000	754280000	352590000	937400000
Emc1	31.528	26.8927	31.4094	26.6933	29.6723	23.4097	31.607	24.666	30.8518	24.6709	29.587	23.5495	30.9701	23.5592	30.8869	25.0951	Q8C7X2-2;Z4YJW0;A1L2Z3;Q8C7X2;Q8C7X2-3	Q8C7X2-2;Z4YJW0;A1L2Z3;Q8C7X2	32;30;30;30;10	32;30;30;30;10	32;30;30;30;10	ER membrane protein complex subunit 1	Emc1	sp|Q8C7X2-2|EMC1_MOUSE Isoform 2 of ER membrane protein complex subunit 1 OS=Mus musculus GN=Emc1;tr|Z4YJW0|Z4YJW0_MOUSE ER membrane protein complex subunit 1 OS=Mus musculus GN=Emc1 PE=1 SV=1;tr|A1L2Z3|A1L2Z3_MOUSE C230096C10Rik protein OS=Mus musculus GN	43.4	43.4	43.4	44113000000	975980000	948920000	1152200000	1185200000	1404500000	810430000	1114500000	236970000	9353100000	189290000	8450500000	168390000	1831700000	7596900	7174400000	207580000	1991400000	86363000	935700000	38078000	2052500000
Emc10	26.8899	25.4576	26.7376	23.4928	28.2683	25.3565	27.3969	25.8791	28.0821	24.9663	28.4618	23.8077	28.4485	22.9489	28.1386	22.2658	A0A0X1KG66;A0A0X1KG67;Q3TAS6-2;Q3TAS6;D3Z665	A0A0X1KG66;A0A0X1KG67;Q3TAS6-2;Q3TAS6;D3Z665	3;3;3;3;2	3;3;3;3;2	3;3;3;3;2	ER membrane protein complex subunit 10	Emc10	tr|A0A0X1KG66|A0A0X1KG66_MOUSE ER membrane protein complex subunit 10 OS=Mus musculus GN=Emc10 PE=1 SV=1;tr|A0A0X1KG67|A0A0X1KG67_MOUSE ER membrane protein complex subunit 10 OS=Mus musculus GN=Emc10 PE=1 SV=1;sp|Q3TAS6-2|EMC10_MOUSE Isoform 2 of ER membra	20.1	20.1	20.1	3948300000	0	0	90194000	518660000	0	0	0	0	326440000	45769000	278100000	0	464790000	37592000	455540000	0	446180000	0	345820000	35615000	379960000
Emc2	31.5638	25.1571	31.1696	25.4184	30.3787	26.5725	31.3329	27.1367	31.2148	24.695	30.0512	25.1809	31.8118	23.8825	30.4736	25.1227	Q6A0D1;Q9CRD2	Q6A0D1;Q9CRD2	14;14	14;14	14;14	ER membrane protein complex subunit 2	Emc2	tr|Q6A0D1|Q6A0D1_MOUSE MKIAA0103 protein (Fragment) OS=Mus musculus GN=Emc2 PE=1 SV=1;sp|Q9CRD2|EMC2_MOUSE ER membrane protein complex subunit 2 OS=Mus musculus GN=Emc2 PE=1 SV=1	63.6	63.6	63.6	44084000000	2437000000	1422800000	898470000	1188900000	414240000	7030700	48932000	196570000	8549900000	31523000	7867200000	66116000	3136900000	73245000	6099000000	272890000	2445000000	511580000	1558400000	0	2650400000
Emc3	29.2416	24.1891	29.6777	23.8335	28.5265	24.6261	29.8174	24.955	29.2226	25.2904	28.7036	24.3576	28.9401	22.9799	29.2304	25.3365	Q99KI3	Q99KI3	10	10	10	ER membrane protein complex subunit 3	Emc3	sp|Q99KI3|EMC3_MOUSE ER membrane protein complex subunit 3 OS=Mus musculus GN=Emc3 PE=1 SV=3	51.7	51.7	51.7	12047000000	114590000	964590000	0	282160000	0	89742000	0	0	1663600000	153320000	2292800000	84612000	624570000	36326000	2491200000	0	940650000	0	417790000	33316000	523200000
Emc4	28.0406	24.8398	28.3942	24.3242	27.3131	24.327	28.2722	23.76	27.5779	24.4905	26.7761	24.911	27.6225	25.6605	27.9277	23.9067	Q9CZX9	Q9CZX9	7	7	7	ER membrane protein complex subunit 4	Emc4	sp|Q9CZX9|EMC4_MOUSE ER membrane protein complex subunit 4 OS=Mus musculus GN=Emc4 PE=1 SV=1	51.4	51.4	51.4	4394900000	119100000	161990000	95280000	86857000	134270000	0	0	0	744970000	0	820490000	0	240970000	0	889050000	0	294330000	0	130060000	0	227470000
Emc7	29.5547	24.01	29.3096	23.7832	28.8059	27.1092	29.3041	26.8829	28.7711	26.7375	28.988	24.0582	29.0851	26.1197	28.9365	24.9986	Q14C26;Q9EP72;Q91VV9	Q14C26;Q9EP72	6;6;1	6;6;1	6;6;1	ER membrane protein complex subunit 7	Emc7	tr|Q14C26|Q14C26_MOUSE RIKEN cDNA 2900064A13, isoform CRA_b OS=Mus musculus GN=Emc7 PE=1 SV=1;sp|Q9EP72|EMC7_MOUSE ER membrane protein complex subunit 7 OS=Mus musculus GN=Emc7 PE=1 SV=1	34	34	34	11399000000	0	189160000	117500000	298490000	509720000	130640000	0	0	1877700000	86757000	2064200000	56912000	739160000	75678000	1862900000	69324000	602360000	188360000	571970000	31664000	589300000
Emc8	30.4881	24.3215	31.0807	28.4684	31.0727	24.272	31.1673	25.7783	31.0262	23.6695	30.8474	24.8791	31.1472	27.1869	31.0012	24.5114	Q8C988;Q3TTC9;Q3TPU5;O70378;M0QWP2;M0QWY0;M0QWS0;M0QWI7;M0QWE2;M0QWC9	Q8C988;Q3TTC9;Q3TPU5;O70378;M0QWP2;M0QWY0	7;7;7;7;6;4;1;1;1;1	7;7;7;7;6;4;1;1;1;1	7;7;7;7;6;4;1;1;1;1	ER membrane protein complex subunit 8	Emc8	tr|Q8C988|Q8C988_MOUSE Putative uncharacterized protein OS=Mus musculus PE=2 SV=1;tr|Q3TTC9|Q3TTC9_MOUSE Putative uncharacterized protein OS=Mus musculus GN=Emc8 PE=2 SV=1;tr|Q3TPU5|Q3TPU5_MOUSE Putative uncharacterized protein OS=Mus musculus GN=Emc8 PE=1	49.3	49.3	49.3	37077000000	1325800000	3054000000	475040000	0	0	0	0	0	5467000000	112760000	5601200000	171880000	3032600000	53802000	5797400000	0	3408600000	0	1412400000	59718000	3069400000
Endod1	27.6285	24.3181	28.2718	24.0867	27.6025	23.8226	28.0693	24.4589	26.8502	24.1494	27.0062	25.718	27.2076	26.0659	27.9038	26.3465	Q69ZY2;Q8C522;Q3UQH3	Q69ZY2;Q8C522;Q3UQH3	11;11;6	11;11;6	11;11;6	Endonuclease domain-containing 1 protein	Endod1	tr|Q69ZY2|Q69ZY2_MOUSE MKIAA0830 protein (Fragment) OS=Mus musculus GN=Endod1 PE=2 SV=1;sp|Q8C522|ENDD1_MOUSE Endonuclease domain-containing 1 protein OS=Mus musculus GN=Endod1 PE=1 SV=2;tr|Q3UQH3|Q3UQH3_MOUSE Putative uncharacterized protein OS=Mus muscul	27.7	27.7	27.7	4366300000	58824000	106590000	0	77379000	0	108980000	0	0	665440000	616710000	551830000	0	280440000	0	987120000	0	175080000	0	149840000	0	130820000
Endog	27.8206	24.5211	27.2863	25.5394	26.9755	24.5409	27.3098	24.8123	26.6811	24.1269	26.702	24.0969	27.1075	24.8999	27.5146	24.3825	Q3UN47;O08600	Q3UN47;O08600	6;6	6;6	6;6	Endonuclease G, mitochondrial	Endog	tr|Q3UN47|Q3UN47_MOUSE Endonuclease G OS=Mus musculus GN=Endog PE=1 SV=1;sp|O08600|NUCG_MOUSE Endonuclease G, mitochondrial OS=Mus musculus GN=Endog PE=1 SV=1	24.1	24.1	24.1	3336200000	134220000	0	282100000	9767900	0	190800000	12679000	0	621920000	19349000	417280000	99652000	200900000	19877000	285660000	61883000	182510000	68490000	115990000	0	182180000
Enpp1	29.7965	26.2317	30.6251	27.4518	29.0499	24.7548	29.9795	28.0151	28.8905	23.2296	30.7329	24.9505	29.9464	22.7071	30.5794	25.0455	G3X9S2;A0A0R4J1Q7;P06802-2;P06802;Q3V3C8	G3X9S2;A0A0R4J1Q7;P06802-2;P06802;Q3V3C8	29;29;29;29;26	29;29;29;29;26	20;20;20;20;20	Ectonucleotide pyrophosphatase/phosphodiesterase family member 1;Alkaline phosphodiesterase I;Nucleotide pyrophosphatase	Enpp1	tr|G3X9S2|G3X9S2_MOUSE Ectonucleotide pyrophosphatase/phosphodiesterase 1, isoform CRA_d OS=Mus musculus GN=Enpp1 PE=1 SV=1;tr|A0A0R4J1Q7|A0A0R4J1Q7_MOUSE Ectonucleotide pyrophosphatase/phosphodiesterase 1, isoform CRA_a OS=Mus musculus GN=Enpp1 PE=1 SV=1;	43.4	43.4	28.8	22309000000	208190000	672210000	606350000	807030000	170950000	325770000	212150000	211250000	2734700000	95069000	4693900000	318850000	869860000	63728000	3797200000	269660000	687200000	0	1354600000	33973000	1309500000
Enpp5	32.0467	29.0921	32.7011	26.8831	32.0991	26.1532	32.4684	24.6763	31.3318	26.8395	32.1311	22.9699	32.0482	27.1372	32.0633	27.1282	Q5DTL0;Q9EQG7;Q5FWJ8	Q5DTL0;Q9EQG7;Q5FWJ8	13;13;8	13;13;8	13;13;8	Ectonucleotide pyrophosphatase/phosphodiesterase family member 5	Enpp5	tr|Q5DTL0|Q5DTL0_MOUSE MKIAA4152 protein (Fragment) OS=Mus musculus GN=Enpp5 PE=2 SV=1;sp|Q9EQG7|ENPP5_MOUSE Ectonucleotide pyrophosphatase/phosphodiesterase family member 5 OS=Mus musculus GN=Enpp5 PE=1 SV=3;tr|Q5FWJ8|Q5FWJ8_MOUSE Enpp5 protein (Fragment)	43.1	43.1	43.1	92441000000	1456600000	2636800000	1813000000	2156000000	7853600000	73512000	0	32642000	13575000000	1328400000	18257000000	296680000	6926800000	126030000	13420000000	57114000	3632500000	275200000	5184800000	20032000	4766000000
Entpd5	29.8032	23.7775	29.9534	24.3495	30.1262	23.6519	30.2069	24.596	30.4006	24.154	29.8857	25.709	30.0701	24.701	29.9936	23.1327	Q3TQC7;Q9WUZ9	Q3TQC7;Q9WUZ9	10;10	10;10	10;10	Ectonucleoside triphosphate diphosphohydrolase 5	Entpd5	tr|Q3TQC7|Q3TQC7_MOUSE Ectonucleoside triphosphate diphosphohydrolase 5 OS=Mus musculus GN=Entpd5 PE=1 SV=1;sp|Q9WUZ9|ENTP5_MOUSE Ectonucleoside triphosphate diphosphohydrolase 5 OS=Mus musculus GN=Entpd5 PE=1 SV=1	35.2	35.2	35.2	18929000000	312810000	586690000	431080000	127690000	301610000	200350000	4661400	0	2405400000	37830000	2430900000	46516000	2063400000	57394000	4204900000	107390000	1774400000	116880000	1040700000	34226000	938840000
Entpd6	30.2113	26.7065	30.0806	23.0837	28.7257	27.8603	29.7189	23.6716	28.9045	25.9487	28.6828	24.1514	28.7665	23.5345	29.1069	25.4696	Q3U0P5;Q8CHZ3	Q3U0P5;Q8CHZ3	12;6	12;6	12;6		Entpd6	tr|Q3U0P5|Q3U0P5_MOUSE Ectonucleoside triphosphate diphosphohydrolase 6, isoform CRA_a OS=Mus musculus GN=Entpd6 PE=1 SV=1;tr|Q8CHZ3|Q8CHZ3_MOUSE Entpd6 protein OS=Mus musculus GN=Entpd6 PE=2 SV=1	38	38	38	15417000000	312580000	471700000	530560000	196060000	241590000	154340000	143230000	110110000	3288400000	252920000	2944500000	163080000	970450000	353120000	2253800000	66953000	746130000	45630000	354670000	58592000	521100000
Eny2	28.1105	24.9125	28.205	24.102	28.6435	24.2221	28.355	24.9879	29.0151	25.2793	28.7673	23.5134	28.8651	26.8237	28.6158	27.9199	Q9JIX0	Q9JIX0	4	4	4	Transcription and mRNA export factor ENY2	Eny2	sp|Q9JIX0|ENY2_MOUSE Transcription and mRNA export factor ENY2 OS=Mus musculus GN=Eny2 PE=1 SV=1	40.6	40.6	40.6	7649000000	120110000	963960000	113280000	0	0	0	0	0	684000000	0	873860000	50988000	697140000	25805000	1094600000	93899000	772070000	182120000	484590000	46643000	384450000
Ep2c/h	33.8432	24.9311	33.712	24.5502	34.4233	28.5054	33.8836	30.0192	34.3441	28.7009	34.3738	30.586	34.0745	29.3396	33.9978	29.6713	Q2HPE3;B7ZNZ8;Q8K4N2-3	Q2HPE3;B7ZNZ8;Q8K4N2-3	5;5;5	5;5;5	5;5;5	Sperm-associated antigen 11	Ep2c/h;EG546038;Spag11	tr|Q2HPE3|Q2HPE3_MOUSE EP2C OS=Mus musculus GN=Ep2c/h PE=2 SV=1;tr|B7ZNZ8|B7ZNZ8_MOUSE EG546038 protein OS=Mus musculus GN=EG546038 PE=2 SV=1;sp|Q8K4N2-3|SPG11_MOUSE Isoform 3 of Sperm-associated antigen 11 OS=Mus musculus GN=Spag11	43.4	43.4	43.4	291880000000	21651000000	15117000000	2062400000	132890000	134480000	44208000	7605700	6691100	37710000000	242080000	32885000000	162640000	34474000000	439340000	31470000000	696500000	31791000000	410340000	27910000000	874220000	22162000000
Epb4.1	30.0088	27.518	30.3441	27.8493	30.1253	24.3964	31.5021	23.7683	29.8714	25.0316	30.221	24.5284	29.4776	24.9261	31.1298	25.2218	A0A068WAZ7;A2A839;A2A838;A0A068WAQ5;A2A841;P48193;A2AD32;P48193-2;A2A842;B6ZHC8;Q3UH12;F7BUB8;F6S4K9;Q3V048;B6ZHC2;B6ZHC3;Q3U0G7;F7CR30	A0A068WAZ7;A2A839;A2A838;A0A068WAQ5;A2A841;P48193;A2AD32;P48193-2;A2A842;B6ZHC8;Q3UH12	24;24;24;24;24;24;21;21;20;19;16;9;6;4;4;3;2;2	24;24;24;24;24;24;21;21;20;19;16;9;6;4;4;3;2;2	21;21;21;21;21;21;18;19;18;17;14;8;6;4;4;3;2;2	Protein 4.1	Epb4.1;Epb41	tr|A0A068WAZ7|A0A068WAZ7_MOUSE Protein 4.1R (Fragment) OS=Mus musculus GN=Epb41 PE=2 SV=1;tr|A2A839|A2A839_MOUSE Protein 4.1 OS=Mus musculus GN=Epb41 PE=1 SV=1;tr|A2A838|A2A838_MOUSE Protein 4.1 (Fragment) OS=Mus musculus GN=Epb41 PE=1 SV=1;tr|A0A068WAQ5|A	42.9	42.9	37.1	29354000000	1086100000	357450000	852790000	347880000	0	112190000	0	0	4196200000	538740000	4584700000	659100000	1816900000	170090000	6474400000	621010000	1418500000	311070000	1384000000	100020000	766120000
Epb4.2	28.6215	24.0239	28.6734	24.1293	29.4414	24.5281	29.9581	24.8365	29.4964	26.734	29.3775	28.6016	29.1562	26.1555	30.1535	24.7953	Q6NXZ8;P49222;Q3TYY6;Q3T9M7	Q6NXZ8;P49222;Q3TYY6;Q3T9M7	20;20;19;19	20;20;19;19	4;4;4;4	Erythrocyte membrane protein band 4.2	Epb4.2;Epb42	tr|Q6NXZ8|Q6NXZ8_MOUSE Erythrocyte protein band 4.2 OS=Mus musculus GN=Epb42 PE=2 SV=1;sp|P49222|EPB42_MOUSE Erythrocyte membrane protein band 4.2 OS=Mus musculus GN=Epb42 PE=1 SV=3;tr|Q3TYY6|Q3TYY6_MOUSE Putative uncharacterized protein OS=Mus musculus GN	35.7	35.7	9	13951000000	37350000	46688000	723240000	18163000	230960000	43411000	106060000	37340000	1209200000	0	1449200000	1192100000	1066100000	29867000	2417800000	34475000	817010000	0	772120000	1132100000	473630000
Epcam	29.1699	24.1815	30.3149	24.2247	29.2001	23.8971	29.3707	24.635	29.1548	24.2124	29.6357	22.8198	29.7502	23.586	30.0058	28.4875	Q99JW5;Q8CG12	Q99JW5	7;2	7;2	7;2	Epithelial cell adhesion molecule	Epcam	sp|Q99JW5|EPCAM_MOUSE Epithelial cell adhesion molecule OS=Mus musculus GN=Epcam PE=1 SV=1	40.3	40.3	40.3	15211000000	974070000	566000000	159280000	325130000	0	0	0	0	1952500000	0	3644800000	10503000	973500000	0	1951400000	0	753600000	0	948570000	0	995220000
Ephx2	29.4267	28.171	29.0289	27.445	29.3581	26.9215	29.8343	24.0968	29.5818	27.6649	29.9017	25.9888	30.1875	27.9409	30.4839	26.3179	Q3UQ71;P34914;A8JYK8;P34914-2	Q3UQ71;P34914;A8JYK8;P34914-2	22;21;17;17	22;21;17;17	22;21;17;17	Bifunctional epoxide hydrolase 2;Cytosolic epoxide hydrolase 2;Lipid-phosphate phosphatase	Ephx2	tr|Q3UQ71|Q3UQ71_MOUSE Putative uncharacterized protein OS=Mus musculus GN=Ephx2 PE=2 SV=1;sp|P34914|HYES_MOUSE Bifunctional epoxide hydrolase 2 OS=Mus musculus GN=Ephx2 PE=1 SV=2;tr|A8JYK8|A8JYK8_MOUSE Epoxide hydrolase 2C OS=Mus musculus GN=Ephx2 PE=2 SV	61.2	61.2	61.2	18335000000	223300000	339190000	576630000	326810000	1115400000	160410000	275470000	26076000	2025600000	655220000	1394300000	281390000	1401000000	176960000	2591100000	80517000	1191200000	414310000	1015000000	64234000	1257600000
Eppk1	31.2488	29.2767	31.0688	28.9858	31.4206	29.5137	30.8513	29.9424	31.1975	29.7024	30.7274	29.7135	30.8639	28.1029	31.0307	28.7775	Q8R0W0	Q8R0W0	37	35	35	Epiplakin	Eppk1	sp|Q8R0W0|EPIPL_MOUSE Epiplakin OS=Mus musculus GN=Eppk1 PE=1 SV=2	35.4	34.5	34.5	51349000000	493960000	316900000	736340000	966950000	1316100000	337650000	568490000	228140000	8291800000	1739900000	6589400000	1557300000	4138300000	2004000000	4376600000	3009300000	2914900000	2366800000	1802200000	1211600000	1731600000
Eprs	30.7367	29.8356	30.2964	28.6994	29.7293	30.0352	29.9111	29.2106	29.3748	28.6983	29.2596	28.3025	28.6173	28.3669	29.8975	27.623	Q8CGC7;B9EIU1;Q8BTR1;Q9CRF9;Q3UGD4;A0A0A6YWA4;A0A0A6YWH3;Q3TMX9;Q3TLK2	Q8CGC7;B9EIU1	45;44;6;5;5;3;2;2;1	45;44;6;5;5;3;2;2;1	45;44;6;5;5;3;2;2;1	Bifunctional glutamate/proline--tRNA ligase;Glutamate--tRNA ligase;Proline--tRNA ligase	Eprs	sp|Q8CGC7|SYEP_MOUSE Bifunctional glutamate/proline--tRNA ligase OS=Mus musculus GN=Eprs PE=1 SV=4;tr|B9EIU1|B9EIU1_MOUSE Glutamyl-prolyl-tRNA synthetase OS=Mus musculus GN=Eprs PE=2 SV=1	42.1	42.1	42.1	31869000000	689600000	1427800000	1225200000	1267300000	999990000	369010000	0	0	5332300000	1821700000	4642700000	833000000	1275000000	2325300000	2564200000	1205300000	1010200000	1175400000	636880000	655770000	434910000
Erap1	31.3732	27.8812	31.5813	27.637	30.8947	26.4776	31.7112	26.737	30.8353	24.7423	30.6456	25.4929	30.5893	26.5096	30.7958	24.1783	Q9EQH2;Q8C9W5;Q8C4S7;Q8CA64	Q9EQH2;Q8C9W5;Q8C4S7	32;26;18;7	32;26;18;7	32;26;18;7	Endoplasmic reticulum aminopeptidase 1	Erap1	sp|Q9EQH2|ERAP1_MOUSE Endoplasmic reticulum aminopeptidase 1 OS=Mus musculus GN=Erap1 PE=1 SV=2;tr|Q8C9W5|Q8C9W5_MOUSE Putative uncharacterized protein (Fragment) OS=Mus musculus GN=Erap1 PE=2 SV=1;tr|Q8C4S7|Q8C4S7_MOUSE Putative uncharacterized protein OS	41	41	41	45664000000	224260000	966810000	1059000000	1542000000	1950800000	501030000	503530000	87396000	7470500000	747370000	7305400000	399760000	2892500000	204400000	8856400000	337080000	2417700000	130360000	1741100000	91994000	1842600000
Ergic1	32.3005	26.0747	32.4454	26.7272	31.5928	24.2852	32.3443	25.0102	31.5364	25.3429	30.9297	24.8439	31.2215	23.8398	32.1041	25.0453	Q4FK22;Q69ZP5;Q9DC16;F6SLP4;F6Z6A5	Q4FK22;Q69ZP5;Q9DC16	9;9;9;4;2	9;9;9;4;2	9;9;9;4;2	Endoplasmic reticulum-Golgi intermediate compartment protein 1	Ergic1	tr|Q4FK22|Q4FK22_MOUSE 1200007D18Rik protein OS=Mus musculus GN=Ergic1 PE=1 SV=1;tr|Q69ZP5|Q69ZP5_MOUSE MKIAA1181 protein (Fragment) OS=Mus musculus GN=Ergic1 PE=2 SV=1;sp|Q9DC16|ERGI1_MOUSE Endoplasmic reticulum-Golgi intermediate compartment protein 1 OS	41.4	41.4	41.4	78429000000	1011900000	2587100000	3214500000	1583200000	2691400000	210050000	57919000	750860000	15135000000	149920000	15529000000	155750000	4298900000	32739000	13682000000	30832000	3928700000	0	2945100000	6552200	3050700000
Ergic3	27.792	24.7234	27.5692	24.7357	27.3116	25.4264	27.4622	23.6652	27.5405	24.3593	27.398	24.5685	27.7532	27.1495	27.5176	24.6106	F6RK81;F6UIS1;Q9CQE7;Q9CQE7-2	F6RK81;F6UIS1;Q9CQE7;Q9CQE7-2	5;5;5;5	5;5;5;5	5;5;5;5	Endoplasmic reticulum-Golgi intermediate compartment protein 3	Ergic3	tr|F6RK81|F6RK81_MOUSE Endoplasmic reticulum-Golgi intermediate compartment protein 3 (Fragment) OS=Mus musculus GN=Ergic3 PE=1 SV=1;tr|F6UIS1|F6UIS1_MOUSE Endoplasmic reticulum-Golgi intermediate compartment protein 3 (Fragment) OS=Mus musculus GN=Ergic3	23	23	23	5368700000	38033000	131440000	46653000	205670000	0	0	0	0	736500000	0	440940000	105070000	326490000	1485800000	403350000	132310000	142760000	0	212170000	118930000	293340000
Erh	31.3936	28.5497	31.4951	27.9538	31.5484	27.5917	31.3937	27.0056	31.9232	24.7123	31.0154	27.8168	30.9912	28.513	31.697	28.5462	Q4FZH7;P84089;G3UW85	Q4FZH7;P84089;G3UW85	4;4;2	4;4;2	4;4;2	Enhancer of rudimentary homolog	Erh	tr|Q4FZH7|Q4FZH7_MOUSE Enhancer of rudimentary homolog OS=Mus musculus GN=Erh PE=1 SV=1;sp|P84089|ERH_MOUSE Enhancer of rudimentary homolog OS=Mus musculus GN=Erh PE=1 SV=1;tr|G3UW85|G3UW85_MOUSE Enhancer of rudimentary homolog OS=Mus musculus GN=Erh PE=1	42.3	42.3	42.3	53771000000	1675600000	85047000	715640000	3427100000	583710000	35157000	9393700	7282600	7547300000	739330000	7871400000	481530000	4777100000	372760000	7166000000	234180000	5420100000	470680000	2136900000	425260000	2491700000
Erlec1	31.1189	26.5416	31.746	26.3885	31.9712	26.8667	32.3744	23.9128	31.4558	25.6994	31.5601	23.7183	32.3199	26.0476	31.8512	24.4981	Q8VEH8;Q9CWA6;F6Z458;F7AQQ2;Q3TRQ6	Q8VEH8;Q9CWA6;F6Z458	18;17;10;4;3	18;17;10;4;3	18;17;10;4;3	Endoplasmic reticulum lectin 1	Erlec1	sp|Q8VEH8|ERLEC_MOUSE Endoplasmic reticulum lectin 1 OS=Mus musculus GN=Erlec1 PE=1 SV=1;tr|Q9CWA6|Q9CWA6_MOUSE Putative uncharacterized protein (Fragment) OS=Mus musculus GN=Erlec1 PE=2 SV=1;tr|F6Z458|F6Z458_MOUSE Endoplasmic reticulum lectin 1 (Fragment)	48.4	48.4	48.4	66135000000	1554100000	1270500000	226430000	0	1812800000	248160000	2431700000	365500000	10664000000	440260000	9998600000	288670000	5986800000	608110000	8856000000	116020000	5814900000	43561000	3082100000	38214000	4453100000
Erlin2	34.4248	32.325	34.3644	32.1934	34.83	32.3984	34.7098	31.7189	34.9799	31.6928	34.7311	32.155	34.9863	32.4329	34.7956	32.7673	Q8BFZ9;A0A1B0GT70;A0A1B0GSD8;A0A1B0GQZ0;A0A1B0GT43;A0A1B0GRQ1;A0A1B0GRG7	Q8BFZ9;A0A1B0GT70;A0A1B0GSD8	24;13;12;8;6;6;3	24;13;12;8;6;6;3	21;12;10;7;5;5;2	Erlin-2	Erlin2	sp|Q8BFZ9|ERLN2_MOUSE Erlin-2 OS=Mus musculus GN=Erlin2 PE=1 SV=1;tr|A0A1B0GT70|A0A1B0GT70_MOUSE Erlin-2 (Fragment) OS=Mus musculus GN=Erlin2 PE=4 SV=1;tr|A0A1B0GSD8|A0A1B0GSD8_MOUSE Erlin-2 (Fragment) OS=Mus musculus GN=Erlin2 PE=4 SV=1	74.4	74.4	68.8	558150000000	16547000000	16167000000	14790000000	6468200000	5362100000	15252000000	103370000	628720000	69649000000	10552000000	63172000000	9649000000	47085000000	10254000000	72857000000	8004700000	45716000000	8777700000	28572000000	9437600000	36527000000
Ero1l	30.2882	25.2803	31.3622	25.6462	31.6363	25.3875	30.391	24.3136	31.8487	24.9507	31.382	25.0392	31.0486	24.4435	31.7223	26.4061	Q4FK57;Q8R180;Q4FJZ3;Q3TXL0	Q4FK57;Q8R180;Q4FJZ3	20;20;19;8	20;20;19;8	19;19;18;8	ERO1-like protein alpha	Ero1l	tr|Q4FK57|Q4FK57_MOUSE Ero1l protein OS=Mus musculus GN=Ero1l PE=1 SV=1;sp|Q8R180|ERO1A_MOUSE ERO1-like protein alpha OS=Mus musculus GN=Ero1a PE=1 SV=2;tr|Q4FJZ3|Q4FJZ3_MOUSE Ero1l protein OS=Mus musculus GN=Ero1l PE=2 SV=1	54.7	54.7	52.4	46348000000	483000000	290010000	569690000	648550000	1512300000	71313000	1204800000	66370000	7857400000	60324000	7615300000	109270000	3528700000	80769000	9369200000	38187000	3509800000	74744000	2120500000	0	2314300000
Ero1lb	30.6307	26.2139	30.7405	25.6628	29.9309	27.2724	29.8588	24.7923	29.2628	25.5094	29.3479	23.8049	29.7061	24.8574	29.8924	24.26	Q14DR9;Q8R2E9	Q14DR9;Q8R2E9	15;15	14;14	14;14	ERO1-like protein beta	Ero1lb	tr|Q14DR9|Q14DR9_MOUSE ERO1-like beta (S. cerevisiae) OS=Mus musculus GN=Ero1lb PE=2 SV=1;sp|Q8R2E9|ERO1B_MOUSE ERO1-like protein beta OS=Mus musculus GN=Ero1b PE=1 SV=1	36	33.6	33.6	20629000000	795380000	304720000	100870000	487020000	664760000	790560000	23275000	13065000	3396300000	77514000	3046500000	36262000	1853800000	223750000	3820300000	27977000	1172400000	40008000	851820000	26140000	1003600000
Erp29	33.6323	31.4625	33.7884	30.6891	34.6242	30.6483	34.2573	29.7236	34.9852	29.3002	34.6032	31.1137	34.6796	32.104	34.6456	32.824	P57759;A8C1V9;F8WJI4;F8WIM7;D6RG87	P57759	14;2;1;1;1	14;2;1;1;1	14;2;1;1;1	Endoplasmic reticulum resident protein 29	Erp29	sp|P57759|ERP29_MOUSE Endoplasmic reticulum resident protein 29 OS=Mus musculus GN=Erp29 PE=1 SV=2	56.5	56.5	56.5	404550000000	9852200000	455290000	24586000000	4632100000	6320800000	9489300000	835290000	183940000	36954000000	4927300000	37259000000	3336500000	39472000000	2881900000	51799000000	1312900000	43938000000	2392900000	28196000000	4011300000	30137000000
Erp44	34.9007	30.7616	34.9376	29.7107	35.4022	29.2028	35.3636	29.0937	35.4699	31.0001	34.8776	26.3227	35.2393	29.8034	35.4155	28.358	Q9D1Q6;Q3URM4	Q9D1Q6;Q3URM4	26;23	26;23	26;23	Endoplasmic reticulum resident protein 44	Erp44	sp|Q9D1Q6|ERP44_MOUSE Endoplasmic reticulum resident protein 44 OS=Mus musculus GN=Erp44 PE=1 SV=1;tr|Q3URM4|Q3URM4_MOUSE Putative uncharacterized protein OS=Mus musculus GN=Erp44 PE=2 SV=1	65	65	65	708810000000	29567000000	18678000000	27543000000	28290000000	9304900000	496190000	54602000	22957000	92532000000	3063100000	89220000000	2267700000	64846000000	868490000	109280000000	1357300000	64015000000	4591100000	34449000000	245670000	43052000000
Espn	28.3389	27.2926	27.6705	27.4106	27.7745	27.3867	28.3939	23.6857	27.6785	24.3887	27.5849	27.1691	28.2855	23.6886	27.8673	24.9306	B1AWQ3;B1AWQ4;Q9ET47;A0A140LJB0;B1AWQ1;Q9WUH6;Q9DD12;B1AWP9;B1AWP7;B1AWQ0;B1AWP8;Q9QY28;Q9ET47-8;Q9ET47-7;Q9ET47-6;Q9ET47-5;Q9ET47-4;Q9ET47-2;Q9ET47-3	B1AWQ3;B1AWQ4;Q9ET47;A0A140LJB0	7;7;7;6;3;1;1;1;1;1;1;1;1;1;1;1;1;1;1	7;7;7;6;3;1;1;1;1;1;1;1;1;1;1;1;1;1;1	7;7;7;6;3;1;1;1;1;1;1;1;1;1;1;1;1;1;1	Espin	Espn	tr|B1AWQ3|B1AWQ3_MOUSE Espin OS=Mus musculus GN=Espn PE=1 SV=1;tr|B1AWQ4|B1AWQ4_MOUSE Espin OS=Mus musculus GN=Espn PE=1 SV=1;sp|Q9ET47|ESPN_MOUSE Espin OS=Mus musculus GN=Espn PE=1 SV=2;tr|A0A140LJB0|A0A140LJB0_MOUSE Espin OS=Mus musculus GN=Espn PE=1 SV=	10	10	10	9285500000	0	277650000	0	0	0	315670000	0	0	569830000	1992800000	393140000	125130000	389960000	146260000	323180000	978970000	360000000	16602000	73823000	288790000	314190000
Esyt1	32.328	28.0818	32.371	26.8359	31.8856	26.1539	32.6073	26.5602	32.2348	26.4507	31.7765	24.7484	32.0333	25.3751	31.821	23.2015	Q3U7R1;Q3U7R1-2	Q3U7R1;Q3U7R1-2	39;33	39;33	39;33	Extended synaptotagmin-1	Esyt1	sp|Q3U7R1|ESYT1_MOUSE Extended synaptotagmin-1 OS=Mus musculus GN=Esyt1 PE=1 SV=2;sp|Q3U7R1-2|ESYT1_MOUSE Isoform 2 of Extended synaptotagmin-1 OS=Mus musculus GN=Esyt1	44.1	44.1	44.1	88779000000	456180000	4296600000	3469600000	520010000	2453800000	530080000	1832700000	50339000	14328000000	662100000	14687000000	503780000	6260300000	213210000	14056000000	538880000	6927300000	471060000	3417100000	229740000	4871200000
Esyt2	29.9559	24.8213	29.6399	24.4574	29.048	24.0608	30.4662	26.812	29.5507	24.0463	28.9656	23.2101	29.4119	26.4472	29.8343	24.5834	Q3TZZ7;Q3TZZ7-2	Q3TZZ7	21;8	21;8	21;8	Extended synaptotagmin-2	Esyt2	sp|Q3TZZ7|ESYT2_MOUSE Extended synaptotagmin-2 OS=Mus musculus GN=Esyt2 PE=1 SV=1	33.3	33.3	33.3	17259000000	142130000	819030000	505880000	517700000	252130000	51696000	0	0	3336200000	27921000	3488600000	145850000	995450000	40622000	2453400000	70481000	1120700000	202910000	528860000	32997000	752080000
Etf1	28.3282	25.9412	28.0197	25.5202	27.9594	24.989	28.4712	25.1258	27.6415	25.8283	27.4541	24.6964	27.4251	24.5567	27.7093	24.4499	Q3U6V5;Q3TL10;Q3TF02;Q3TDF8;Q8BWY3;P70199	Q3U6V5;Q3TL10;Q3TF02;Q3TDF8;Q8BWY3;P70199	10;10;10;10;10;9	10;10;10;10;10;9	10;10;10;10;10;9	Eukaryotic peptide chain release factor subunit 1	Etf1	tr|Q3U6V5|Q3U6V5_MOUSE Putative uncharacterized protein OS=Mus musculus GN=Etf1 PE=2 SV=1;tr|Q3TL10|Q3TL10_MOUSE Putative uncharacterized protein OS=Mus musculus GN=Etf1 PE=2 SV=1;tr|Q3TF02|Q3TF02_MOUSE Putative uncharacterized protein OS=Mus musculus GN=E	28.9	28.9	28.9	5312800000	0	36968000	83766000	26209000	267730000	334910000	60868000	6650600	1040700000	26607000	958750000	64908000	429910000	43145000	773710000	47630000	220540000	99326000	176830000	43192000	176470000
Etfa	34.8901	32.394	34.8138	32.2769	34.9462	31.7142	35.1708	31.275	34.7533	31.4121	34.6671	33.1037	35.3334	33.2577	35.5574	33.5742	Q99LC5	Q99LC5	17	17	17	Electron transfer flavoprotein subunit alpha, mitochondrial	Etfa	sp|Q99LC5|ETFA_MOUSE Electron transfer flavoprotein subunit alpha, mitochondrial OS=Mus musculus GN=Etfa PE=1 SV=2	67.3	67.3	67.3	724800000000	8391300000	28496000000	29390000000	4059200000	18468000000	12332000000	644900000	171380000	93981000000	18687000000	76118000000	14134000000	51278000000	6107700000	102880000000	10654000000	41955000000	12410000000	27983000000	16470000000	42129000000
Etfb	34.1713	31.5457	34.2759	31.3952	33.1854	31.027	34.0777	30.5788	33.2071	31.0081	32.7731	32.4508	33.5966	32.1222	33.8268	32.1607	Q9DCW4;A0A0U1RNP5;A0A0N4SVE0;A0A0U1RNR3;A0A0N4SWE9;A0A0U1RNK9;A0A0U1RQB4	Q9DCW4;A0A0U1RNP5;A0A0N4SVE0;A0A0U1RNR3;A0A0N4SWE9	16;13;13;11;8;7;5	16;13;13;11;8;7;5	16;13;13;11;8;7;5	Electron transfer flavoprotein subunit beta	Etfb	sp|Q9DCW4|ETFB_MOUSE Electron transfer flavoprotein subunit beta OS=Mus musculus GN=Etfb PE=1 SV=3;tr|A0A0U1RNP5|A0A0U1RNP5_MOUSE Electron transfer flavoprotein subunit beta (Fragment) OS=Mus musculus GN=Etfb PE=4 SV=1;tr|A0A0N4SVE0|A0A0N4SVE0_MOUSE Protei	67.8	67.8	67.8	324400000000	9132200000	12263000000	7094500000	8406400000	1420000000	161010000	9083400	7730100	60097000000	5653900000	57962000000	5954400000	14050000000	3878600000	48299000000	3780200000	13262000000	6360700000	7721100000	9780400000	12979000000
Etfdh	32.8971	31.326	32.8357	31.3918	33.1546	31.1664	33.2392	30.7274	32.8976	30.6669	32.9321	31.288	33.45	31.2812	33.348	31.0192	Q921G7;Q6PF96	Q921G7;Q6PF96	26;25	26;25	26;25	Electron transfer flavoprotein-ubiquinone oxidoreductase, mitochondrial	Etfdh	sp|Q921G7|ETFD_MOUSE Electron transfer flavoprotein-ubiquinone oxidoreductase, mitochondrial OS=Mus musculus GN=Etfdh PE=1 SV=1;tr|Q6PF96|Q6PF96_MOUSE Electron transfer flavoprotein-ubiquinone oxidoreductase, mitochondrial OS=Mus musculus GN=Etfdh PE=1 SV=	58.4	58.4	58.4	203270000000	10592000000	7539400000	4244300000	2386900000	211640000	37545000	3116100000	1753100000	24875000000	5015800000	22578000000	6241200000	14795000000	4744000000	28108000000	3089400000	11194000000	3102900000	8857800000	5234000000	11193000000
Ethe1	29.3127	28.8633	29.4603	28.0032	29.754	27.933	29.692	28.3682	29.6456	26.8869	29.6416	28.2884	30.102	28.814	30.1087	28.741	Q9DCM0	Q9DCM0	9	9	9	Persulfide dioxygenase ETHE1, mitochondrial	Ethe1	sp|Q9DCM0|ETHE1_MOUSE Persulfide dioxygenase ETHE1, mitochondrial OS=Mus musculus GN=Ethe1 PE=1 SV=2	49.2	49.2	49.2	20974000000	394460000	485160000	555000000	0	1975200000	14344000	0	0	2515400000	1122000000	1942500000	766130000	1354200000	277170000	2442300000	186690000	1033000000	73374000	842840000	602740000	1174000000
Exog	29.5802	29.4332	29.1632	24.0227	28.5699	30.2233	29.5965	28.7814	28.9753	24.2132	29.1756	29.2325	29.2661	25.0213	29.53	25.8977	Q8C163;E9PZS5	Q8C163;E9PZS5	11;10	11;10	11;10	Nuclease EXOG, mitochondrial	Exog	sp|Q8C163|EXOG_MOUSE Nuclease EXOG, mitochondrial OS=Mus musculus GN=Exog PE=1 SV=1;tr|E9PZS5|E9PZS5_MOUSE Nuclease EXOG, mitochondrial OS=Mus musculus GN=Exog PE=1 SV=1	48.1	48.1	48.1	21516000000	122630000	188330000	344780000	340090000	270900000	209580000	12498000	0	815900000	3241100000	1143300000	2435700000	323630000	2525700000	707890000	2578700000	469330000	82668000	451400000	2817900000	474810000
Ezr	33.4744	32.3083	32.9449	30.8369	33.0021	31.33	33.2714	31.0743	32.7243	30.8396	32.6716	30.8582	32.2804	31.3243	32.7707	30.8448	Q3UXR4;Q4KML7;Q3UL48;P26040;Q3TCP5;Q8CBU4	Q3UXR4;Q4KML7;Q3UL48;P26040;Q3TCP5;Q8CBU4	37;36;36;36;35;28	37;36;36;36;35;28	24;23;23;23;22;17	Ezrin	Ezr	tr|Q3UXR4|Q3UXR4_MOUSE Putative uncharacterized protein OS=Mus musculus GN=Ezr PE=2 SV=1;tr|Q4KML7|Q4KML7_MOUSE Ezrin OS=Mus musculus GN=Ezr PE=1 SV=1;tr|Q3UL48|Q3UL48_MOUSE Putative uncharacterized protein OS=Mus musculus GN=Ezr PE=2 SV=1;sp|P26040|EZRI_M	53.4	53.4	41.1	207670000000	3624500000	6945800000	5681400000	4335900000	2725100000	227570000	1118200000	72431000	36383000000	8965800000	23732000000	3009500000	16856000000	4372300000	29529000000	3794000000	10433000000	2316900000	8438000000	2761100000	9305300000
F10	28.1183	27.6954	27.5784	25.3094	28.6747	26.3189	28.6768	23.502	29.1178	24.6629	29.0184	24.7612	29.0217	24.049	28.7464	25.4404	Q4FJS7;Q3TBR2;Q3TDB9;Q3U3V1;O88947;D3Z521;D3Z215;Q80Y26	Q4FJS7;Q3TBR2;Q3TDB9;Q3U3V1;O88947	8;8;8;8;8;3;3;3	8;8;8;8;8;3;3;3	8;8;8;8;8;3;3;3	Coagulation factor X;Factor X light chain;Factor X heavy chain;Activated factor Xa heavy chain	F10	tr|Q4FJS7|Q4FJS7_MOUSE F10 protein OS=Mus musculus GN=F10 PE=2 SV=1;tr|Q3TBR2|Q3TBR2_MOUSE Coagulation factor X OS=Mus musculus GN=F10 PE=1 SV=1;tr|Q3TDB9|Q3TDB9_MOUSE Putative uncharacterized protein (Fragment) OS=Mus musculus GN=F10 PE=2 SV=1;tr|Q3U3V1|Q	17.7	17.7	17.7	7004800000	173280000	454700000	104070000	0	33526000	0	0	0	847600000	62647000	649060000	26170000	788530000	0	1113900000	0	884300000	0	501780000	0	527330000
F13a1	26.0461	24.987	26.0859	25.8505	25.3072	24.8967	26.9325	23.5486	25.8348	24.2256	25.7206	22.894	25.9182	24.4793	26.0481	25.1697	Q3V3W7;Q8BH61;Q3TQH1;Q3TDG1;Q3TC79;Q3TBF3	Q3V3W7;Q8BH61	9;9;3;2;2;2	8;8;2;2;2;2	2;2;2;2;2;2	Coagulation factor XIII A chain	F13a1	tr|Q3V3W7|Q3V3W7_MOUSE Putative uncharacterized protein OS=Mus musculus GN=F13a1 PE=2 SV=1;sp|Q8BH61|F13A_MOUSE Coagulation factor XIII A chain OS=Mus musculus GN=F13a1 PE=1 SV=3	14.3	13.4	3	2014400000	0	0	161670000	273370000	0	0	0	0	151320000	28868000	273770000	64602000	28907000	11924000	214950000	132930000	134740000	41623000	0	0	303200000
F2	27.8881	27.2379	27.7826	24.0321	27.521	24.6165	27.4885	26.4737	27.186	24.7155	27.2414	24.6547	27.222	26.0101	27.2234	25.4796	H7BX99;Q3TJ94;P19221;CON__P00735	H7BX99;Q3TJ94;P19221	11;11;11;1	11;11;11;1	11;11;11;1	Prothrombin;Prothrombin;Activation peptide fragment 1;Activation peptide fragment 2;Thrombin light chain;Thrombin heavy chain	F2	tr|H7BX99|H7BX99_MOUSE Prothrombin OS=Mus musculus GN=F2 PE=1 SV=1;tr|Q3TJ94|Q3TJ94_MOUSE Prothrombin OS=Mus musculus GN=F2 PE=1 SV=1;sp|P19221|THRB_MOUSE Prothrombin OS=Mus musculus GN=F2 PE=1 SV=1	21.7	21.7	21.7	4639900000	127770000	161640000	292250000	0	132320000	72692000	98556000	121480000	869060000	287640000	722930000	0	272640000	0	407340000	185090000	244350000	50476000	121360000	0	85609000
F9	26.682	23.1792	25.722	24.0462	26.0649	23.4864	25.7924	24.2517	26.0099	24.5343	26.4635	24.9748	25.9146	25.3807	26.075	24.243	A0JLY3;P16294	A0JLY3;P16294	5;5	5;5	5;5	Coagulation factor IX;Coagulation factor IXa light chain;Coagulation factor IXa heavy chain	F9	tr|A0JLY3|A0JLY3_MOUSE F9 protein (Fragment) OS=Mus musculus GN=F9 PE=2 SV=1;sp|P16294|FA9_MOUSE Coagulation factor IX OS=Mus musculus GN=F9 PE=2 SV=3	13	13	13	1176500000	0	46085000	0	0	29180000	0	0	0	429270000	0	106750000	0	89335000	0	108500000	0	88058000	0	117830000	0	51619000
Faah	32.4287	29.4706	32.2657	29.8413	30.9958	29.9757	32.108	30.5263	31.152	30.885	30.1061	29.2881	31.0282	29.2045	31.2451	28.6086	Q3UUF0;O08914;Q8C541;Q8BRM1;Q8K4H2	Q3UUF0;O08914;Q8C541;Q8BRM1	22;22;21;20;1	22;22;21;20;1	22;22;21;20;1	Fatty-acid amide hydrolase 1	Faah	tr|Q3UUF0|Q3UUF0_MOUSE Putative uncharacterized protein (Fragment) OS=Mus musculus GN=Faah PE=2 SV=1;sp|O08914|FAAH1_MOUSE Fatty-acid amide hydrolase 1 OS=Mus musculus GN=Faah PE=1 SV=1;tr|Q8C541|Q8C541_MOUSE Putative uncharacterized protein OS=Mus musculu	63.7	63.7	63.7	92028000000	969880000	3424500000	2414900000	1503300000	3178300000	2876800000	1890400000	605490000	16152000000	1517000000	15243000000	1885900000	3260100000	1866200000	13119000000	3847900000	2730900000	5121800000	1248500000	1138100000	2369300000
Fads1	26.997	23.8428	27.9017	25.6612	26.4587	23.9423	27.5914	25.5682	26.5549	25.6246	26.2221	23.3439	26.2857	23.9649	26.3554	24.1405	X2EXD0;Q920L1	X2EXD0;Q920L1	7;7	7;7	7;7	Fatty acid desaturase 1	Fads1	tr|X2EXD0|X2EXD0_MOUSE Fatty acid desaturase 1 OS=Mus musculus domesticus GN=Fads1 PE=2 SV=1;sp|Q920L1|FADS1_MOUSE Fatty acid desaturase 1 OS=Mus musculus GN=Fads1 PE=1 SV=1	17.7	17.7	17.7	2624400000	0	198640000	0	56567000	43924000	0	47853000	0	489460000	0	758240000	0	146180000	0	447210000	0	106430000	0	77893000	0	73811000
Fads2	28.5257	23.7816	28.8458	23.5782	28.8019	24.1867	29.511	25.4433	28.9545	24.3593	28.2531	24.2259	28.4673	24.3552	28.3438	25.7438	F2WWK6;F2WWK5;Q9Z0R9	F2WWK6;F2WWK5;Q9Z0R9	11;11;11	11;11;11	11;11;11	Fatty acid desaturase 2	Fads2	tr|F2WWK6|F2WWK6_MOUSE Delta-6 desaturase (Fragment) OS=Mus musculus GN=Fads2 PE=2 SV=1;tr|F2WWK5|F2WWK5_MOUSE Delta-6 desaturase (Fragment) OS=Mus musculus GN=Fads2 PE=2 SV=1;sp|Q9Z0R9|FADS2_MOUSE Fatty acid desaturase 2 OS=Mus musculus GN=Fads2 PE=1 SV=1	28.9	28.9	28.9	8366100000	82512000	384490000	138970000	182590000	158250000	5108700	0	0	1149200000	0	1653700000	0	782570000	0	2049600000	0	701460000	17249000	202990000	0	219160000
Faf2	30.7205	24.525	30.7513	25.3407	30.0671	24.7572	30.9138	24.5605	29.894	27.5707	28.9716	24.4029	29.7816	26.8612	30.1185	24.3203	Q3TDN2;Q3TDN2-2;D3Z2H4;D3YUP4;D3Z4G9;D6RE51	Q3TDN2;Q3TDN2-2;D3Z2H4	14;11;9;6;2;1	14;11;9;6;2;1	14;11;9;6;2;1	FAS-associated factor 2	Faf2	sp|Q3TDN2|FAF2_MOUSE FAS-associated factor 2 OS=Mus musculus GN=Faf2 PE=1 SV=2;sp|Q3TDN2-2|FAF2_MOUSE Isoform 2 of FAS-associated factor 2 OS=Mus musculus GN=Faf2;tr|D3Z2H4|D3Z2H4_MOUSE FAS-associated factor 2 (Fragment) OS=Mus musculus GN=Faf2 PE=1 SV=1	43.6	43.6	43.6	27193000000	49219000	817920000	1701700000	572350000	265450000	193430000	11953000	0	6697500000	0	6119300000	0	1348200000	36173000	4384700000	38998000	1055800000	478330000	469280000	0	975170000
Fah	27.6835	22.9588	27.1692	22.7365	27.8541	24.627	27.4476	24.606	27.9813	26.3072	26.7403	24.396	27.3571	25.0584	27.1296	24.1549	P35505;D3Z2R9	P35505	7;2	7;2	7;2	Fumarylacetoacetase	Fah	sp|P35505|FAAA_MOUSE Fumarylacetoacetase OS=Mus musculus GN=Fah PE=1 SV=2	22.9	22.9	22.9	5625400000	0	30922000	184150000	47360000	0	41541000	0	0	1040400000	0	319150000	0	222760000	0	475430000	2401000000	384430000	0	67960000	0	209070000
Fahd1	29.1379	27.8442	29.4474	28.382	29.2917	28.8385	29.2877	28.3076	29.5927	28.1174	29.45	28.8997	29.5647	28.5708	29.4299	27.2587	Q8R0F8	Q8R0F8	10	10	10	Acylpyruvase FAHD1, mitochondrial	Fahd1	sp|Q8R0F8|FAHD1_MOUSE Acylpyruvase FAHD1, mitochondrial OS=Mus musculus GN=Fahd1 PE=1 SV=2	47.6	47.6	47.6	20535000000	0	324450000	1565200000	781330000	616470000	1177300000	20250000	57340000	1535600000	450880000	1510200000	732110000	1135200000	727040000	1569900000	1623600000	1002500000	613130000	842880000	936550000	791360000
Fam114a1	24.5015	24.7283	25.4998	23.5305	26.8758	24.7292	27.0003	23.7448	27.3204	25.6599	27.6475	24.3895	27.6321	23.3105	27.4209	23.5688	Q9D281;D3Z2J2	Q9D281	8;2	8;2	8;2	Protein Noxp20	Fam114a1	sp|Q9D281|NXP20_MOUSE Protein Noxp20 OS=Mus musculus GN=Fam114a1 PE=1 SV=1	18.6	18.6	18.6	2556200000	34770000	85380000	0	6531900	132530000	208770000	73741000	0	308700000	0	196930000	25196000	169090000	0	296070000	0	261360000	0	210760000	0	207030000
Fam114a2	27.9312	26.3479	27.6293	24.0743	27.5201	24.7551	27.5402	23.5528	28.1996	24.7479	27.7535	24.3457	27.7384	22.8476	27.7829	24.1387	Q8VE88-2;Q8VE88	Q8VE88-2;Q8VE88	8;8	8;8	8;8	Protein FAM114A2	Fam114a2	sp|Q8VE88-2|F1142_MOUSE Isoform 2 of Protein FAM114A2 OS=Mus musculus GN=Fam114a2;sp|Q8VE88|F1142_MOUSE Protein FAM114A2 OS=Mus musculus GN=Fam114a2 PE=1 SV=2	26.5	26.5	26.5	4235200000	0	0	0	153320000	199310000	184760000	0	0	657480000	207150000	635650000	35286000	273320000	84981000	369720000	0	386460000	0	227270000	29171000	300280000
FAM120A	30.1487	24.8242	30.043	24.4802	29.5275	25.0192	30.1167	24.2051	29.1807	23.7852	28.8585	25.401	28.9661	23.8346	29.4271	24.3016	Q6A0A9;Q3V3S0;Q7TMZ0	Q6A0A9	22;7;1	22;7;1	21;7;1	Constitutive coactivator of PPAR-gamma-like protein 1	FAM120A	sp|Q6A0A9|F120A_MOUSE Constitutive coactivator of PPAR-gamma-like protein 1 OS=Mus musculus GN=FAM120A PE=1 SV=2	28.4	28.4	27.2	16583000000	241860000	204350000	812340000	44535000	125870000	123430000	179510000	0	3427300000	0	2954600000	40073000	1128400000	19378000	2883100000	0	743640000	99327000	481750000	987320000	548820000
Fam136a	31.1311	30.1352	31.5513	29.4428	31.9112	28.2138	31.978	27.5722	31.9687	23.6338	32.2759	29.1665	32.4409	30.2472	32.2451	31.158	Q9CR98;A0A0N4SWI4;A0A140T8T1	Q9CR98;A0A0N4SWI4	8;6;2	8;6;2	8;6;2	Protein FAM136A	Fam136a	sp|Q9CR98|F136A_MOUSE Protein FAM136A OS=Mus musculus GN=Fam136a PE=1 SV=1;tr|A0A0N4SWI4|A0A0N4SWI4_MOUSE Protein FAM136A OS=Mus musculus GN=Fam136a PE=1 SV=1	63	63	63	72190000000	1410800000	1023500000	2444900000	1885400000	0	45374000	0	0	5724600000	2001700000	7729200000	1378600000	6527600000	379940000	9365000000	226150000	6039900000	54425000	5954000000	878770000	5885000000
Fam173a	28.7211	22.9499	28.7349	24.0055	29.1841	25.0529	29.2106	24.1931	29.2608	22.4226	28.9052	24.9826	29.4872	24.2815	29.4507	25.0434	Q501J2;Q91VW0	Q501J2;Q91VW0	10;8	10;8	10;8	Protein FAM173A	Fam173a	sp|Q501J2|F173A_MOUSE Protein FAM173A OS=Mus musculus GN=Fam173a PE=1 SV=1;tr|Q91VW0|Q91VW0_MOUSE Fam173a protein OS=Mus musculus GN=Fam173a PE=2 SV=1	62	62	62	10896000000	81377000	0	41532000	684380000	0	35551000	0	0	1101800000	146800000	1549600000	131090000	892960000	114560000	1763100000	459910000	679010000	532010000	440110000	0	845010000
Fam177a1	28.0023	25.1537	27.7756	24.8141	27.7448	24.7315	24.6382	22.5964	27.9109	25.9545	27.2712	24.6185	27.7116	24.4278	27.4443	24.5279	Q8BR63;Q3TVY3	Q8BR63;Q3TVY3	6;5	5;4	5;4	Protein FAM177A1	Fam177a1	sp|Q8BR63|F177A_MOUSE Protein FAM177A1 OS=Mus musculus GN=Fam177a1 PE=1 SV=1;tr|Q3TVY3|Q3TVY3_MOUSE Putative uncharacterized protein OS=Mus musculus PE=2 SV=1	37.2	31.9	31.9	3383600000	299240000	90001000	70081000	0	0	0	0	0	790340000	0	626750000	0	156330000	0	232450000	0	401450000	0	215480000	0	335910000
Fam20b	29.7321	25.7735	29.9845	24.3798	29.2573	25.9217	29.6709	24.9336	29.8989	24.6555	29.5812	23.4271	29.6712	24.1326	29.6328	23.9206	Q8VCS3	Q8VCS3	14	14	14	Glycosaminoglycan xylosylkinase	Fam20b	sp|Q8VCS3|XYLK_MOUSE Glycosaminoglycan xylosylkinase OS=Mus musculus GN=Fam20b PE=1 SV=1	45.7	45.7	45.7	15172000000	299770000	341940000	0	150110000	10946000	879590000	0	0	2723100000	23229000	2980000000	0	931410000	0	2285900000	19633000	1181000000	0	897500000	20389000	757840000
Fam210a	27.0711	24.9675	27.1678	23.9928	26.5985	26.4628	26.9529	24.0732	27.0355	24.2316	26.9447	26.6403	27.2312	25.691	27.3355	24.4056	Q8BGY7	Q8BGY7	3	3	3	Protein FAM210A	Fam210a	sp|Q8BGY7|F210A_MOUSE Protein FAM210A OS=Mus musculus GN=Fam210a PE=1 SV=1	11.7	11.7	11.7	3523700000	0	92838000	0	0	282440000	0	0	0	391520000	64832000	411520000	180570000	214080000	156430000	387210000	189500000	181840000	0	161390000	237380000	220400000
Fam210b	26.2772	25.2528	27.1165	23.4216	24.5579	24.7488	27.3202	22.4707	27.2668	23.6912	26.7256	24.894	26.5942	22.8811	27.4103	24.6783	Q3UFK7;Q9D8B6	Q3UFK7;Q9D8B6	4;4	4;4	4;4	Protein FAM210B	Fam210b	tr|Q3UFK7|Q3UFK7_MOUSE Putative uncharacterized protein OS=Mus musculus GN=Fam210b PE=2 SV=1;sp|Q9D8B6|F210B_MOUSE Protein FAM210B OS=Mus musculus GN=Fam210b PE=1 SV=3	26.3	26.3	26.3	2129900000	0	0	0	0	74516000	0	0	0	289860000	0	383310000	12971000	122800000	10382000	530440000	0	171130000	0	129560000	0	54632000
Fam213b	28.023	27.6079	28.2978	24.2846	27.83	26.6054	28.4339	27.1891	27.6855	24.3899	28.3387	24.3748	28.0144	23.9746	29.0144	27.4075	Q9DB60;B1AS14	Q9DB60	9;4	9;4	9;4	Prostamide/prostaglandin F synthase	Fam213b	sp|Q9DB60|PGFS_MOUSE Prostamide/prostaglandin F synthase OS=Mus musculus GN=Fam213b PE=1 SV=1	37.3	37.3	37.3	7827400000	122840000	181560000	356410000	0	331940000	73971000	35567000	0	1187300000	171330000	1065300000	433170000	466850000	143830000	830820000	276460000	294730000	12153000	337720000	66473000	356800000
Fam3a	26.622	23.5895	26.9242	24.4393	25.3888	23.6422	26.8018	25.2618	23.985	23.6696	26.9439	23.7999	26.3414	24.7557	26.6433	25.594	I7HPY1;I7HLV5;A0A158SIT7;I7HJS7;Q9D8T0;J3JS95	I7HPY1;I7HLV5;A0A158SIT7;I7HJS7;Q9D8T0;J3JS95	4;4;4;4;4;2	3;3;3;3;3;2	3;3;3;3;3;2	Protein FAM3A	Fam3a	tr|I7HPY1|I7HPY1_MOUSE Novel protein OS=Mus musculus GN=Fam3a PE=1 SV=1;tr|I7HLV5|I7HLV5_MOUSE Novel protein (Fragment) OS=Mus musculus GN=Fam3a PE=1 SV=1;tr|A0A158SIT7|A0A158SIT7_MOUSE Novel protein OS=Mus musculus GN=RP23-436K3.15 PE=4 SV=1;tr|I7HJS7|I7H	26	21.4	21.4	1737500000	0	65659000	175590000	0	0	0	0	0	336940000	0	272650000	0	53893000	0	343600000	0	88260000	0	123540000	0	85514000
Fam3c	32.5111	27.8791	32.681	27.6148	30.9413	27.1148	33.2389	27.255	31.4047	25.8107	32.4178	25.8178	32.4651	27.2808	33.1226	25.6871	G3X9I1;G5E911;Q6NSU0;Q91VU0;E9Q6F0;E9Q8C5	G3X9I1;G5E911;Q6NSU0;Q91VU0	14;14;14;14;4;3	14;14;14;14;4;3	14;14;14;14;4;3	Protein FAM3C	Fam3c	tr|G3X9I1|G3X9I1_MOUSE DNA segment, Chr 6, Wayne State University 176, expressed, isoform CRA_a OS=Mus musculus GN=Fam3c PE=1 SV=1;tr|G5E911|G5E911_MOUSE DNA segment, Chr 6, Wayne State University 176, expressed, isoform CRA_f OS=Mus musculus GN=Fam3c PE=1	74.1	74.1	74.1	112790000000	5142300000	5105800000	3062100000	686540000	0	376720000	145540000	0	17318000000	534590000	18317000000	483020000	6508300000	429050000	19225000000	530170000	6382400000	615230000	5804800000	189840000	5698800000
Fam73a	27.7519	25.3947	26.4981	23.0952	26.1384	25.4797	27.138	25.2303	25.787	24.0264	24.555	24.5287	26.366	22.8998	26.0801	23.9597	B2RRB9;Q4QQM5-3;Q4QQM5;Q4QQM5-2;A0A0G2JE80;A0A0G2JF36	B2RRB9;Q4QQM5-3;Q4QQM5;Q4QQM5-2	6;6;6;3;1;1	6;6;6;3;1;1	6;6;6;3;1;1	Protein FAM73A	Fam73a	tr|B2RRB9|B2RRB9_MOUSE Family with sequence similarity 73, member A OS=Mus musculus GN=Fam73a PE=2 SV=1;sp|Q4QQM5-3|MIGA1_MOUSE Isoform 3 of Mitoguardin-1 OS=Mus musculus GN=Fam73a;sp|Q4QQM5|MIGA1_MOUSE Mitoguardin-1 OS=Mus musculus GN=Fam73a PE=1 SV=1;sp|	14.3	14.3	14.3	1772700000	87300000	0	0	49843000	0	50570000	0	0	420910000	0	338230000	0	127330000	0	323490000	0	79847000	0	0	0	122890000
Fam98b	27.8964	24.0798	26.4814	24.2256	26.2963	24.073	26.3635	24.3771	26.768	23.5726	26.1975	24.9562	25.8303	24.5207	26.6871	25.7908	Q80VD1;Q8CAB7	Q80VD1	6;1	6;1	5;1	Protein FAM98B	Fam98b	sp|Q80VD1|FA98B_MOUSE Protein FAM98B OS=Mus musculus GN=Fam98b PE=1 SV=1	20.3	20.3	17	2163900000	75570000	38224000	0	113840000	0	85847000	26807000	0	613770000	0	315870000	0	154630000	23037000	248030000	0	140470000	0	98510000	0	53247000
Far1	26.9426	22.9162	27.6255	25.2226	26.8863	24.7775	27.4419	25.1039	26.5446	25.5832	27.1031	22.7031	27.3074	25.119	27.4183	24.6005	Q922J9-3;Q922J9;Q922J9-4;Q922J9-2;D3Z5W6;D3Z4N9;D3Z072	Q922J9-3;Q922J9;Q922J9-4;Q922J9-2	5;5;5;4;2;2;1	5;5;5;4;2;2;1	5;5;5;4;2;2;1	Fatty acyl-CoA reductase 1	Far1	sp|Q922J9-3|FACR1_MOUSE Isoform 3 of Fatty acyl-CoA reductase 1 OS=Mus musculus GN=Far1;sp|Q922J9|FACR1_MOUSE Fatty acyl-CoA reductase 1 OS=Mus musculus GN=Far1 PE=1 SV=1;sp|Q922J9-4|FACR1_MOUSE Isoform 4 of Fatty acyl-CoA reductase 1 OS=Mus musculus GN=Fa	12.2	12.2	12.2	2723800000	78884000	0	0	65798000	54283000	0	0	0	516180000	0	464410000	0	149460000	0	486280000	0	119600000	114020000	122390000	0	164970000
Fars2	25.1889	23.1137	26.1116	24.7121	26.7347	24.4082	26.8083	23.7593	25.4568	24.84	27.2013	23.5717	26.5172	24.1667	28.0302	23.7332	Q99M01;G3X9Q4;Q8BW46	Q99M01;G3X9Q4;Q8BW46	8;5;4	8;5;4	8;5;4	Phenylalanine--tRNA ligase, mitochondrial	Fars2	sp|Q99M01|SYFM_MOUSE Phenylalanine--tRNA ligase, mitochondrial OS=Mus musculus GN=Fars2 PE=1 SV=1;tr|G3X9Q4|G3X9Q4_MOUSE Phenylalanine--tRNA ligase, mitochondrial OS=Mus musculus GN=Fars2 PE=1 SV=1;tr|Q8BW46|Q8BW46_MOUSE Putative uncharacterized protein OS	18.8	18.8	18.8	2406900000	72585000	0	0	136960000	0	18016000	6728900	13468000	322870000	85883000	215620000	0	237990000	37047000	292910000	57173000	133810000	50739000	94948000	0	144790000
Farsa	29.809	27.826	29.9024	27.7132	28.7886	27.3573	30.1921	26.8953	29.0809	27.2765	28.4788	24.3954	28.27	24.2262	29.3054	27.6745	E9PWY9;Q8C0C7;Q8BJG2;Q4FJQ2;Q8BXN0;Q3U0Y9;Q9CT72;D6RIJ2	E9PWY9;Q8C0C7;Q8BJG2;Q4FJQ2;Q8BXN0	20;20;12;12;11;8;4;1	20;20;12;12;11;8;4;1	20;20;12;12;11;8;4;1	Phenylalanine--tRNA ligase alpha subunit	Farsa	tr|E9PWY9|E9PWY9_MOUSE Phenylalanine--tRNA ligase alpha subunit OS=Mus musculus GN=Farsa PE=1 SV=1;sp|Q8C0C7|SYFA_MOUSE Phenylalanine--tRNA ligase alpha subunit OS=Mus musculus GN=Farsa PE=1 SV=1;tr|Q8BJG2|Q8BJG2_MOUSE Putative uncharacterized protein OS=M	46.5	46.5	46.5	18013000000	395260000	383270000	934340000	510350000	1224700000	147730000	0	0	2729200000	326460000	2829700000	399530000	761960000	192250000	3604900000	247560000	850120000	416180000	328600000	17943000	285150000
Farsb	29.9403	28.1623	30.1714	27.5141	29.7845	27.6099	30.7391	26.5311	30.4184	27.1111	29.5717	26.8709	29.4668	26.9745	30.096	25.7141	Q3TG12;Q9WUA2;Q9CZU5;Q8C644;Q3TI98;Q3UYC2;Q3TMX6;A0A087WS80;A0A087WPV4;A0A087WQ15	Q3TG12;Q9WUA2;Q9CZU5;Q8C644;Q3TI98;Q3UYC2;Q3TMX6	21;21;20;20;19;16;16;6;6;1	21;21;20;20;19;16;16;6;6;1	21;21;20;20;19;16;16;6;6;1	Phenylalanine--tRNA ligase beta subunit	Farsb	tr|Q3TG12|Q3TG12_MOUSE Putative uncharacterized protein (Fragment) OS=Mus musculus GN=Farsb PE=2 SV=1;sp|Q9WUA2|SYFB_MOUSE Phenylalanine--tRNA ligase beta subunit OS=Mus musculus GN=Farsb PE=1 SV=2;tr|Q9CZU5|Q9CZU5_MOUSE Putative uncharacterized protein OS	41	41	41	22945000000	239760000	804000000	761860000	874020000	171410000	0	0	135690000	2894300000	364470000	3040900000	302360000	1495100000	314120000	4568500000	150680000	2044800000	353690000	712480000	244750000	840550000
Fasn	32.2978	31.1064	31.6956	28.9327	30.4742	28.8024	31.0492	28.9012	29.8633	28.215	29.9668	26.6992	29.7464	28.7779	29.8319	26.0937	P19096;A0A0U1RNJ1;Q3UHT6;Q3TB22;O89060;A0A0U1RPP5	P19096;A0A0U1RNJ1;Q3UHT6;Q3TB22	69;68;68;59;2;1	69;68;68;59;2;1	69;68;68;59;2;1	Fatty acid synthase;[Acyl-carrier-protein] S-acetyltransferase;[Acyl-carrier-protein] S-malonyltransferase;3-oxoacyl-[acyl-carrier-protein] synthase;3-oxoacyl-[acyl-carrier-protein] reductase;3-hydroxyacyl-[acyl-carrier-protein] dehydratase;Enoyl-[acyl-carrier-protein] reductase;Oleoyl-[acyl-carrier-protein] hydrolase	Fasn	sp|P19096|FAS_MOUSE Fatty acid synthase OS=Mus musculus GN=Fasn PE=1 SV=2;tr|A0A0U1RNJ1|A0A0U1RNJ1_MOUSE Fatty acid synthase OS=Mus musculus GN=Fasn PE=1 SV=1;tr|Q3UHT6|Q3UHT6_MOUSE Putative uncharacterized protein OS=Mus musculus GN=Fasn PE=2 SV=1;tr|Q3TB	40.7	40.7	40.7	52157000000	1112600000	2275500000	928550000	829210000	1294200000	925380000	1243800000	175220000	11842000000	3767500000	7661500000	1026500000	4129400000	833630000	5052400000	1129000000	1200800000	572970000	1042400000	121430000	2916000000
Fbl	31.0268	27.4534	30.6526	23.8879	30.3528	26.6603	30.8981	27.985	30.4555	28.6504	29.8892	26.6767	30.2138	26.963	30.5579	26.1997	Q3UJS2;P35550;A0A140LIR6	Q3UJS2;P35550	13;13;2	13;13;2	10;10;2	rRNA 2-O-methyltransferase fibrillarin	Fbl	tr|Q3UJS2|Q3UJS2_MOUSE Putative uncharacterized protein OS=Mus musculus GN=Fbl PE=2 SV=1;sp|P35550|FBRL_MOUSE rRNA 2-O-methyltransferase fibrillarin OS=Mus musculus GN=Fbl PE=1 SV=2	56.6	56.6	48.9	31159000000	558580000	0	351120000	62960000	588950000	1947500000	302900000	27894000	5855900000	243070000	4652000000	26468000	2308200000	201100000	5390500000	353860000	2475300000	403890000	767270000	256880000	1568900000
Fcna	27.3135	24.5162	27.4062	24.8192	27.8768	24.7551	28.1086	24.8538	25.5008	25.3179	26.8204	24.3241	27.0969	25.6101	27.1458	24.714	Q2WFW2;Q4FJM1;O70165	Q2WFW2;Q4FJM1;O70165	6;6;6	6;6;6	6;6;6	Ficolin-1	Fcna;Fcn1	tr|Q2WFW2|Q2WFW2_MOUSE Splicing variant form of ficolin A (Fragment) OS=Mus musculus GN=Fcna PE=2 SV=1;tr|Q4FJM1|Q4FJM1_MOUSE Fcna protein OS=Mus musculus GN=Fcna PE=2 SV=1;sp|O70165|FCN1_MOUSE Ficolin-1 OS=Mus musculus GN=Fcn1 PE=1 SV=1	25.7	25.7	25.7	3310200000	114590000	0	87051000	185610000	0	0	0	0	504820000	0	488390000	0	298680000	0	927470000	0	217520000	0	71742000	0	157420000
Fdft1	28.4593	24.2959	28.4797	23.8769	27.4723	24.4733	28.049	23.4555	27.7253	25.3706	27.2946	24.3679	27.8146	22.9691	27.4136	25.5403	Q3TS40;P53798;Q9QYT0	Q3TS40;P53798;Q9QYT0	11;11;9	11;11;9	11;11;9	Squalene synthase	Fdft1	tr|Q3TS40|Q3TS40_MOUSE Putative uncharacterized protein OS=Mus musculus GN=Fdft1 PE=2 SV=1;sp|P53798|FDFT_MOUSE Squalene synthase OS=Mus musculus GN=Fdft1 PE=1 SV=2;tr|Q9QYT0|Q9QYT0_MOUSE Squalene synthase (Fragment) OS=Mus musculus PE=4 SV=1	39.7	39.7	39.7	4939800000	38151000	56098000	324330000	0	53523000	23722000	66129000	0	1608800000	0	1017400000	0	230290000	0	554890000	0	234720000	54473000	123610000	0	253410000
Fdx1	28.9266	26.9605	29.5402	26.2091	30.1164	26.6966	30.0428	25.4264	30.2875	24.8316	30.1568	26.9766	30.5917	27.922	30.8392	28.6637	Q4FZG2;Q545P3;P46656;Q3UG56	Q4FZG2;Q545P3;P46656	4;4;4;1	4;4;4;1	4;4;4;1	Adrenodoxin, mitochondrial	Fdx1	tr|Q4FZG2|Q4FZG2_MOUSE Fdx1 protein (Fragment) OS=Mus musculus GN=Fdx1 PE=2 SV=1;tr|Q545P3|Q545P3_MOUSE Ferredoxin 1 OS=Mus musculus GN=Fdx1 PE=1 SV=1;sp|P46656|ADX_MOUSE Adrenodoxin, mitochondrial OS=Mus musculus GN=Fdx1 PE=1 SV=1	25.5	25.5	25.5	20678000000	584250000	1308800000	153790000	0	0	0	0	0	1435800000	303790000	3052600000	242980000	1365200000	248600000	3061200000	100750000	1854300000	0	999180000	522340000	1087200000
Fech	31.0452	29.6301	30.6419	29.4161	31.2109	28.9941	31.1519	28.2767	30.4739	27.5792	30.8268	28.8549	31.4398	28.5554	31.757	22.9973	Q4QRK2;Q8C3V7;Q544X6;P22315;Q3UC49;Q91W09	Q4QRK2;Q8C3V7;Q544X6;P22315;Q3UC49;Q91W09	17;16;16;16;15;13	17;16;16;16;15;13	17;16;16;16;15;13	Ferrochelatase;Ferrochelatase, mitochondrial	Fech	tr|Q4QRK2|Q4QRK2_MOUSE Fech protein (Fragment) OS=Mus musculus GN=Fech PE=2 SV=1;tr|Q8C3V7|Q8C3V7_MOUSE Ferrochelatase OS=Mus musculus GN=Fech PE=2 SV=1;tr|Q544X6|Q544X6_MOUSE Ferrochelatase OS=Mus musculus GN=Fech PE=1 SV=1;sp|P22315|HEMH_MOUSE Ferrochela	57.9	57.9	57.9	49247000000	738290000	1302600000	1151600000	618000000	1415000000	498000000	38589000	566520000	8687100000	1486200000	6619700000	1358300000	3579600000	832220000	5942100000	592490000	2284300000	363520000	1912000000	686630000	2470300000
Fgfr1op2	28.1392	24.4321	28.6086	25.5375	28.224	24.8741	28.4855	24.0635	28.2566	25.8677	28.0758	24.9308	28.6112	23.0669	28.0492	28.0959	Q9CRA9-2	Q9CRA9-2	9	9	1	FGFR1 oncogene partner 2 homolog	Fgfr1op2	sp|Q9CRA9-2|FGOP2_MOUSE Isoform 2 of FGFR1 oncogene partner 2 homolog OS=Mus musculus GN=Fgfr1op2	50.7	50.7	7.9	5858000000	117880000	175780000	113360000	0	0	0	0	0	920360000	0	1029900000	122620000	417400000	77492000	627030000	0	626720000	0	295530000	40963000	362200000
Fgg	30.737	26.0063	30.6078	27.9749	30.507	28.2399	32.7048	31.0788	32.0699	32.107	31.6406	25.6368	31.9668	28.3186	31.9142	29.0773	Q3UEM7;Q3UER8;Q8VCM7	Q3UEM7;Q3UER8;Q8VCM7	19;19;19	19;19;19	19;19;19	Fibrinogen gamma chain	Fgg	tr|Q3UEM7|Q3UEM7_MOUSE Putative uncharacterized protein OS=Mus musculus GN=Fgg PE=1 SV=1;tr|Q3UER8|Q3UER8_MOUSE Fibrinogen gamma chain OS=Mus musculus GN=Fgg PE=1 SV=1;sp|Q8VCM7|FIBG_MOUSE Fibrinogen gamma chain OS=Mus musculus GN=Fgg PE=1 SV=1	49.1	49.1	49.1	84600000000	2602800000	4018400000	3409500000	549080000	864310000	0	1496900000	123780000	5538400000	93163000	5292400000	830380000	2055200000	690950000	16415000000	6412600000	4621600000	11743000000	3671800000	97514000	4838000000
Fhit	27.4123	23.6631	27.6788	27.3203	27.8747	27.6485	28.1151	24.407	27.9194	25.088	27.6848	24.1702	28.3005	26.9539	28.7728	23.9925	E9PZ91;O89106;E9PVU9;F6SV10;E9Q3M6;Q91Y56	E9PZ91;O89106;E9PVU9;F6SV10	11;11;9;8;5;4	11;11;9;8;5;4	11;11;9;8;5;4	Bis(5-adenosyl)-triphosphatase	Fhit	tr|E9PZ91|E9PZ91_MOUSE Bis(5-adenosyl)-triphosphatase OS=Mus musculus GN=Fhit PE=1 SV=1;sp|O89106|FHIT_MOUSE Bis(5-adenosyl)-triphosphatase OS=Mus musculus GN=Fhit PE=1 SV=3;tr|E9PVU9|E9PVU9_MOUSE Bis(5-adenosyl)-triphosphatase (Fragment) OS=Mus musculu	54	54	54	5866800000	0	339060000	104110000	57980000	0	98801000	307510000	134470000	354640000	78465000	517730000	169530000	433520000	113120000	787620000	73326000	376460000	65461000	337340000	63298000	468170000
Fip1l1	27.1546	24.8266	27.148	23.173	29.2257	24.4304	27.842	24.0977	28.7604	25.5406	28.0183	24.7505	27.7987	24.8544	28.2971	24.844	Q9D824-4;Q9D824-3;Q9D824-2;Q9D824;D3Z3F1	Q9D824-4;Q9D824-3;Q9D824-2;Q9D824;D3Z3F1	6;6;6;6;5	6;6;6;6;5	6;6;6;6;5	Pre-mRNA 3-end-processing factor FIP1	Fip1l1	sp|Q9D824-4|FIP1_MOUSE Isoform 4 of Pre-mRNA 3-end-processing factor FIP1 OS=Mus musculus GN=Fip1l1;sp|Q9D824-3|FIP1_MOUSE Isoform 3 of Pre-mRNA 3-end-processing factor FIP1 OS=Mus musculus GN=Fip1l1;sp|Q9D824-2|FIP1_MOUSE Isoform 2 of Pre-mRNA 3-end-pr	24	24	24	5092500000	91106000	136000000	348700000	121020000	0	0	63739000	0	554840000	72799000	331530000	57640000	814600000	33179000	703980000	0	543830000	42663000	269740000	0	282300000
Fkbp10	25.1542	22.807	26.5134	24.1214	26.47	24.9047	26.2125	23.2968	26.5276	25.8451	27.1464	24.1626	26.929	25.3495	27.697	26.8611	Q3UNJ3;Q61576;A2A4H9	Q3UNJ3;Q61576;A2A4H9	7;7;4	6;6;3	6;6;3	Peptidyl-prolyl cis-trans isomerase FKBP10	Fkbp10	tr|Q3UNJ3|Q3UNJ3_MOUSE Putative uncharacterized protein OS=Mus musculus GN=Fkbp10 PE=2 SV=1;sp|Q61576|FKB10_MOUSE Peptidyl-prolyl cis-trans isomerase FKBP10 OS=Mus musculus GN=Fkbp10 PE=1 SV=2;tr|A2A4H9|A2A4H9_MOUSE Peptidyl-prolyl cis-trans isomerase FKBP	13.6	12.4	12.4	1656000000	0	123570000	0	0	19504000	0	5521000	0	36310000	20190000	204410000	0	97672000	0	178120000	0	127320000	0	182270000	0	136580000
Fkbp11	30.202	24.603	30.661	23.7575	30.1527	25.0831	30.8012	24.6174	30.3179	23.9556	29.961	23.7763	30.6751	22.108	30.7566	24.7621	Q9D1M7	Q9D1M7	6	6	6	Peptidyl-prolyl cis-trans isomerase FKBP11	Fkbp11	sp|Q9D1M7|FKB11_MOUSE Peptidyl-prolyl cis-trans isomerase FKBP11 OS=Mus musculus GN=Fkbp11 PE=1 SV=1	41.8	41.8	41.8	27234000000	645210000	1313700000	2186600000	235710000	17665000	0	0	0	3723000000	51644000	4699300000	50094000	1756300000	15841000	4819200000	0	1636800000	0	980350000	0	1797600000
Fkbp2	32.9013	30.6506	33.1751	29.9428	33.0087	29.8965	32.9713	29.2211	33.4229	29.2539	33.1348	30.4686	33.2255	31.1766	33.5034	31.8754	Q3TND1;P45878;Q3UND3;Q7Z288	Q3TND1;P45878;Q3UND3	9;9;7;3	9;9;7;3	9;9;7;3	Peptidyl-prolyl cis-trans isomerase;Peptidyl-prolyl cis-trans isomerase FKBP2	Fkbp2	tr|Q3TND1|Q3TND1_MOUSE FK506 binding protein 2, isoform CRA_a OS=Mus musculus GN=Fkbp2 PE=1 SV=1;sp|P45878|FKBP2_MOUSE Peptidyl-prolyl cis-trans isomerase FKBP2 OS=Mus musculus GN=Fkbp2 PE=1 SV=1;tr|Q3UND3|Q3UND3_MOUSE Putative uncharacterized protein OS=M	64.3	64.3	64.3	204310000000	9058100000	21614000000	8915400000	2380100000	1133700000	106830000	0	0	25779000000	4070300000	26543000000	2110100000	13512000000	1896900000	15219000000	1559300000	15687000000	1442200000	9919100000	3531300000	12199000000
Fkbp4	30.2169	29.9927	29.2466	27.254	30.0837	29.0505	29.6397	27.7513	29.6992	26.852	30.1583	27.4615	29.0989	27.6891	29.081	27.2439	P30416;F6S2D5;F7CAT1;Q8CBS1	P30416;F6S2D5	20;10;6;2	20;10;6;2	20;10;6;2	Peptidyl-prolyl cis-trans isomerase FKBP4;Peptidyl-prolyl cis-trans isomerase FKBP4, N-terminally processed;Peptidyl-prolyl cis-trans isomerase	Fkbp4	sp|P30416|FKBP4_MOUSE Peptidyl-prolyl cis-trans isomerase FKBP4 OS=Mus musculus GN=Fkbp4 PE=1 SV=5;tr|F6S2D5|F6S2D5_MOUSE Peptidyl-prolyl cis-trans isomerase FKBP4 (Fragment) OS=Mus musculus GN=Fkbp4 PE=1 SV=9	52.8	52.8	52.8	22869000000	43239000	591300000	1301400000	295130000	181320000	1067500000	137560000	0	4407100000	1697400000	2222300000	201160000	1861400000	970780000	2798200000	564600000	1103200000	224010000	818560000	258160000	570760000
Fkbp5	30.7876	27.9608	29.8191	27.5151	29.078	27.5781	29.679	22.777	29.0919	24.0406	29.02	23.746	28.7022	27.4602	29.9203	27.8851	Q4FJN2;Q64378;Q3TX72;B8JJC2	Q4FJN2;Q64378;Q3TX72	19;19;16;6	19;19;16;6	19;19;16;6	Peptidyl-prolyl cis-trans isomerase FKBP5;Peptidyl-prolyl cis-trans isomerase FKBP5, N-terminally processed	Fkbp5	tr|Q4FJN2|Q4FJN2_MOUSE FK506 binding protein 5 OS=Mus musculus GN=Fkbp5 PE=1 SV=1;sp|Q64378|FKBP5_MOUSE Peptidyl-prolyl cis-trans isomerase FKBP5 OS=Mus musculus GN=Fkbp5 PE=1 SV=1;tr|Q3TX72|Q3TX72_MOUSE Putative uncharacterized protein OS=Mus musculus GN=	43	43	43	19577000000	1143700000	948070000	293690000	375350000	485650000	0	7400700	0	5147700000	277910000	3203600000	257400000	1133300000	64815000	2154700000	110000000	1073000000	0	663640000	94232000	767180000
Fkbp8	29.8116	23.6896	29.9657	24.0433	29.5884	24.8443	30.0702	23.0021	29.7743	24.7748	29.0036	23.6763	29.6262	24.2486	29.7916	27.411	O35465-2;C9K0Z7;O35465;F6WP10	O35465-2;C9K0Z7;O35465	9;8;8;1	9;8;8;1	9;8;8;1	Peptidyl-prolyl cis-trans isomerase FKBP8	Fkbp8	sp|O35465-2|FKBP8_MOUSE Isoform 2 of Peptidyl-prolyl cis-trans isomerase FKBP8 OS=Mus musculus GN=Fkbp8;tr|C9K0Z7|C9K0Z7_MOUSE FK-506-binding protein 38 OS=Mus musculus GN=Fkbp8 PE=2 SV=1;sp|O35465|FKBP8_MOUSE Peptidyl-prolyl cis-trans isomerase FKBP8 OS=M	25.8	25.8	25.8	16027000000	981670000	0	455540000	0	34870000	0	0	0	3125000000	26915000	2966700000	36056000	1211700000	7066900	2875500000	26550000	1089500000	55950000	617100000	0	760410000
Fkbp9	29.2213	24.5278	29.2494	23.1441	29.602	22.9518	29.7296	24.5576	29.6427	24.885	29.5638	24.5944	29.5354	23.9974	29.9614	24.247	Q9Z247	Q9Z247	14	14	13	Peptidyl-prolyl cis-trans isomerase FKBP9	Fkbp9	sp|Q9Z247|FKBP9_MOUSE Peptidyl-prolyl cis-trans isomerase FKBP9 OS=Mus musculus GN=Fkbp9 PE=1 SV=1	26.5	26.5	25.3	13324000000	0	412140000	486930000	292270000	172590000	281890000	0	0	1968600000	69317000	1461400000	16687000	1407500000	0	1959800000	0	915950000	54126000	945700000	131440000	840850000
Flnb	30.3834	30.1026	30.5962	29.5326	30.888	29.7251	30.9688	29.681	30.9408	30.106	30.7424	28.3684	31.2225	29.6339	30.8647	30.4021	Q80X90;Q3T9V9	Q80X90	74;11	69;11	68;11	Filamin-B	Flnb	sp|Q80X90|FLNB_MOUSE Filamin-B OS=Mus musculus GN=Flnb PE=1 SV=3	44.8	43.2	42.5	49739000000	975530000	1467800000	1741600000	1160700000	376840000	1390700000	205070000	65092000	5764500000	2177800000	5680500000	1375800000	3366100000	1292500000	5845900000	1652800000	2733500000	2200300000	1630700000	824760000	2352000000
Flot1	30.0648	25.5175	30.5805	27.3538	29.0947	25.7423	30.1141	27.8016	28.9733	24.147	28.6399	26.0525	28.6944	25.6011	29.9825	26.8007	Q540I4;O08917;Q3TJS0;G3UYU4;Q6Y9S2;G3UZZ5;G3UWW8;G3XA73	Q540I4;O08917;Q3TJS0;G3UYU4;Q6Y9S2	18;18;17;15;9;8;8;2	18;18;17;15;9;8;8;2	18;18;17;15;9;8;8;2	Flotillin-1	Flot1	tr|Q540I4|Q540I4_MOUSE Flotillin 1 OS=Mus musculus GN=Flot1 PE=1 SV=1;sp|O08917|FLOT1_MOUSE Flotillin-1 OS=Mus musculus GN=Flot1 PE=1 SV=1;tr|Q3TJS0|Q3TJS0_MOUSE Putative uncharacterized protein OS=Mus musculus GN=Flot1 PE=2 SV=1;tr|G3UYU4|G3UYU4_MOUSE Flo	55.4	55.4	55.4	18340000000	469230000	443030000	326040000	124960000	794930000	149710000	320570000	0	3531500000	248620000	3525500000	140790000	1133200000	155150000	2600300000	315290000	923150000	40364000	553830000	147300000	781000000
Fmo2	28.7634	27.7065	29.9356	27.8983	28.9046	27.2258	29.2797	27.7677	28.5746	26.4374	29.5005	24.0353	29.3436	26.8479	29.3378	24.5406	Q8K2I3;D3YVR1	Q8K2I3	17;5	17;5	17;5	Dimethylaniline monooxygenase [N-oxide-forming] 2	Fmo2	sp|Q8K2I3|FMO2_MOUSE Dimethylaniline monooxygenase [N-oxide-forming] 2 OS=Mus musculus GN=Fmo2 PE=1 SV=3	41.3	41.3	41.3	15676000000	202090000	923250000	519650000	1122400000	505450000	374630000	13483000	8688600	1206900000	254200000	2623700000	473660000	908520000	475050000	1499900000	849130000	720710000	223760000	708830000	54549000	612960000
Fmod	26.6487	25.3701	26.3281	25.0397	25.8677	24.8986	24.9356	23.7988	29.2766	24.4521	25.2182	25.9696	25.7085	23.8026	32.563	25.0971	Q543D2;P50608;Q8BNU3;Q7TPZ1	Q543D2;P50608;Q8BNU3;Q7TPZ1	8;8;7;5	8;8;7;5	8;8;7;5	Fibromodulin	Fmod	tr|Q543D2|Q543D2_MOUSE Fibromodulin OS=Mus musculus GN=Fmod PE=2 SV=1;sp|P50608|FMOD_MOUSE Fibromodulin OS=Mus musculus GN=Fmod PE=2 SV=1;tr|Q8BNU3|Q8BNU3_MOUSE Putative uncharacterized protein OS=Mus musculus GN=Fmod PE=2 SV=1;tr|Q7TPZ1|Q7TPZ1_MOUSE Fmod	25.5	25.5	25.5	14787000000	0	499860000	69745000	120440000	148830000	459400000	12769000	0	849490000	104710000	794940000	232630000	153640000	166130000	126580000	0	1794500000	0	50087000	0	115870000
Fmr1	25.9321	26.2403	25.5535	23.8819	25.8165	24.2845	26.0865	24.8207	25.5772	24.7307	25.4002	24.0978	25.3891	24.6121	25.5948	23.7945	Q547R0;E9QAT0;Q6AXB7;E9QAS8;P35922-3;P35922-2;P35922;E9QAS9;D3Z6U8;E9QNF5;P35922-5;P35922-4;P35922-6;P35922-9;P35922-8;P35922-7;Q8BPN5;Q8BPK8;P35922-11;P35922-10;P35922-12	Q547R0;E9QAT0;Q6AXB7;E9QAS8;P35922-3;P35922-2;P35922;E9QAS9;D3Z6U8;E9QNF5;P35922-5;P35922-4;P35922-6;P35922-9;P35922-8;P35922-7;Q8BPN5;Q8BPK8;P35922-11;P35922-10;P35922-12	6;6;6;6;6;6;6;5;5;5;5;5;5;5;5;5;4;4;4;4;4	4;4;4;4;4;4;4;3;3;3;4;4;4;3;3;3;3;3;3;3;3	4;4;4;4;4;4;4;3;3;3;4;4;4;3;3;3;3;3;3;3;3	Fragile X mental retardation protein 1 homolog	Fmr1	tr|Q547R0|Q547R0_MOUSE Fragile X mental retardation protein FMRP OS=Mus musculus GN=Fmr1 PE=2 SV=1;tr|E9QAT0|E9QAT0_MOUSE Synaptic functional regulator FMR1 OS=Mus musculus GN=Fmr1 PE=1 SV=1;tr|Q6AXB7|Q6AXB7_MOUSE Fragile X mental retardation syndrome 1 ho	13.1	8.5	8.5	1138600000	0	0	113820000	0	33824000	0	0	0	188720000	0	137750000	0	106630000	0	179340000	0	55395000	0	52343000	153970000	33959000
Folh1	28.8157	22.8801	29.2146	23.7878	27.9536	27.5838	28.8542	25.1345	27.9379	24.7588	28.0422	26.0438	28.4441	25.0866	29.2405	25.3209	O35409;Q0VDM6	O35409;Q0VDM6	17;16	17;16	15;14	Glutamate carboxypeptidase 2	Folh1	sp|O35409|FOLH1_MOUSE Glutamate carboxypeptidase 2 OS=Mus musculus GN=Folh1 PE=1 SV=2;tr|Q0VDM6|Q0VDM6_MOUSE Folh1 protein OS=Mus musculus GN=Folh1 PE=1 SV=1	29.8	29.8	28.7	9460200000	0	144840000	824500000	217140000	194280000	78199000	37392000	0	1649200000	21773000	2419200000	38634000	296150000	90452000	1418800000	0	180650000	85151000	240700000	0	248060000
Foxred1	27.9214	25.6911	27.1088	23.9253	27.8572	24.9938	27.1157	22.9389	26.9146	24.3879	26.9524	26.6866	27.9875	26.6942	27.7653	25.2324	Q3TQB2;Q3TQB2-2;Q8C6M7;F6UAF9;D6RG85;D3Z5V7	Q3TQB2;Q3TQB2-2;Q8C6M7	7;7;5;2;1;1	7;7;5;2;1;1	7;7;5;2;1;1	FAD-dependent oxidoreductase domain-containing protein 1	Foxred1	sp|Q3TQB2|FXRD1_MOUSE FAD-dependent oxidoreductase domain-containing protein 1 OS=Mus musculus GN=Foxred1 PE=1 SV=1;sp|Q3TQB2-2|FXRD1_MOUSE Isoform 2 of FAD-dependent oxidoreductase domain-containing protein 1 OS=Mus musculus GN=Foxred1;tr|Q8C6M7|Q8C6M7_MO	19.5	19.5	19.5	3929400000	0	138120000	0	51320000	0	46791000	0	0	736310000	74251000	631650000	106900000	296150000	128780000	418650000	136960000	262010000	0	219130000	138360000	237360000
Fubp3	28.5999	27.5061	28.3724	27.9922	28.7838	24.6685	28.6332	23.9396	28.0587	25.3836	27.904	24.9503	28.0164	26.9906	28.6965	27.1984	A2AJ72;Q3TIX6;Q3ULP9;A0A0A6YVV5;F7AM43;A2AJ71;A0A0A6YY39;A0A0A6YX76	A2AJ72;Q3TIX6;Q3ULP9;A0A0A6YVV5	13;13;12;7;6;3;2;1	13;13;12;7;6;3;2;1	13;13;12;7;6;3;2;1		Fubp3	tr|A2AJ72|A2AJ72_MOUSE MCG130458 OS=Mus musculus GN=Fubp3 PE=1 SV=1;tr|Q3TIX6|Q3TIX6_MOUSE Protein Fubp3 OS=Mus musculus GN=Fubp3 PE=1 SV=1;tr|Q3ULP9|Q3ULP9_MOUSE Putative uncharacterized protein OS=Mus musculus GN=Fubp3 PE=2 SV=1;tr|A0A0A6YVV5|A0A0A6YVV5_	33.4	33.4	33.4	8031400000	268250000	77212000	522180000	240720000	0	65629000	0	0	1431100000	170840000	869400000	118300000	636730000	0	1457900000	72814000	505960000	0	332340000	0	337640000
Fundc2	29.056	28.1546	28.4897	24.9903	28.9007	24.0041	28.7593	25.2139	28.306	23.7748	29.2167	27.1873	28.4431	23.9728	29.0435	23.4078	Q9D6K8	Q9D6K8	6	5	5	FUN14 domain-containing protein 2	Fundc2	sp|Q9D6K8|FUND2_MOUSE FUN14 domain-containing protein 2 OS=Mus musculus GN=Fundc2 PE=1 SV=1	43	27.8	27.8	8465500000	129220000	310700000	0	0	0	0	0	0	1389000000	200570000	1018100000	0	812670000	41372000	1485300000	42943000	612380000	61193000	562890000	105350000	386350000
Fus	29.9683	26.6794	29.3134	26.2374	29.2278	26.7157	30.0136	26.6974	29.0836	26.9941	27.5901	27.3628	27.6747	26.7356	28.8917	27.4352	G3UXT7;Q8CFQ9;Q564D0;Q3USY4;Q3UK30;P56959;G3UZD2;Q91VQ2;F6QCI0;Q3TLE4;Q8BQ46	G3UXT7;Q8CFQ9;Q564D0;Q3USY4;Q3UK30;P56959	8;8;8;8;8;8;2;2;2;2;2	8;8;8;8;8;8;2;2;2;2;2	8;8;8;8;8;8;2;2;2;2;2	RNA-binding protein FUS	Fus	tr|G3UXT7|G3UXT7_MOUSE RNA-binding protein FUS (Fragment) OS=Mus musculus GN=Fus PE=1 SV=1;tr|Q8CFQ9|Q8CFQ9_MOUSE Fusion, derived from t(1216) malignant liposarcoma (Human) OS=Mus musculus GN=Fus PE=1 SV=1;tr|Q564D0|Q564D0_MOUSE Fusion, derived from t(12;1	64.6	64.6	64.6	13011000000	347730000	632900000	475230000	0	0	0	0	0	2454500000	247280000	1187200000	236130000	1028900000	341300000	1890500000	281330000	670730000	510570000	239690000	645460000	269800000
Fut11	27.9879	23.3373	27.8547	24.2938	28.0568	22.687	28.1117	23.7971	24.132	24.9825	28.1002	23.5514	25.8552	23.7024	28.0553	23.1226	B2RRR9;Q8BHC9	B2RRR9;Q8BHC9	12;12	12;12	12;12	Alpha-(1,3)-fucosyltransferase 11	Fut11	tr|B2RRR9|B2RRR9_MOUSE Fucosyltransferase 11 OS=Mus musculus GN=Fut11 PE=1 SV=1;sp|Q8BHC9|FUT11_MOUSE Alpha-(1,3)-fucosyltransferase 11 OS=Mus musculus GN=Fut11 PE=1 SV=1	40.7	40.7	40.7	4854500000	0	283300000	0	214670000	0	0	362500000	9292900	807090000	13011000	726160000	0	444120000	0	709610000	0	284450000	0	219170000	0	119830000
Fut8	26.475	24.5107	27.2905	24.996	25.795	24.6948	27.5529	24.7711	26.3592	24.9123	25.9264	24.2977	25.8648	24.1521	25.9496	25.1719	Q3UYN7;Q9WTS2;B2X2D7;B2X2D8	Q3UYN7;Q9WTS2;B2X2D7;B2X2D8	6;6;5;4	6;6;5;4	6;6;5;4	Alpha-(1,6)-fucosyltransferase	Fut8	tr|Q3UYN7|Q3UYN7_MOUSE Alpha-(1,6)-fucosyltransferase OS=Mus musculus GN=Fut8 PE=2 SV=1;sp|Q9WTS2|FUT8_MOUSE Alpha-(1,6)-fucosyltransferase OS=Mus musculus GN=Fut8 PE=1 SV=2;tr|B2X2D7|B2X2D7_MOUSE ASL1/FUT8 fusion OS=Mus musculus GN=Fut8 PE=2 SV=1;tr|B2X2D	13.9	13.9	13.9	2003200000	93736000	75449000	0	4847100	98516000	0	40091000	0	258350000	0	481740000	0	92782000	0	501460000	0	134930000	0	22095000	0	62316000
G3bp1	28.4005	24.374	28.0778	24.4697	28.2281	24.4758	28.1273	24.1091	28.5503	23.8515	27.5739	23.2092	24.2368	23.7434	27.9107	23.9645	P97855;Q571F9;Q3UR88	P97855;Q571F9;Q3UR88	9;8;6	9;8;6	7;7;4	Ras GTPase-activating protein-binding protein 1	G3bp1	sp|P97855|G3BP1_MOUSE Ras GTPase-activating protein-binding protein 1 OS=Mus musculus GN=G3bp1 PE=1 SV=1;tr|Q571F9|Q571F9_MOUSE MKIAA4115 protein (Fragment) OS=Mus musculus GN=G3bp1 PE=2 SV=1;tr|Q3UR88|Q3UR88_MOUSE Putative uncharacterized protein OS=Mus m	22.2	22.2	19.6	6097000000	0	0	367570000	795330000	0	0	194700000	11746000	1587800000	44793000	563390000	0	481250000	0	1025000000	36344000	296610000	0	224030000	73734000	49695000
G3bp2	28.5166	25.4144	27.3257	24.0439	27.7546	24.7063	27.816	23.8107	27.5979	25.8365	27.4335	24.2527	25.6741	23.6985	27.0442	24.4296	Q3U931;Q542W3;Q3U541;P97379-2;P97379;Q3U6B1;A0A0J9YTQ8;A0A0J9YUY8	Q3U931;Q542W3;Q3U541;P97379-2;P97379;Q3U6B1;A0A0J9YTQ8;A0A0J9YUY8	8;8;8;8;8;7;5;4	6;6;6;6;6;6;3;2	6;6;6;6;6;6;3;2	Ras GTPase-activating protein-binding protein 2	G3bp2	tr|Q3U931|Q3U931_MOUSE Putative uncharacterized protein OS=Mus musculus GN=G3bp2 PE=2 SV=1;tr|Q542W3|Q542W3_MOUSE GTPase activating protein (SH3 domain) binding protein 2 OS=Mus musculus GN=G3bp2 PE=2 SV=1;tr|Q3U541|Q3U541_MOUSE RIKEN cDNA E430034L04, isof	22.8	20.1	20.1	3659100000	0	132100000	347460000	0	0	0	0	0	1107600000	0	378370000	0	439790000	42655000	411960000	0	263740000	0	187520000	0	39984000
G6pdx	32.2212	30.7753	31.837	30.2693	31.6279	30.0528	31.3898	30.4647	31.3765	29.9694	31.1791	30.4935	31.1518	30.1199	31.6401	28.6276	Q790Y8;Q00612;Q3TNL1;A3KG36;REV__Q3TIW4;REV__P46662	Q790Y8;Q00612;Q3TNL1;A3KG36	29;29;28;20;1;1	29;29;28;20;1;1	18;18;18;10;1;1	Glucose-6-phosphate 1-dehydrogenase;Glucose-6-phosphate 1-dehydrogenase X	G6pdx	tr|Q790Y8|Q790Y8_MOUSE Glucose-6-phosphate 1-dehydrogenase OS=Mus musculus GN=G6pdx PE=1 SV=1;sp|Q00612|G6PD1_MOUSE Glucose-6-phosphate 1-dehydrogenase X OS=Mus musculus GN=G6pdx PE=1 SV=3;tr|Q3TNL1|Q3TNL1_MOUSE Glucose-6-phosphate 1-dehydrogenase OS=Mus m	65	65	44.9	91557000000	1532500000	3694600000	1414500000	3884900000	4192900000	1414800000	1249100000	106490000	13131000000	4026200000	11803000000	2376900000	5038000000	2695000000	7133000000	5074100000	3433500000	4519800000	2032100000	2818300000	2173900000
Gaa	30.4896	27.7922	30.0272	24.9437	30.195	25.4608	29.6282	24.896	29.3154	23.6774	30.062	23.4578	29.7876	25.3509	29.9716	24.3369	P70699;A2AFL5;F6VEG4;F6R5R5;A2AFL3	P70699	13;5;4;2;2	13;5;4;2;2	13;5;4;2;2	Lysosomal alpha-glucosidase	Gaa	sp|P70699|LYAG_MOUSE Lysosomal alpha-glucosidase OS=Mus musculus GN=Gaa PE=1 SV=2	19.4	19.4	19.4	18672000000	89474000	103690000	970370000	174040000	288150000	0	381590000	11911000	4667200000	250350000	2937700000	19415000	1919600000	0	2058600000	0	913100000	0	1187500000	0	889490000
Gabarapl2	28.1592	24.4385	27.794	23.1563	28.7313	26.5662	28.162	25.0783	28.6579	24.4022	27.9409	23.9986	27.7569	27.0105	28.3974	26.9309	P60521	P60521	5	5	4	Gamma-aminobutyric acid receptor-associated protein-like 2	Gabarapl2	sp|P60521|GBRL2_MOUSE Gamma-aminobutyric acid receptor-associated protein-like 2 OS=Mus musculus GN=Gabarapl2 PE=1 SV=1	35.9	35.9	29.9	6216000000	382030000	48653000	45616000	275930000	0	0	0	0	756540000	114490000	733570000	106200000	663580000	190600000	639710000	120910000	450460000	0	334510000	151740000	283840000
gag-pol	28.9238	24.3544	28.3516	24.5426	29.487	24.6113	27.7624	24.7285	28.7016	27.5021	27.9371	28.4277	28.2639	24.4321	27.7752	24.5643	Q1W5W7;P12894;Q8C2B1;Q0VGN5;Q7TQ37;Q61705;Q61706;P11368;Q3U565;Q61709;Q78E13;B7U9H2	Q1W5W7;P12894;Q8C2B1;Q0VGN5;Q7TQ37	19;17;16;16;15;9;8;7;6;6;5;5	19;17;16;16;15;9;8;7;6;6;5;5	15;15;14;14;14;9;8;7;5;6;5;5		gag-pol;BC094435;pol	tr|Q1W5W7|Q1W5W7_MOUSE Putative gag-pol protein OS=Mus musculus GN=gag-pol PE=4 SV=1;sp|P12894|POL_IPMAI Probable Pol polyprotein OS=Mouse intracisternal a-particle IL3 PE=3 SV=1;tr|Q8C2B1|Q8C2B1_MOUSE Putative uncharacterized protein OS=Mus musculus GN=BC	21.4	21.4	17.6	9034900000	0	68236000	132340000	153110000	136760000	80632000	95127000	15972000	1350100000	18287000	872420000	1096800000	921020000	93877000	579760000	113230000	618870000	73097000	335940000	875810000	402680000
gag-pol.1	28.4117	24.1166	28.4019	24.878	31.3767	28.3407	30.0547	25.2018	30.2953	25.6502	30.5102	29.5407	29.4702	26.8514	30.2349	27.0954	Q6YIY0;Q1KYL8;P03336;A0A068EWW2;A0A068F126;Q1KYL9;P70355;A0A068ETZ5;Q8C1W7;Q8BFR9;Q60588;Q1KYM1;Q1KYM2;P21435;Q8UN01;P26805;O41249;Q8UN02;Q8UN00;P26806;P03334;O56222;O39736;O39735	Q6YIY0;Q1KYL8;P03336;A0A068EWW2;A0A068F126;Q1KYL9;P70355;A0A068ETZ5;Q8C1W7;Q8BFR9;Q60588;Q1KYM1;Q1KYM2	13;8;8;8;8;8;8;8;7;7;7;7;7;6;5;5;5;5;5;4;4;4;4;4	12;7;7;7;7;7;7;7;6;6;6;6;6;5;4;4;4;4;4;3;3;3;3;3	0;0;0;0;0;0;0;0;0;0;0;0;0;0;0;0;0;0;0;0;0;0;0;0		gag-pol;Mela;gag	tr|Q6YIY0|Q6YIY0_MOUSE Gag protein OS=Mus musculus PE=2 SV=1;tr|Q1KYL8|Q1KYL8_MOUSE Gag polyprotein pr65 OS=Mus musculus PE=4 SV=1;sp|P03336|GAG_MLVAV Gag polyprotein OS=AKV murine leukemia virus GN=gag PE=1 SV=3;tr|A0A068EWW2|A0A068EWW2_MOUSE Gag polyprot	36.8	35.4	0	21785000000	157350000	242070000	918490000	631890000	901140000	26551000	10580000	6900300	1680000000	45980000	1929600000	60895000	3982900000	961110000	2977900000	92837000	1577700000	148130000	1216000000	1050300000	718950000
Gak	26.8373	24.4021	25.2657	24.4933	26.2014	24.2327	26.8263	24.9208	26.4092	26.0173	26.3795	23.7153	25.9654	24.2049	26.343	24.8499	Q3UIZ0;A0A0R4J0F6;Q99KY4-2;Q99KY4;Q3UDE5;F6SLK1;D6RHK5;A0A0G2JGP6;A0A0G2JEW6;A0A0G2JFZ0;Q80TZ3-2;Q80TZ3;Q80TZ3-3	Q3UIZ0;A0A0R4J0F6;Q99KY4-2;Q99KY4;Q3UDE5	14;14;14;14;9;6;2;1;1;1;1;1;1	14;14;14;14;9;6;2;1;1;1;1;1;1	14;14;14;14;9;6;2;1;1;1;1;1;1	Cyclin-G-associated kinase	Gak	tr|Q3UIZ0|Q3UIZ0_MOUSE Putative uncharacterized protein OS=Mus musculus GN=Gak PE=2 SV=1;tr|A0A0R4J0F6|A0A0R4J0F6_MOUSE Cyclin-G-associated kinase OS=Mus musculus GN=Gak PE=1 SV=1;sp|Q99KY4-2|GAK_MOUSE Isoform 2 of Cyclin-G-associated kinase OS=Mus musculu	15.1	15.1	15.1	3162800000	0	95977000	209060000	37213000	437830000	81333000	0	0	400660000	0	346000000	50752000	84662000	111620000	236940000	43644000	52374000	180680000	127550000	65849000	85926000
Galk1	27.6028	24.7646	27.501	24.6429	26.8898	24.5509	26.0541	24.383	27.2441	24.9227	27.1945	25.1629	27.191	24.5135	26.7935	24.6095	Q80UL3;Q9R0N0;Q9CXZ9;Q9CWW5	Q80UL3;Q9R0N0;Q9CXZ9;Q9CWW5	7;7;6;6	7;7;6;6	7;7;6;6	Galactokinase	Galk1	tr|Q80UL3|Q80UL3_MOUSE Galactokinase 1 OS=Mus musculus GN=Galk1 PE=2 SV=1;sp|Q9R0N0|GALK1_MOUSE Galactokinase OS=Mus musculus GN=Galk1 PE=1 SV=2;tr|Q9CXZ9|Q9CXZ9_MOUSE Putative uncharacterized protein OS=Mus musculus GN=Galk1 PE=2 SV=1;tr|Q9CWW5|Q9CWW5_MOU	21.7	21.7	21.7	2726000000	113190000	51809000	0	0	169540000	6234800	0	0	495580000	29863000	597270000	19938000	186680000	16885000	140750000	0	201910000	134120000	153950000	0	196610000
Galns	30.0602	25.3108	30.04	27.6914	30.384	23.8045	29.833	27.871	30.3194	24.9262	29.1767	23.5298	28.2436	24.6319	28.883	23.3372	Q571E4;Q8CC47	Q571E4;Q8CC47	15;13	14;12	14;12	N-acetylgalactosamine-6-sulfatase	Galns	sp|Q571E4|GALNS_MOUSE N-acetylgalactosamine-6-sulfatase OS=Mus musculus GN=Galns PE=1 SV=2;tr|Q8CC47|Q8CC47_MOUSE Putative uncharacterized protein OS=Mus musculus GN=Galns PE=2 SV=1	32.9	31.5	31.5	17972000000	295000000	344750000	411690000	56734000	0	131890000	28800000	23474000	4723100000	18776000	4066600000	79513000	1971700000	104100000	2451400000	143710000	1348500000	0	496170000	77429000	292370000
Galnt1	28.2732	24.9276	29.0503	23.7945	27.6376	23.2982	29.0308	24.6825	28.1026	26.6522	28.1418	22.9389	27.1372	24.0768	27.7221	24.5377	O08912;Q3UFE4;E9Q0U0;A2RRI8;Q8CF93;Q8CF93-2	O08912;Q3UFE4	11;7;1;1;1;1	11;7;1;1;1;1	11;7;1;1;1;1	Polypeptide N-acetylgalactosaminyltransferase 1;Polypeptide N-acetylgalactosaminyltransferase 1 soluble form	Galnt1	sp|O08912|GALT1_MOUSE Polypeptide N-acetylgalactosaminyltransferase 1 OS=Mus musculus GN=Galnt1 PE=1 SV=1;tr|Q3UFE4|Q3UFE4_MOUSE Putative uncharacterized protein (Fragment) OS=Mus musculus GN=Galnt1 PE=2 SV=1	29.3	29.3	29.3	6458600000	0	310710000	61878000	0	119090000	209250000	65412000	0	1356600000	0	1763000000	0	360770000	0	1065700000	0	309140000	0	141240000	0	178860000
Galnt10	30.2609	26.6706	29.8239	25.165	29.3071	25.6515	30.7944	25.3027	29.7588	24.3851	28.874	23.3214	29.2539	25.177	29.1316	23.1525	Q5SQF9;Q6P9S7;Q3TXV9;Q5ST18;F6RYQ3;E5D8G1	Q5SQF9;Q6P9S7;Q3TXV9	17;17;16;3;2;2	17;17;16;3;2;2	17;17;16;3;2;2	Polypeptide N-acetylgalactosaminyltransferase;Polypeptide N-acetylgalactosaminyltransferase 10	Galnt10	tr|Q5SQF9|Q5SQF9_MOUSE Putative uncharacterized protein OS=Mus musculus GN=Galnt10 PE=2 SV=1;sp|Q6P9S7|GLT10_MOUSE Polypeptide N-acetylgalactosaminyltransferase 10 OS=Mus musculus GN=Galnt10 PE=2 SV=1;tr|Q3TXV9|Q3TXV9_MOUSE Polypeptide N-acetylgalactosamin	40.5	40.5	40.5	17580000000	263960000	1038200000	373170000	229330000	195790000	0	0	0	3310000000	51829000	3266400000	0	1030200000	0	3757000000	0	1497400000	0	431900000	4822000	536820000
Galnt12	29.6048	26.4489	29.7503	25.5843	28.8017	23.8524	29.3456	24.1115	28.3794	24.1924	28.6279	23.8931	28.875	24.0084	29.4637	24.204	Q60GT3;Q8BGT9;A2ANU2	Q60GT3;Q8BGT9;A2ANU2	15;15;10	15;15;10	14;14;9	Polypeptide N-acetylgalactosaminyltransferase;Polypeptide N-acetylgalactosaminyltransferase 12	Galnt12	tr|Q60GT3|Q60GT3_MOUSE Polypeptide N-acetylgalactosaminyltransferase OS=Mus musculus GN=Galnt12 PE=2 SV=1;sp|Q8BGT9|GLT12_MOUSE Polypeptide N-acetylgalactosaminyltransferase 12 OS=Mus musculus GN=Galnt12 PE=2 SV=1;tr|A2ANU2|A2ANU2_MOUSE Polypeptide N-acety	35.6	35.6	33.3	12279000000	526650000	143590000	220700000	0	761700000	253380000	121190000	0	2677300000	0	3192900000	82327000	384260000	10091000	1185300000	0	505820000	0	491670000	0	556320000
Galnt2	29.9598	24.9802	30.277	24.6773	29.1027	24.3549	29.6884	24.9663	29.0722	24.8686	28.5534	24.4543	29.1385	23.7017	29.0507	25.6333	Q3UA32;Q6PB93-2;Q6PB93;Q3UM52	Q3UA32;Q6PB93-2;Q6PB93;Q3UM52	17;17;17;16	17;17;17;16	16;16;16;15	Polypeptide N-acetylgalactosaminyltransferase;Polypeptide N-acetylgalactosaminyltransferase 2;Polypeptide N-acetylgalactosaminyltransferase 2 soluble form	Galnt2	tr|Q3UA32|Q3UA32_MOUSE Polypeptide N-acetylgalactosaminyltransferase (Fragment) OS=Mus musculus GN=Galnt2 PE=2 SV=1;sp|Q6PB93-2|GALT2_MOUSE Isoform 2 of Polypeptide N-acetylgalactosaminyltransferase 2 OS=Mus musculus GN=Galnt2;sp|Q6PB93|GALT2_MOUSE Polypep	35.3	35.3	33.5	15125000000	695460000	335240000	220710000	240570000	0	14514000	128130000	0	2773300000	68831000	3879100000	117930000	920810000	42217000	2522500000	65952000	744480000	392160000	353750000	121640000	625940000
[truncated: 1,058 more rows]
[truncated: 54 more columns]
